# Supplementary material for: A scATAC-seq atlas of stasis zone in rat skin burn injury wound process
Source: Front Cell Dev Biol. 2025 Jan 7;12:1519926. doi: 10.3389/fcell.2024.1519926 (PMC11752905; doi:10.3389/fcell.2024.1519926)
Supplement: Supplementary file 2 [file DataSheet1.zip]

Archive with 3 entries (3 files):
- Supplementary Figure1.tif
- Supplementary Figure2.tif
- Supplementary Figure3.tif
