# Supplementary material for: A scATAC-seq atlas of stasis zone in rat skin burn injury wound process
Source: Front Cell Dev Biol. 2025 Jan 7;12:1519926. doi: 10.3389/fcell.2024.1519926 (PMC11752905; doi:10.3389/fcell.2024.1519926)
Supplement: Supplementary file 3 [file DataSheet2.zip]

Archive with 10 entries (10 files):
- Supplementary File 1.R
- Supplementary File 2.R
- Supplementary File 3.R
- Supplementary File 4.R
- Supplementary File 5.R
- Supplementary Table 1. scATAC-seq metadata and mapping statistics.csv
- Supplementary Table 2. Cell type-specific marker genes list.csv
- Supplementary Table 3. Cell type DEG GO.csv
- Supplementary Table 4. bHFSC Mfuzz cluster.csv
- Supplementary Table 5. IFEB Mfuzz cluster.csv
