# Supplementary material for: A scATAC-seq atlas of stasis zone in rat skin burn injury wound process
Source: Front Cell Dev Biol. 2025 Jan 7;12:1519926. doi: 10.3389/fcell.2024.1519926 (PMC11752905; doi:10.3389/fcell.2024.1519926)
Supplement: Supplementary file 3 [file DataSheet2.zip › Supplementary File 1.R]

library(Signac)
library(Seurat)
library(GenomeInfoDb)
library(BSgenome.Rnorvegicus.UCSC.rn7)
library(ggplot2)
library(patchwork)
library(cowplot)
set.seed(1234)

######################################## load functions ########################################
source('/hwfssz5/ST_SUPERCELLS/P21Z10200N0171/PROJECT/Skin_standby/Skin_standby/04.ATAC_burn_st/01.script/seurat_helpers.r')

# 提取文件夹名称
folder_path <- "/hwfssz5/ST_SUPERCELLS/P21Z10200N0171/PROJECT/Skin_standby/Skin_standby/04.ATAC_burn_st/00.data/barcodes"
folder_names <- list.dirs(folder_path, recursive = FALSE)
data_names <- stringr::str_extract(folder_names, "(?<=/)[^/]+$")### 
data_names <- data_names[data_names != "6-AF-29y-1_web_1"]

# 提取具体的文件名称
files <- list.files(path = "/hwfssz5/ST_SUPERCELLS/P21Z10200N0171/PROJECT/Skin_standby/Skin_standby/04.ATAC_burn_st/00.data/fragments", pattern = "\\.tsv\\.gz$", full.names = TRUE, recursive = TRUE)
sample_names <- stringr::str_extract(files, "(?<=/)[^/]+(?=\\.fragments\\.tsv\\.gz$)")

######################################## define parameters/variable ########################################
######################################## define parameters/variable ########################################
######################################## define parameters/variable ########################################
# data path, user need to define these parameters

############# 1 ##############
data_path='/hwfssz5/ST_SUPERCELLS/P21Z10200N0171/PROJECT/Skin_standby/Skin_standby/04.ATAC_burn_st/00.data'
sample <- read.csv("/hwfssz5/ST_SUPERCELLS/P21Z10200N0171/PROJECT/Skin_standby/Skin_standby/04.ATAC_burn_st/00.data/cold_skin_sample_name.csv")
# data_names=data_names
# data.list=paste0(data_path, data_names)

sample_names=unique(sample$data_names)
orig.ident=unique(sample$sample_names)

fragment_paths = c()
barcode_paths = c()
peak_paths = c()
metadata_paths = c()
for (i in 1:length(sample_names)){  
  fragment_paths=c(fragment_paths, paste0(data_path, '/fragments/', sample_names[i], '.fragments.tsv.gz'))
  barcode_paths =c(barcode_paths, paste0(data_path, '/barcodes/',sample_names[i],'/barcodes.tsv'))
  peak_paths=c(peak_paths, paste0(data_path, '/peaks/',sample_names[i],'_web_0.peak.bed'))
  metadata_paths=c(metadata_paths, paste0(data_path, '/metadata/', sample_names[i], '.Metadata.tsv'))
}

######################################## create scATAC object and merge ########################################
# merge peaks of different datasets
peak.list <- lapply(X = peak_paths, FUN = function(x) {
  peak_file=x
  peaks=Processing_peaks(peak_file)
})
combined.peaks <-  purrr::reduce(peak.list, function(x, y) {GenomicRanges::reduce(x = c(x,y))})

# Filter out bad peaks based on length
peakwidths <- width(combined.peaks)
combined.peaks <- combined.peaks[peakwidths  < 20000 & peakwidths > 20]

# create scATAC object
seurat.list=c()
for (i in 1:length(peak_paths)){
  seurat.obj=Create_scATAC_object(barcodes_file=barcode_paths[i], fragment_file=fragment_paths[i], peaks=combined.peaks)
  seurat.obj$orig.ident=sample_names[i]
  seurat.obj$sample=orig.ident[i]
  seurat.list=c(seurat.list, seurat.obj)
}
# Do annotation and add info for seurat object
for (i in 1:length(fragment_paths)){
  # add the gene information to the object
  seurat.list[[i]] <- annotate_ATAC_obj(seurat.list[[i]], annotation='rat')
  # compute QC info
  seurat.list[[i]] <- QC_ATAC(seurat.list[[i]], fragment_file = fragment_paths[i], genome = "rat")
  # add pre-computed meta info
  metadata <- read.csv(file = metadata_paths[i], header = TRUE, row.names = 1, sep='')
  metadata$uniqueCellFrags <- metadata$uniqueFrags + metadata$uniqueMitoFrags
  seurat.list[[i]] <- AddMetaData(seurat.list[[i]], metadata = metadata)
}

# identify doublets
for (i in 1:length(fragment_paths)){
  seurat.list[[i]] <- runscDblFinder(seurat.list[[i]], assay='ATAC')
  #seurat.list[[i]] <- runAmulet(seurat.list[[i]], fragment_path=fragment_paths[i], species='human', save_path=NULL)
  #seurat.list[[i]] <- combineP_method(seurat.list[[i]])
  saveRDS(seurat.list[[i]], paste0('/hwfssz5/ST_SUPERCELLS/P21Z10200N0171/PROJECT/Skin_standby/Skin_standby/04.ATAC_burn_st/03.result/samples_data_sub/', sample_names[i],'.rds'))
}


######################################## Integration ########################################
source('/hwfssz5/ST_SUPERCELLS/P21Z10200N0171/PROJECT/Skin_standby/Skin_standby/04.ATAC_burn_st/01.script/seurat_helpers.r')
######################################## loading data ########################################
loadRDSData <- function(dir, sample_names, merge=TRUE, overlap_genes=TRUE){
  print (sample_names)
  file_paths=paste0(dir, sample_names, '.rds')
  for (i in file_paths){print (i); print (file.exists(i))}
  #
  seurat.list <- lapply(X = file_paths, FUN = function(x) {x=readRDS(x)})
  #
  if(overlap_genes){
    # get overlap genes
    genes=Overlap_Seurat_Genes(seurat.list)
    # extract genes of each seurat object
    seurat.list <- lapply(X = seurat.list, FUN = function(x) {x <- x[genes, ]})
  }
  #
  if(merge){
    #seurat.obj <- Merge_Seurat_List(list_seurat = seurat.list)
    seurat.obj <- merge(x = seurat.list[[1]], y = seurat.list[c(1:length(seurat.list))[-1]])
    #seurat.obj <- merge(x = seurat.list[[1]], y = seurat.list[c(1:length(seurat.list))[-1]], add.cell.ids = sample_names)
    return(seurat.obj)
  }
  else{
    return(seurat.list)
  }
}

###
dir='/hwfssz5/ST_SUPERCELLS/P21Z10200N0171/PROJECT/Skin_standby/Skin_standby/04.ATAC_burn_st/03.result/samples_data_sub/'
sample_names=gsub('.rds', '', list.files(dir))
#
HF=loadRDSData(dir, sample_names, merge=TRUE, overlap_genes=FALSE)
HF$batch <- sapply(strsplit(HF$sample, "-"), function(x) paste(x[1:3], collapse = "-"))
# HF <- subset(HF,batch %in% c("23D-hot-YZ","48h-hot-YZ"),invert = TRUE)

#
HF <- subset(HF, scDblFinder.class=='singlet')
HF <- subset(
  x = HF,
  subset = nCount_ATAC > 500 &
    nCount_ATAC < 50000 &
    FRiP > 0.1 &
    # blacklist_fraction < 0.1 &
    nucleosome_signal < 4 &
    TSS.enrichment > 1
)


#LSI reduction
HF <- RunTFIDF(HF)
HF <- FindTopFeatures(HF, min.cutoff = 'q50')
HF <- RunSVD(HF)
#
HF.list <- SplitObject(HF, split.by = "batch")
HF.list <- lapply(X = HF.list, FUN = function(x) {
  x <- RunTFIDF(x)
  x <- FindTopFeatures(x, min.cutoff = 'q50')
  x <- RunSVD(x)
})
# find integration anchors
integration.anchors <- FindIntegrationAnchors(object.list = HF.list,
                                              anchor.features = rownames(HF),reduction = "rlsi",dims = 2:30)
# integrate LSI embeddings
integrated <- IntegrateEmbeddings(anchorset = integration.anchors, reductions = HF[["lsi"]],
                                  new.reduction.name = "integrated_lsi", dims.to.integrate = 1:30, k.weight = 70)
# create a new UMAP using the integrated embeddings
integrated <- RunUMAP(integrated, reduction = 'integrated_lsi', dims = c(2:30), reduction.name = "umap.atac", reduction.key = "atacUMAP_")
integrated <- FindNeighbors(integrated, reduction = 'integrated_lsi', dims = c(2:30))
integrated <- FindClusters(integrated, verbose = FALSE, algorithm = 3, resolution = 0.7)

######################################## Annotation ########################################
gene.activities <- GeneActivity(integrated)
integrated[['RNA']] <- CreateAssayObject(counts = gene.activities)
# normalize gene activities
DefaultAssay(integrated) <- "RNA"
integrated <- NormalizeData(
  object = integrated,
  assay = 'RNA',
  normalization.method = 'LogNormalize',
  scale.factor = median(integrated$nCount_RNA)
)

setwd('/hwfssz5/ST_SUPERCELLS/P21Z10200N0171/PROJECT/Skin_standby/Skin_standby/04.ATAC_burn_st/03.result')
dir.create('samples_data_integrate_subset')
setwd('samples_data_integrate_subset')
saveRDS(integrated,'RAT_skin_ATAC_StagnantAera_new.rds')


######################################## QC Visualization ########################################
obj = readRDS('/data/work/cold_skin/04.data/RAT_skin_ATAC_StagnantAera_new.rds')

######################################## violinPlot ########################################
circus = c("#D52126", "#88CCEE", "#FEE52C", "#117733", "#CC61B0", "#99C945", "#2F8AC4", "#332288", 
           "#E68316", "#661101", "#F97B72", "#DDCC77", "#11A579", "#89288F", "#E73F74","#FFB300", "#803E75")
A <- ggplot(obj@meta.data, aes(x = batch,
                               y = log10(uniqueFrags),
                               fill = batch,
                               color = batch)) +
  geom_violin(size = 0.4,
              alpha = 0.8,
              scale = 'width',
              trim = TRUE,color = "black") +
  geom_boxplot(size = 0.2,
               width = 0.1,
               color = "black",fill = "grey",
               outlier.shape = 1,
               outlier.size = 0.7,
               outlier.colour = "black",
               outlier.alpha = 1) +
  scale_fill_manual(values = circus) +
  scale_colour_manual(values = circus) +
  theme(axis.text.x = element_text(angle = 55,
                                   hjust = 0.8,
                                   size = 12),
        plot.title = element_text(hjust = 0.5,
                                  vjust = 3,
                                  size = 20)) + white_theme() +
  scale_y_continuous(limits = c(3.74, 5))
A

setwd("/data/work/cold_skin/Figure_2")
ggsave(A, file = "fig2_a_log10.uniqueFrags.pdf", width = 12, height = 5)

A <- ggplot(obj@meta.data, aes(x = batch,
                               y = TSS.enrichment,
                               fill = batch,
                               color = batch)) +
  geom_violin(size = 0.4,
              alpha = 0.8,
              scale = 'width',
              trim = TRUE,color = "black") +
  geom_boxplot(size = 0.2,
               width = 0.1,
               color = "black",fill = "grey",
               outlier.shape = 1,
               outlier.size = 0.7,
               outlier.colour = "black",
               outlier.alpha = 1) +
  scale_fill_manual(values = circus) +
  scale_colour_manual(values = circus) +
  theme(axis.text.x = element_text(angle = 55,
                                   hjust = 0.8,
                                   size = 12),
        plot.title = element_text(hjust = 0.5,
                                  vjust = 3,
                                  size = 20)) + white_theme()
# scale_y_continuous(limits = c(3.8, 5))
A
ggsave(A, file = "fig2_a_TSS.enrichment.pdf", width = 12, height = 5)

######################################## densityPlot ########################################
Gradient_color <- c("#F96B15", "#f4ef3a", "#3bb539", "#27B2E9", "#2181c6") ### ArchR的配色
options(repr.plot.width = 12.5, repr.plot.height = 10)

plot.list = lapply(unique(meta$batch) %>% sort, function(ct){
  df = meta[meta$batch == ct, ]
  
  # 计算四分位数
  x_quantiles <- quantile(log(df$nCount_ATAC), c(0.05, 0.1, 0.9, 0.95))
  y_quantiles <- quantile(df$TSS.enrichment, c(0.05, 0.1, 0.9, 0.95))
  
  # 绘制散点图和点密度图
  ggplot(data = df, mapping = aes(x = log(nCount_ATAC), y = TSS.enrichment)) +
    # geom_pointdensity(size = 0.3) +
    # scale_fill_viridis(name = "Density") +
    # scale_color_gradientn(colours = rev(Gradient_color)) +
    geom_point(size = 0.1, color = "#20568a") +
    stat_density2d(aes(fill = ..level..), geom = "polygon", 
                   alpha = 0.5, bins = 20, contour = TRUE) +
    scale_fill_gradientn(colours= rev(brewer.pal(9,"RdBu")))+  ##RdYlBu
    white_theme() +
    # 添加四分位线
    geom_vline(xintercept = log(500), linetype = "dashed", color = "red") +
    geom_hline(yintercept = 1, linetype = "dashed", color = "red") +
    # 显示图例
    theme(legend.position = "right")+
    labs(fill = "Density")+
    ggtitle(ct)
  
})
p = wrap_plots(plot.list, nrow = 3)
ggsave(p, file = "fig2_a_Density.png", width = 12.5, height = 10)

######################################## scDblFinder.score ########################################
folder_path <- "/data/work/cold_skin/samples_data_sub"
files <- list.files(folder_path, pattern = "\\.rds$", full.names = TRUE)
plan(multisession, workers = 12)
read_rds <- readRDS
data_list <- future_lapply(files, read_rds)
seurat.obj <- merge(x = data_list[[1]], y = data_list[c(1:length(data_list))[-1]])
seurat.obj$batch <- factor(seurat.obj$batch, levels = c("0h-ctrl-wt","0h-hot-YZ","12h-hot-YZ","24h-hot-YZ","3D-hot-YZ",
                                                        "7D-hot-YZ","11D-hot-YZ","15D-hot-YZ","19D-hot-YZ"), ordered = TRUE)
seurat.obj <- RunTFIDF(seurat.obj)
seurat.obj <- FindTopFeatures(seurat.obj, min.cutoff = 'q50')
seurat.obj <- RunSVD(seurat.obj)
seurat.obj <- RunUMAP(seurat.obj, reduction = 'lsi', dims = c(2:30), reduction.name = "umap", reduction.key = "UMAP_")

data_list <- SplitObject(seurat.obj, split.by = "batch")
data_list <- lapply(data_list, function(x) {  
  x <- RunTFIDF(x)
  x <- FindTopFeatures(x, min.cutoff = 'q50')
  x <- RunSVD(x,reduction.key = "LSIUMAP_",reduction.name = "lsi.atac")
  x <- RunUMAP(x, reduction = 'lsi.atac', dims = 2:30, reduction.name = "umap.atac", reduction.key = "atacUMAP_")
  return(x)
})

order <- c("0h-ctrl-wt","0h-hot-YZ","12h-hot-YZ","24h-hot-YZ","3D-hot-YZ","7D-hot-YZ","11D-hot-YZ","15D-hot-YZ","19D-hot-YZ")
data_list <- data_list[match(order, names(data_list))]

cols = c("grey",'#F4875EFF','#CB1B4FFF','#611F53FF','#03051AFF')
plot.list1 = lapply(data_list, function(x) {
  FeaturePlot(x,features = "scDblFinder.score",reduction = "umap", cols = viridis(15, option = "D"), order = TRUE, pt.size = 0.01)+ #rev(viridis(15, option = "E"))
    ggtitle(unique(x@meta.data$batch))+ 
    theme_void()+theme(legend.position = "none")
})
p1 = wrap_plots(plot.list1, nrow = 3)
ggsave(p1, file = "/data/work/cold_skin/Figure_2/fig2_d_scDblFinder.score.png", width = 8,height = 8)

######################################## TSSPlot ########################################
obj <- TSSEnrichment(object = obj, fast = FALSE)
DefaultAssay(obj) <- "ATAC"
p <- TSSPlot(obj, group.by = "batch", idents = NULL)
setwd('/data/work/cold_skin/figure_3')
ggsave(p, file = "batch_TSSPlot.pdf",width = 10.5, height = 10)
