# Supplementary material for: A scATAC-seq atlas of stasis zone in rat skin burn injury wound process
Source: Front Cell Dev Biol. 2025 Jan 7;12:1519926. doi: 10.3389/fcell.2024.1519926 (PMC11752905; doi:10.3389/fcell.2024.1519926)
Supplement: Supplementary file 3 [file DataSheet2.zip › Supplementary File 2.R]

library(Seurat)
library(ggplot2)
library(dplyr)
library(stringr)
library(grid)
library(tibble)
library(Signac)
library(viridis)
library(future.apply)
library(purrr)
library(data.table)
library(progressr)
library(magrittr)
library(corrplot)
library(RColorBrewer)
library(ComplexHeatmap)
library(patchwork)
library(circlize)
library(clusterProfiler)
library(org.Rn.eg.db)
set.seed(1234)

white_theme <- function() {
  theme(panel.background = element_rect(fill = "white"),
        plot.background = element_rect(fill = "white"),
        legend.background = element_rect(fill = "white"),
        panel.grid = element_blank(),
        panel.border = element_rect(fill = NA, color = "black", size = 0, linetype = "solid"),
        axis.line = element_line( linewidth = 0.5),
        axis.text = element_text( size = 15),
        axis.title = element_text( size = 14),
        legend.title = element_text( size = 12),
        legend.text = element_text( size = 12),
        legend.position = "right",
        legend.key = element_rect(fill = "white"),
        axis.text.x = element_text(margin = margin(t = 10)),
        axis.title.x = element_text(margin = margin(t = 10))
  )
}

obj = readRDS('/data/work/cold_skin/04.data/RAT_skin_ATAC_StagnantAera_new.rds')

######################################## Annotation ########################################
markers = FindAllMarkers(obj, slot = 'data', min.pct =0.1, logfc.threshold =0.25)
Annotation <- read.csv("/data/work/cold_skin/04.data/seurat_clusters_anno_LRK240801.csv")
recoding <- setNames(Annotation$celltype, Annotation$sub.cluster)
obj$celltype <- recode(obj$sub.cluster, !!!recoding)
recoding <- setNames(Annotation$celltype_full, Annotation$sub.cluster)
obj$celltype_full <- recode(obj$sub.cluster, !!!recoding)
recoding <- setNames(Annotation$cell_category, Annotation$sub.cluster)
obj$cell_category <- recode(obj$sub.cluster, !!!recoding)
### color
celltypes <- c('bHFSC','qHFSC', 'INF', 'ORS', 'lENDO', 'IFEG', 'TAC',
               'IRS', 'MUSCLE', 'fFB', 'IFESP','aHFSC', 'bENDO',
               'HS', 'MELA', 'PCT', 'rFB', 'IFEB', 'MACRO', 
               'vENDO', 'ILC','SG', 'LGS', 'DS', 'DP')
celltype_n <- 1:length(celltypes)
recoding <- setNames(celltype_n, celltypes)
obj$celltype_n <- recode(obj$celltype, !!!recoding)

color <- c('#ff96e4', '#e051f5', '#ffc94a', '#ffa500', '#89c860', '#e26050', '#ff85af',
           '#ff59b3', '#a391c3', '#1cb5ec', '#d32426', '#da8ef5', '#91cca0', 
           '#ff1493', '#e6d000', '#a54c9c', '#62d0d6', '#a63022', '#6eba6e', 
           '#3cbda7', '#b5d16d', '#fcb3db', '#228b22', '#7a9fcf', '#5588cf')
recoding <- setNames(color, celltypes)
obj$color <- recode(obj$celltype, !!!recoding)
names(color) <- celltypes


######################################## DimPlot ########################################
obj$celltype <- factor(obj$celltype, levels = sort(unique(obj$celltype)))
p <- DimPlot(obj, group.by = "batch", cols = circus, label = F, label.size = 5, pt.size = 0.05)+theme_void()+theme(legend.position = "none")
setwd("/data/work/cold_skin/Figure_2")
ggsave(p, file = "fig2_f_batch_umap_240802.png",width = 6, height = 6)

Idents(obj) = obj$batch
plot.list = lapply(1:9, function(x){
  ident <- levels(obj$batch)[x]
  sub_col <- circus[x]
  DimPlot(obj, cells.highlight = WhichCells(obj, idents = ident), cols.highlight = sub_col, cols = "#DEDEDE",sizes.highlight = 0.1) + theme_void()+theme(legend.position = "none")
})
names(plot.list) = levels(obj$batch)
p = wrap_plots(plot.list, ncol = 3)
setwd("/data/work/cold_skin/Figure_2")
ggsave(p, file = "fig2_f_batch_split_umap_240802.png",width = 10, height = 10)

obj$celltype <- factor(obj$celltype, levels = sort(unique(obj$celltype)))
p <- DimPlot(obj, group.by = "celltype", cols = color, label = T, label.size = 5, pt.size = 0.4)+theme_void()+theme(legend.position = "none")
setwd("/data/work/cold_skin/Figure_3")
ggsave(p, file = "fig3_a_umap_240802.png",width = 6, height = 6)


######################################## FeaturePlot ########################################
magic <- read.csv(gzfile("/data/work/cold_skin/04.data/magic_RAT_skin_ATAC_StagnantAera_marker.csv.gz"),row.names = 1)
colnames(magic) <- paste0("magic","_",colnames(magic))
meta <- cbind(meta,magic)
for (i in colnames(magic)){
  p <-FeaturePlot(object = obj1, features = i, pt.size = 0.01, order = T,cols = viridis(15, option = "C") , max.cutoff = "q99") + NoAxes()+NoLegend()
  ggsave(p, file = paste(i,"feature.png"),width = 4, height = 4.2)
}

marker_total <- c("Lgr5", "Cd34", "Barx2", "Alpl", "Pdgfra",
                  "Sfrp4", "Wnt10a","Itga6", "Krt1", "Grhl3",
                  "Cd3d", "Krt80", "Krt73", "Fcerlg", "Cd207",
                  "Osm", "Gpr143", "Pdgfrb", "Sdc1", "Rgs5", 
                  "Lhx2", "Dpt", "Krt79", "Cdh3", "Cdh5")
DefaultAssay(obj) <- "ATAC"
Idents(obj) <- "celltype"
obj$celltype <- factor(obj$celltype, levels = sort(unique(obj$celltype)))


######################################## CoveragePlot ########################################
pdf("/data/work/cold_skin/Figure_3/fig3_c_select.pdf",width = 15, height = 10)
for (marker in marker_total) {
  plot1 <- CoveragePlot(
    object = obj,
    region = marker,
    extend.upstream = 0,
    extend.downstream = 0,
    peaks = T,
    # links = T,
    annotation = T,
    heights = 20,
    ncol = 1)& scale_fill_manual(values = color)
  
  # 创建第一个图的标题
  title <- ggplot() +
    ggtitle(marker) +
    theme(
      plot.title = element_text(size = 14, face = "bold"),
      panel.background = element_rect(fill = "transparent", color = NA)
    )
  
  # 使用 / 运算符来组合图形
  combined_plot <- title / plot1
  combined_plot <- combined_plot + plot_layout(heights = c(0, 10))
  
  # 显示组合图形
  print(combined_plot)
}
dev.off()


######################################## GO ########################################
DefaultAssay(obj) <- "RNA"
Idents(obj) <- "cell_category"
category_gene <- FindAllMarkersParallel(obj)
setwd("/data/work/cold_skin/Figure_3")
write.csv(category_gene,"fig3_cell_category_DEG.csv")

category_gene <- category_gene  %>% 
  dplyr::filter(p_val < 0.01, avg_log2FC > 0.5) %>% 
  dplyr::group_by(cluster) %>% 
  dplyr::slice_max(order_by = avg_log2FC, n = 50)
cell_type <- unique(category_gene$cluster)

mytheme <- theme(
  axis.title = element_text(size = 13),
  axis.text = element_text(size = 11),
  plot.title = element_text(size = 14, hjust = 0.5, face = "bold"),
  plot.margin = margin(t = 5.5, r = 10, l = 5.5, b = 5.5)
)

cell_type <- unique(category_gene$cluster)
merged_enrich.go <- data.frame()

for (celltype in cell_type) {
  new_df <- subset(category_gene, cluster == celltype)
  new_df$gene <- as.character(new_df$X)
  subset=new_df$gene
  if (!is.null(subset)) {
    enrich.go <- enrichGO(gene = subset,
                          OrgDb = 'org.Rn.eg.db',
                          keyType = 'SYMBOL',
                          ont = 'ALL',  ### BP、MF、CC
                          pAdjustMethod = 'fdr',
                          pvalueCutoff = 0.1,
                          qvalueCutoff = 0.5,
                          readable = TRUE)
    
    if(nrow(enrich.go@result) == 0) {next}
    enrich.go@result$celltype <- celltype
    merged_enrich.go <- rbind(merged_enrich.go, enrich.go@result)
  }
}
setwd("/data/work/cold_skin/Figure_3")
write.csv(merged_enrich.go,"fig3_cell_category_DEG_GO.csv")


sub_enrich.go <- merged_enrich.go %>%
  dplyr::filter(pvalue < 0.05) %>%
  dplyr::group_by(celltype) %>%
  dplyr::arrange(pvalue) %>%
  dplyr::slice_head(n = 6) %>%  ############# 细胞大类用的是8个
  dplyr::ungroup()
sub_enrich.go <- sub_enrich.go[order(sub_enrich.go$pvalue), ]
head(sub_enrich.go,2)
colors <- rev(c("#051937", "#004d7a", "#008793", "#00bf72", "#a8eb12"))

library(ggplot2)
library(scales)

cell_type <- unique(sub_enrich.go$celltype)
sub_enrich.go <- sub_enrich.go[order(-log10(sub_enrich.go$pvalue)), ]

pdf("celltype_DEG_GO_top6-1.pdf", width = 30, height = 10) 

p <- ggplot(data = sub_enrich.go, aes(x = Description, y = Count, fill = -log10(pvalue))) +
  geom_col(width = 0.88, show.legend = TRUE) +
  scale_fill_gradientn(colours = colors) +
  facet_wrap(~ celltype, scales = 'free_y', ncol = 5) + ## 指定行和列，y坐标不一样，x一样 # width = 30, height = 10
  # facet_grid(celltype ~ ., scales = 'free_y', space = 'free_y') + ## 不能指定行和列
  scale_y_continuous(expand = expansion(mult = c(0, 0.2))) +
  labs(x = "", y = "Number of Gene", title = "") +
  theme_bw() + # white_theme
  theme(panel.grid = element_blank()) +
  coord_flip()

print(p)
dev.off()


######################################## Motif Analysis ########################################
obj = readRDS('/data/work/cold_skin/04.data/RAT_skin_ATAC_StagnantAera_new.rds')
DefaultAssay(obj) <- "ATAC"

# first compute the GC content for each peak
obj <- RegionStats(object = obj,
                   assay = "ATAC",
                   genome = BSgenome.Rnorvegicus.UCSC.rn7) 
# Get a list of motif position frequency matrices from the JASPAR database
pfm <- getMatrixSet(
  x = JASPAR2020,
  opts = list(collection = "CORE", tax_group = 'vertebrates', all_versions = FALSE)
)
# add motif information
obj <- AddMotifs(
  object = obj,
  genome = BSgenome.Rnorvegicus.UCSC.rn7,
  pfm = pfm
)

# FindMotifs
obj <- RunChromVAR(
  object = obj,
  genome = BSgenome.Rnorvegicus.UCSC.rn7
)
DefaultAssay(obj) <- 'chromvar'
Idents(obj) <- "celltype"
motif <- FindAllMarkers(obj)
setwd("/data/work/cold_skin/Figure_3")
write.csv(motif, "RAT_skin_ATAC_celltype_FindDeMotif.csv")

motif_result <- motif  %>% 
  dplyr::filter(p_val < 0.05, avg_log2FC > 0.5) %>% 
  dplyr::group_by(cluster) %>% 
  dplyr::slice_max(order_by = avg_log2FC, n = 4)

motif_result <- motif_result[order(motif_result$cluster), ]
length(unique(motif_result$cluster))

av <- AverageExpression(obj, features = motif_result$motif, assays = "chromvar", group.by = "celltype", slot = "data", verbose = TRUE)
av = av[[1]]

# scale
dat_cormatrix = t(apply(av, 1, scale))
colnames(dat_cormatrix) <- colnames(av)
# select genes from expression matrix
dat_cormatrix = t(dat_cormatrix)
dat_cormatrix = dat_cormatrix[unique(motif_result$cluster),unique(motif_result$X)]

setwd("/data/work/cold_skin/Figure_3")
motifs.csv <- read.csv("RAT_skin_ATAC_celltype_FindMotif.csv")
sub.motifs.csv <- unique(motifs.csv[,c("motif","motif.name")])
for (i in 1:length(colnames(dat_cormatrix))) {
  match_index <- match(colnames(dat_cormatrix)[i], sub.motifs.csv$motif)
  if (!is.na(match_index)) {
    colnames(dat_cormatrix)[i] <- sub.motifs.csv$motif.name[match_index]
  }
}

mycol <- colorRamp2(c(-1,-0.15,max(dat_cormatrix)),rev(c("#e74a32", "white","#000080")))
cellwidth = 1
cellheight = 1
cn = dim(dat_cormatrix)[2]
rn = dim(dat_cormatrix)[1]
w=cellwidth*cn
h=cellheight*rn

setwd("/data/work/cold_skin/Figure_3")
pdf("fig3_f_CelltypeMotif_heatmap.pdf",width=18, height=6.5)
p <- Heatmap(dat_cormatrix,
             name = 'exp.',
             col = mycol,
             # rect_gp = gpar(col = "white"),
             border = "black",
             cluster_rows = FALSE,
             cluster_columns = FALSE,
             row_names_side = "left")
print(p)
dev.off()
