# Supplementary material for: A scATAC-seq atlas of stasis zone in rat skin burn injury wound process
Source: Front Cell Dev Biol. 2025 Jan 7;12:1519926. doi: 10.3389/fcell.2024.1519926 (PMC11752905; doi:10.3389/fcell.2024.1519926)
Supplement: Supplementary file 3 [file DataSheet2.zip › Supplementary File 3.R]

library(Signac)
library(Seurat)
library(tidyr)
library(dplyr)
library(ggplot2)
library(Seurat)
library(Signac)
library(tidyr)
library(dplyr)
library(tibble)
library(GenomicRanges)

######################################## celltype per change ########################################

meta = readRDS('/data/users/liruikang/liruikang_82fa3b0645a749168ffad940df75d174/online/cold_skin/04.data/RAT_skin_ATAC_StagnantAera_meta.rds')


meta <- meta %>%
  mutate(new_batch = case_when(
    batch == "0h-ctrl-wt" ~ "ctrl",
    batch == "0h-hot-YZ" ~ "0h",
    batch == "12h-hot-YZ" ~ "12h",
    batch == "24h-hot-YZ" ~ "D1",
    batch == "3D-hot-YZ" ~ "D3",
    batch == "7D-hot-YZ" ~ "D7",
    batch == "11D-hot-YZ" ~ "D11",
    batch == "15D-hot-YZ" ~ "D15",
    batch == "19D-hot-YZ" ~ "D19",
    TRUE ~ NA_character_  # 处理其他未匹配的情况
  ))

data = as.data.frame(table(meta$celltype,meta$new_batch))
colnames(data)  = c('celltype','dataset','number')
data$dataset = factor(data$dataset,levels = c('ctrl','0h','12h','D1','D3','D7','D11','D15','D19'))

data_sub = data
data_sub_mean = data_sub %>% group_by(celltype,dataset) %>%  summarise(mean_number = mean(number, na.rm = TRUE)) %>% as.data.frame()
data_sub_mean$dataset = as.character(data_sub_mean$dataset)
data_sub_mean$celltype = as.character(data_sub_mean$celltype)
gwas_wider_nor <- pivot_wider(data_sub_mean, names_from = "dataset", values_from = "mean_number") %>% as.data.frame()

list=list()
for(i in unique(colnames(gwas_wider_nor)[-1])){
  test = data.frame(celltype = gwas_wider_nor$celltype)
  test[,2]=gwas_wider_nor[,i]/sum(gwas_wider_nor[,i])
  colnames(test)[2]=i
  list[[i]]=test
} 
test=do.call("cbind", list) 

test = test[,c(1,2,4,6,8,10,12,14,16,18)]

colnames(test) <- gsub('.*\\.','',colnames(test))

gwas_long_nor <- pivot_longer(test, cols = -celltype, names_to = 'dataset', values_to = 'per') %>% as.data.frame()


gwas_long_nor$dataset = factor(gwas_long_nor$dataset,levels = c('ctrl','0h','12h','D1','D3','D7','D11','D15','D19'))


colors <- c('#ff96e4', '#e051f5', '#ffc94a', '#ffa500', '#89c860', '#e26050', '#ff85af',
            '#ff59b3', '#a391c3', '#1cb5ec', '#d32426', '#da8ef5', '#91cca0', 
            '#ff1493', '#e6d000', '#a54c9c', '#62d0d6', '#a63022', '#6eba6e', 
            '#3cbda7', '#b5d16d', '#fcb3db', '#228b22', '#7a9fcf', '#5588cf')
celltypes <- c('bHFSC','qHFSC', 'INF', 'ORS', 'lENDO', 'IFEG', 'TAC',
               'IRS', 'MUSCLE', 'fFB', 'IFESP','aHFSC', 'bENDO',
               'HS', 'MELA', 'PCT', 'rFB', 'IFEB', 'MACRO', 
               'vENDO', 'ILC','SG', 'LGS', 'DS', 'DP')
names(color) = celltypes

p = ggplot(gwas_long_nor,aes(x = dataset, y = per, color = celltype,group = celltype)) + 
  geom_line(size=0.6)+  
  geom_point(size=2.2)+ 
  scale_color_manual(values = color) + 
  theme_light()+
  facet_wrap(~ factor(celltype), scales = 'free_y', ncol = 5) +
  #  scale_x_continuous(breaks=data$dataset) +
  #theme_bw() +
  theme(axis.text.x=element_text(angle=30, hjust=1),
        panel.grid.major=element_line(colour=NA),
        panel.background = element_rect(fill = "transparent",colour = NA),
        plot.background = element_rect(fill = "transparent",colour = NA),
        panel.grid.minor = element_blank(),
        strip.text = element_text(size = 20)) + 
  scale_color_manual(values= colors) 
ggsave(file ='/data/work/01.reviewer2-1/04.result/celltype_per.pdf',p,width = 15,height = 10)


######################################## Mfuzz ########################################
library(Seurat)
library(Signac)
library(tidyr)
library(dplyr)
library(tibble)
library(GenomicRanges)
setwd('/data/work/01.reviewer2-1/04.result/mfuzz')


scATAC = readRDS('/data/users/liruikang/liruikang_82fa3b0645a749168ffad940df75d174/online/cold_skin/04.data/RAT_skin_ATAC_StagnantAera_new.rds')
meta = readRDS('/data/users/liruikang/liruikang_82fa3b0645a749168ffad940df75d174/online/cold_skin/04.data/RAT_skin_ATAC_StagnantAera_meta.rds')


meta <- meta %>%
  mutate(new_batch = case_when(
    batch == "0h-ctrl-wt" ~ "ctrl",
    batch == "0h-hot-YZ" ~ "0h",
    batch == "12h-hot-YZ" ~ "12h",
    batch == "24h-hot-YZ" ~ "D1",
    batch == "3D-hot-YZ" ~ "D3",
    batch == "7D-hot-YZ" ~ "D7",
    batch == "11D-hot-YZ" ~ "D11",
    batch == "15D-hot-YZ" ~ "D15",
    batch == "19D-hot-YZ" ~ "D19",
    TRUE ~ NA_character_  # 处理其他未匹配的情况
  ))


scATAC@meta.data = meta
time_point_means_list <- list()
for (i in unique(scATAC@meta.data$celltype)){
  scATAC_sub = subset(scATAC,celltype == i)
  raw_counts <- as.matrix(scATAC_sub@assays$ATAC@counts)
  
  metadata <- scATAC@meta.data
  time_points <- metadata$new_batch
  names(time_points) <- rownames(metadata)
  
  time_point_means <- raw_counts %>%
    as.data.frame() %>%
    rownames_to_column(var = "peak") %>%
    gather(key = "sample", value = "count", -peak) %>%
    mutate(stage = time_points[sample]) %>%
    group_by(peak, stage) %>%
    summarize(mean_count = mean(count)) %>%
    spread(key = stage, value = mean_count, fill = 0) %>%
    column_to_rownames(var = "peak")
  time_point_means_list[[i]] <- time_point_means
}
combined_time_point_means <- bind_rows(time_point_means_list, .id = "celltype") 

saveRDS(combined_time_point_means,'combind_celltype_stage_means.rds')
saveRDS(time_point_means_list,'list_celltype_stage_means.rds')

filtered_tpm_matrix_30 = list()
time_point_tpm_z_score_matrix_30 = list()

for (i in names(time_point_means_list)){
  time_point_means = time_point_means_list[[i]]
  gene_lengths = width(StringToGRanges(rownames(time_point_means)))
  reads_per_bp <- apply(time_point_means, 2, function(x) x / gene_lengths)
  scaling_factors <- colSums(reads_per_bp)
  
  tpm_matrix <- apply(reads_per_bp, 1, function(x) (x / scaling_factors) * 1e6) %>% t()
  ###计算Pearson相关系数
  log_tpm_matrix <- log10(tpm_matrix + 1)
  cor_matrix <- cor(log_tpm_matrix)
  
  
  ###移除在所有时间点上平均TPM小于1的峰
  mean_tpm <- rowMeans(tpm_matrix)
  filtered_tpm <- tpm_matrix[mean_tpm >= 1, ]
  ###过滤变异系数小于10的峰
  cv <- apply(filtered_tpm, 1, function(x) sd(x) / mean(x) * 100)
  filtered_tpm <- filtered_tpm[cv >= 30, ]
  
  filtered_tpm_matrix_30[[i]] <- filtered_tpm
  ###Z-score标准化
  z_score_matrix <- t(scale(t(filtered_tpm)))
  
  
  time_point_tpm_z_score_matrix_30[[i]] <- z_score_matrix
}
saveRDS(filtered_tpm_matrix_30, 'filtered_tpm_matrix_30_list.rds')
saveRDS(time_point_tpm_z_score_matrix_30, 'time_point_tpm_z_score_matrix_30_list.rds')       

library(ggplot2)
library(ggpubr)
library(Mfuzz)
library(reshape2)
library(tidyr)
library(dplyr)

setwd('/data/work/01.reviewer2-1/04.result/mfuzz/plot')

counts = readRDS('/data/work/01.reviewer2-1/04.result/mfuzz/time_point_tpm_z_score_matrix_30_list.rds')
counts = counts[c('bHFSC','IFEB')]

###bHFSC
set.seed(12306)

time_labels <- as.character(c('ctrl','0h','12h','D1','D3','D7','D11','D15','D19'))
time_labels <- as.character(time_labels)

counts_sub = counts[['bHFSC']]
mfuzz_class <- ExpressionSet(assayData=as.matrix(counts_sub))
mfuzz_class <- filter.NA(mfuzz_class, thres = 0.25)
mfuzz_class <- fill.NA(mfuzz_class, mode = 'mean')
mfuzz_class <- filter.std(mfuzz_class, min.std = 0,visu = F)
mfuzz_class <- standardise(mfuzz_class)
mfuzz_cluster = mfuzz(mfuzz_class, c = 10 ,m = mestimate(mfuzz_class))

#Color <- c("orange")
#Color <- colorRampPalette(rev(c("#ff0000", "Yellow", "OliveDrab1")))
#colors = colorRampPalette(brewer.pal(9, "Blues"))(9)
pdf(file = paste0("bHFSC_Mfuzz_celltypePlot_min.mem_0.8_10p",".pdf"),width = 15,height = 6)
p = mfuzz.plot2(mfuzz_class,
                cl=mfuzz_cluster,
                mfrow=c(2,5),
                time.labels= time_labels[!is.na(match(time_labels,colnames(counts_sub)))],
                colo = "fancy",
                x11 = FALSE,
                centre = T,
                centre.col = "black",
                centre.lwd = 2)
p 
dev.off()
cluster_size <- mfuzz_cluster$size
cluster_size
names(cluster_size) <- 1:10

head(mfuzz_cluster$cluster)

gene_cluster <- mfuzz_cluster$cluster
gene_cluster <- cbind(counts_sub[names(gene_cluster), ], gene_cluster)
head(gene_cluster)
write.csv(gene_cluster,paste0('bHFSC','_gene_cluster_10.csv'))

###ggplot
rna.ega = mfuzz_class@assayData$exprs
rna.ega.hm <- as.data.frame(rna.ega[rowSums(mfuzz_cluster$membership) > 0,])

rna.ega.hm$gene_name = rownames(rna.ega.hm)
rna.ega.hm$cluster <- mfuzz_cluster$cluster[match(rownames(rna.ega.hm),names(mfuzz_cluster$cluster))]
rownames(rna.ega.hm) <- NULL

###
rna.ega.hm.m <- rna.ega.hm %>% 
  melt(id.vars = c("gene_name","cluster"),variable.name = "stage", value.name = "expression")
rna.ega.hm.m$stage = factor(rna.ega.hm.m$stage,levels = c('ctrl','0h','12h','D1','D3','D7','D11','D15','D19'))


center <- as.data.frame(mfuzz_cluster$centers)
center$cluster <- rownames(center)


###中心点
center <- center %>%
  melt(id.var = "cluster",variable.name = "stage", value.name = "expression") 
center$stage = factor(center$stage,levels = c('ctrl','0h','12h','D1','D3','D7','D11','D15','D19'))
library(RColorBrewer)
#colors = colorRampPalette(brewer.pal(9, "Blues"))(9)

pdf('bHFSC_ggplot_mfuzz_10.pdf',width = 4,height = 3)
for (i in unique(rna.ega.hm.m$cluster)){
  cluster_data <- subset(rna.ega.hm.m, cluster == i)
  center_data <- subset(center, cluster == i)
  
  rna.plot <- ggplot(cluster_data, aes(stage,expression,group = gene_name)) +
    geom_line(linewidth = 0.01,color='#0F5AA3') + 
    #  facet_wrap(~cluster,ncol = 1) + 
    geom_line(data = center_data,aes(stage,expression,group = 1),color = "orange") + 
    geom_point(data = center_data,aes(stage,expression,group = 1),color = "orange") +
    ggtitle(paste("Cluster", i)) +
    ylab("peaks accessible change") +
    xlab("") +
    theme(plot.title = element_text(hjust = 0.5)) +
    theme_classic()
  print(rna.plot)
}
dev.off()

###IFEB
set.seed(12306)

time_labels <- as.character(c('ctrl','0h','12h','D1','D3','D7','D11','D15','D19'))
time_labels <- as.character(time_labels)

counts_sub = counts[['IFEB']]
mfuzz_class <- ExpressionSet(assayData=as.matrix(counts_sub))
mfuzz_class <- filter.NA(mfuzz_class, thres = 0.25)
mfuzz_class <- fill.NA(mfuzz_class, mode = 'mean')
mfuzz_class <- filter.std(mfuzz_class, min.std = 0,visu = F)
mfuzz_class <- standardise(mfuzz_class)
mfuzz_cluster = mfuzz(mfuzz_class, c = 10 ,m = mestimate(mfuzz_class))


#Color <- c("orange")
#Color <- colorRampPalette(rev(c("#ff0000", "Yellow", "OliveDrab1")))
#colors = colorRampPalette(brewer.pal(9, "Blues"))(9)
pdf(file = paste0("IFEB_Mfuzz_celltypePlot_min.mem_0.8_10p",".pdf"),width = 15,height = 6)
p = mfuzz.plot2(mfuzz_class,
                cl=mfuzz_cluster,
                mfrow=c(2,5),
                time.labels= time_labels[!is.na(match(time_labels,colnames(counts_sub)))],
                colo = "fancy",
                x11 = FALSE,
                centre = T,
                centre.col = "black",
                centre.lwd = 2)
p 
dev.off()
cluster_size <- mfuzz_cluster$size
names(cluster_size) <- 1:10

head(mfuzz_cluster$cluster)

gene_cluster <- mfuzz_cluster$cluster
gene_cluster <- cbind(counts_sub[names(gene_cluster), ], gene_cluster)
head(gene_cluster)
write.csv(gene_cluster,paste0('IFEB','_gene_cluster_10.csv'))


###ggplot
rna.ega = mfuzz_class@assayData$exprs
rna.ega.hm <- as.data.frame(rna.ega[rowSums(mfuzz_cluster$membership) > 0,])

rna.ega.hm$gene_name = rownames(rna.ega.hm)
rna.ega.hm$cluster <- mfuzz_cluster$cluster[match(rownames(rna.ega.hm),names(mfuzz_cluster$cluster))]
rownames(rna.ega.hm) <- NULL

###
rna.ega.hm.m <- rna.ega.hm %>% 
  melt(id.vars = c("gene_name","cluster"),variable.name = "stage", value.name = "expression")
rna.ega.hm.m$stage = factor(rna.ega.hm.m$stage,levels = c('ctrl','0h','12h','D1','D3','D7','D11','D15','D19'))


center <- as.data.frame(mfuzz_cluster$centers)
center$cluster <- rownames(center)


###中心点
center <- center %>%
  melt(id.var = "cluster",variable.name = "stage", value.name = "expression") 
center$stage = factor(center$stage,levels = c('ctrl','0h','12h','D1','D3','D7','D11','D15','D19'))
library(RColorBrewer)
#colors = colorRampPalette(brewer.pal(9, "Blues"))(9)

pdf('IFEB_ggplot_mfuzz_10.pdf',width = 4,height = 3)
for (i in unique(rna.ega.hm.m$cluster)){
  cluster_data <- subset(rna.ega.hm.m, cluster == i)
  center_data <- subset(center, cluster == i)
  
  rna.plot <- ggplot(cluster_data, aes(stage,expression,group = gene_name)) +
    geom_line(linewidth = 0.01,color='#0F5AA3') + 
    #  facet_wrap(~cluster,ncol = 1) + 
    geom_line(data = center_data,aes(stage,expression,group = 1),color = "orange") + 
    geom_point(data = center_data,aes(stage,expression,group = 1),color = "orange") +
    ggtitle(paste("Cluster", i)) +
    ylab("peaks accessible change") +
    xlab("") +
    theme(plot.title = element_text(hjust = 0.5)) +
    theme_classic()
  print(rna.plot)
}
dev.off()
######################################## Mfuzz Track ########################################
library(org.Hs.eg.db)
library(clusterProfiler)
library(ChIPseeker)
library(GenomicRanges)
library(AnnotationHub)
library(dplyr)
library(tidyr)
library(ggplot2)
library(rtracklayer)
library(ensembldb)
library(Signac)
library(Seurat)
library(RColorBrewer)
setwd('/data/work/01.reviewer2-1/04.result/track_plot')

scATAC = readRDS('/data/users/liruikang/liruikang_82fa3b0645a749168ffad940df75d174/online/cold_skin/04.data/RAT_skin_ATAC_StagnantAera_new.rds')
meta = readRDS('/data/users/liruikang/liruikang_82fa3b0645a749168ffad940df75d174/online/cold_skin/04.data/RAT_skin_ATAC_StagnantAera_meta.rds')
meta <- meta %>%
  mutate(new_batch = case_when(
    batch == "0h-ctrl-wt" ~ "ctrl",
    batch == "0h-hot-YZ" ~ "0h",
    batch == "12h-hot-YZ" ~ "12h",
    batch == "24h-hot-YZ" ~ "D1",
    batch == "3D-hot-YZ" ~ "D3",
    batch == "7D-hot-YZ" ~ "D7",
    batch == "11D-hot-YZ" ~ "D11",
    batch == "15D-hot-YZ" ~ "D15",
    batch == "19D-hot-YZ" ~ "D19",
    TRUE ~ NA_character_  # 处理其他未匹配的情况
  ))
scATAC@meta.data = meta
DefaultAssay(scATAC) <- "ATAC"

files = list.files(path = "/data/users/liruikang/liruikang_82fa3b0645a749168ffad940df75d174/online/cold_skin/fragments",pattern = "*.tsv.gz$",full.names = TRUE, recursive = TRUE) 
scATAC@assays$ATAC@fragments <- lapply(files, function(path) { 
  filename <- basename(path) 
  filename_parts <- strsplit(filename, ".", fixed = TRUE)[[1]] 
  first_part <- filename_parts[1] 
  fragments <- CreateFragmentObject(path = path, 
                                    cells = rownames(subset(scATAC@meta.data, orig.ident == first_part))) 
  return(fragments) 
})
bHFSC_gene_cluster = read.csv('/data/work/01.reviewer2-1/04.result/mfuzz/plot/bHFSC_gene_cluster_10.csv',row.names = 1)
IFEB_gene_cluster =  read.csv('/data/work/01.reviewer2-1/04.result/mfuzz/plot/IFEB_gene_cluster_10.csv',row.names = 1)

rn7 = "/data/users/liruikang/liruikang_82fa3b0645a749168ffad940df75d174/online/cold_skin/Rattus_norvegicus.mRatBN7.2_gtf/Rattus_norvegicus.mRatBN7.2.dna.gtf" 
DB <- ensDbFromGtf(rn7)
EDB <- EnsDb(DB)

scATAC_bHFSC = subset(scATAC,celltype == 'bHFSC')
scATAC_IFEB = subset(scATAC,celltype == 'IFEB')

setwd('/data/work/01.reviewer2-1/04.result/bHFSC_track_plot_V2')
for (y in c(10,3,7)){
  
  bHFSC_c_peak = rownames(bHFSC_gene_cluster[bHFSC_gene_cluster$gene_cluster == y,])
  Peak_gr <- StringToGRanges(bHFSC_c_peak, keep.extra.columns = T)
  seqlevelsStyle(Peak_gr) <- 'ENSEMBL'
  Peak_anno = annotatePeak(Peak_gr, TxDb = EDB)
  
  anno_da <- Peak_anno@anno
  gene = genes(EDB)
  anno_da$gene = gene$gene_name[match(anno_da$geneId,gene$gene_id)]
  anno_data = as.data.frame(anno_da)
  
  anno_data = anno_data[anno_data$distanceToTSS == 0,]
  anno_data = anno_data[anno_data$gene != '-',]
  anno_data$peak = paste0('chr',anno_data$seqnames,'-',anno_data$start,'-',anno_data$end)
  anno_data = anno_data[,c('peak','gene')] %>% unique()
  dim(anno_data)
  ###track plot
  colors = c('#000004FF','#1D1147FF','#51127CFF','#822681FF','#B63679FF','#E65164FF','#E56B5DFF','#F89441FF','#FDC328FF')
  for (i in unique(anno_data$peak)){
    genename = anno_data$gene[which(anno_data$peak == i)]
    
    show = StringToGRanges(i)
    cov_plot <-  CoveragePlot(
      object = scATAC_bHFSC,
      region = show,
      extend.upstream = 5000,
      extend.downstream = 5000,
      peaks = T,
      links = T,
      annotation = T,
      heights = c(6,1,1,1),
      ncol = 1,
      region.highlight = show
    ) & scale_fill_manual(values =colors)#, direction = -1)
    pdf(file = paste0('bHFSC_c',y,'_',genename,'_', i, '.pdf'), height = 6, width = 10)
    print(cov_plot)
    dev.off()
  }
}

setwd('/data/work/01.reviewer2-1/04.result/IFEB_track_plot_V2')
for (y in c(8,5,4)){
  
  IFEB_c_peak = rownames(IFEB_gene_cluster[IFEB_gene_cluster$gene_cluster == y,])
  Peak_gr <- StringToGRanges(IFEB_c_peak, keep.extra.columns = T)
  seqlevelsStyle(Peak_gr) <- 'ENSEMBL'
  Peak_anno = annotatePeak(Peak_gr, TxDb = EDB)
  
  anno_da <- Peak_anno@anno
  gene = genes(EDB)
  anno_da$gene = gene$gene_name[match(anno_da$geneId,gene$gene_id)]
  anno_data = as.data.frame(anno_da)
  
  anno_data = anno_data[anno_data$distanceToTSS == 0,]
  anno_data = anno_data[anno_data$gene != '-',]
  anno_data$peak = paste0('chr',anno_data$seqnames,'-',anno_data$start,'-',anno_data$end)
  anno_data = anno_data[,c('peak','gene')] %>% unique()
  dim(anno_data)
  ###track plot
  colors = c('#000004FF','#1D1147FF','#51127CFF','#822681FF','#B63679FF','#E65164FF','#E56B5DFF','#F89441FF','#FDC328FF')
  for (i in unique(anno_data$peak)){
    genename = anno_data$gene[which(anno_data$peak == i)]
    
    show = StringToGRanges(i)
    cov_plot <-  CoveragePlot(
      object = scATAC_IFEB,
      region = show,
      extend.upstream = 5000,
      extend.downstream = 5000,
      peaks = T,
      links = T,
      annotation = T,
      heights = c(6,1,1,1),
      ncol = 1,
      region.highlight = show
    ) & scale_fill_manual(values =colors)#, direction = -1)
    pdf(file = paste0('IFEB_c',y,'_',genename,'_', i, '.pdf'), height = 6, width = 10)
    print(cov_plot)
    dev.off()
  }
}
######################################## Mfuzz GO ########################################
library(org.Hs.eg.db)
library(clusterProfiler)
library(ChIPseeker)
library(GenomicRanges)
library(AnnotationHub)
library(dplyr)
library(tidyr)
library(ggplot2)
library(rtracklayer)
library(ensembldb)
library(Signac)
library(Seurat)
library(RColorBrewer)
setwd('/data/work/01.reviewer2-1/04.result/GO')

bHFSC_gene_cluster = read.csv('/data/work/01.reviewer2-1/04.result/mfuzz/plot/bHFSC_gene_cluster_10.csv',row.names = 1)
IFEB_gene_cluster =  read.csv('/data/work/01.reviewer2-1/04.result/mfuzz/plot/IFEB_gene_cluster_10.csv',row.names = 1)

rn7 = "/data/users/liruikang/liruikang_82fa3b0645a749168ffad940df75d174/online/cold_skin/Rattus_norvegicus.mRatBN7.2_gtf/Rattus_norvegicus.mRatBN7.2.dna.gtf" 
DB <- ensDbFromGtf(rn7)
EDB <- EnsDb(DB)

number = c(10,3,7)
data = lapply(number,function(x){
  
  bHFSC_c_peak = rownames(bHFSC_gene_cluster[bHFSC_gene_cluster$gene_cluster == x,])
  Peak_gr <- StringToGRanges(bHFSC_c_peak, keep.extra.columns = T)
  seqlevelsStyle(Peak_gr) <- 'ENSEMBL'
  Peak_anno = annotatePeak(Peak_gr, TxDb = EDB)
  
  anno_da <- Peak_anno@anno
  gene = genes(EDB)
  anno_da$gene = gene$gene_name[match(anno_da$geneId,gene$gene_id)]
  GO = enrichGO(toupper(anno_da$gene),org.Hs.eg.db, keyType = "SYMBOL", ont = "BP")
  sub_GO <- GO@result
  sub_GO$group = paste0('bHFSC_cluster',x)
  return(sub_GO)  
}) %>% Reduce(rbind,.)
data_bHFSC_GO = read.csv('bHFSC_GO.csv',row.names = 1)
data_bHFSC_GO_sub = subset(data_bHFSC_GO,pvalue < 0.05)
table(data_bHFSC_GO_sub$group)
write.csv(data_bHFSC_GO_sub,'data_bHFSC_GO_sub_p0.05.csv')

number = c(8,5,4)
data = lapply(number,function(x){
  
  IFEB_c_peak = rownames(IFEB_gene_cluster[IFEB_gene_cluster$gene_cluster == x,])
  Peak_gr <- StringToGRanges(IFEB_c_peak, keep.extra.columns = T)
  seqlevelsStyle(Peak_gr) <- 'ENSEMBL'
  Peak_anno = annotatePeak(Peak_gr, TxDb = EDB)
  anno_da <- Peak_anno@anno
  gene = genes(EDB)
  anno_da$gene = gene$gene_name[match(anno_da$geneId,gene$gene_id)]
  
  GO = enrichGO(toupper(anno_da$gene),org.Hs.eg.db, keyType = "SYMBOL", ont = "BP")
  sub_GO <- GO@result
  sub_GO$group = paste0('IFEB_cluster',x)
  return(sub_GO)  
}) %>% Reduce(rbind,.)
data_IFEB_GO = read.csv('IFEB_GO.csv',row.names = 1)
data_IFEB_GO_sub = subset(data_IFEB_GO,pvalue < 0.05)
table(data_IFEB_GO_sub$group)
write.csv(data_IFEB_GO_sub,'data_IFEB_GO_sub_p0.05.csv')

######################################## Mfuzz TF ########################################
library(org.Hs.eg.db)
library(clusterProfiler)
library(ChIPseeker)
library(GenomicRanges)
library(AnnotationHub)
library(dplyr)
library(tidyr)
library(ggplot2)
library(rtracklayer)
library(ensembldb)
library(Signac)
library(Seurat)
library(RColorBrewer)
setwd('/data/work/01.reviewer2-1/04.result/GO')

bHFSC_gene_cluster = read.csv('/data/work/01.reviewer2-1/04.result/mfuzz/plot/bHFSC_gene_cluster_10.csv',row.names = 1)
IFEB_gene_cluster =  read.csv('/data/work/01.reviewer2-1/04.result/mfuzz/plot/IFEB_gene_cluster_10.csv',row.names = 1)

rn7 = "/data/users/liruikang/liruikang_82fa3b0645a749168ffad940df75d174/online/cold_skin/Rattus_norvegicus.mRatBN7.2_gtf/Rattus_norvegicus.mRatBN7.2.dna.gtf" 
DB <- ensDbFromGtf(rn7)
EDB <- EnsDb(DB)

###
setwd('/data/work/01.reviewer2-1/04.result/motif_enrichment')

scATAC = readRDS('/data/users/liruikang/liruikang_82fa3b0645a749168ffad940df75d174/online/cold_skin/04.data/RAT_skin_ATAC_StagnantAera_new.rds')

DefaultAssay(scATAC) <- 'ATAC'

number = c(10,3,7)
data_bHFSC = lapply(number,function(x){
  
  features = rownames(bHFSC_gene_cluster[bHFSC_gene_cluster$gene_cluster == x,])
  
  enriched.motifs <- FindMotifs(
    object = scATAC,
    background = rownames(scATAC),
    features = features
  )
  enriched.motifs$group = paste0('bHFSC_c',x)
  return(enriched.motifs)  
}) %>% Reduce(rbind,.)
data_bHFSC_TF = read.csv('bHFSC_motif_enrichment.csv',row.names = 1)
data_bHFSC_TF_sub = subset(data_bHFSC_TF,pvalue < 0.05)
table(data_bHFSC_TF_sub$group)
write.csv(data_bHFSC_TF_sub,'data_bHFSC_TF_sub.csv')

number = c(8,5,4)
data_IFEB = lapply(number,function(x){
  
  features = rownames(IFEB_gene_cluster[IFEB_gene_cluster$gene_cluster == x,])
  
  enriched.motifs <- FindMotifs(
    object = scATAC,
    background = rownames(scATAC),
    features = features
  )
  enriched.motifs$group = paste0('IFEB_c',x)
  return(enriched.motifs)  
}) %>% Reduce(rbind,.)
data_IFEB_TF = read.csv('IFEB_motif_enrichment.csv',row.names = 1)
data_IFEB_TF_sub = subset(data_IFEB_TF,pvalue < 0.05)
table(data_IFEB_TF_sub$group)
write.csv(data_IFEB_TF_sub,'data_IFEB_TF_sub.csv')


######################################## preudotime ########################################
library(monocle)
library(Signac)
library(Seurat)
library(viridis)
library(cowplot)
library(tidyr)
library(dplyr)
setwd('/data/work/222.hair_analyze/04.result/celltype_marker')


obj = readRDS('/data/work/222.hair_analyze/01.data/scATAC_sub_only.rds')

celltype_peak = read.csv('/data/work/222.hair_analyze/01.data/RAT_skin_ATAC_celltype_peak.csv')
celltype_peak_sub = subset(celltype_peak,cluster %in% c("qHFSC","aHFSC","TAC","ORS","HS","IRS",
                                                        "bHFSC","IFEB","IFESP","IFEG") & p_val < 0.01 & avg_log2FC > 0.25)
celltype_peak_sub = celltype_peak_sub %>% group_by(cluster) %>% slice_head(n = 500) %>% as.data.frame()
genes = intersect(rownames( mon@assayData$exprs),celltype_peak_sub$X)

diff_test_res <- differentialGeneTest(mon[genes,], fullModelFormulaStr = "~celltype + new_batch", cores = 6)


ordering_genes <- rownames(diff_test_res)[order(diff_test_res$qval)[1:2e3]]

mon <- setOrderingFilter(mon, ordering_genes)
mon <- reduceDimension(mon, max_components = 2, method = 'DDRTree', norm_method = "none")
mon <- orderCells(mon, reverse = T,root_state = 3)#,root_state = 'qHFSC'


colors <- c('#ff96e4', '#e051f5', '#ffc94a', '#ffa500', '#89c860', '#e26050', '#ff85af',
            '#ff59b3', '#a391c3', '#1cb5ec', '#d32426', '#da8ef5', '#91cca0', 
            '#ff1493', '#e6d000', '#a54c9c', '#62d0d6', '#a63022', '#6eba6e', 
            '#3cbda7', '#b5d16d', '#fcb3db', '#228b22', '#7a9fcf', '#5588cf')
celltypes <- c('bHFSC','qHFSC', 'INF', 'ORS', 'lENDO', 'IFEG', 'TAC',
               'IRS', 'MUSCLE', 'fFB', 'IFESP','aHFSC', 'bENDO',
               'HS', 'MELA', 'PCT', 'rFB', 'IFEB', 'MACRO', 
               'vENDO', 'ILC','SG', 'LGS', 'DS', 'DP')
names(colors) = celltypes
circus = c("#D52126", "#88CCEE", "#FEE52C", "#117733", "#CC61B0", "#99C945", "#2F8AC4", "#332288", 
           "#E68316", "#661101", "#F97B72", "#DDCC77", "#11A579", "#89288F", "#E73F74","#FFB300", "#803E75")
mon$new_batch = factor(mon$new_batch,levels = c('ctrl','0h','12h','D1','D3','D7','D11','D15','D19'))

p1 <- plot_cell_trajectory(mon, color_by = "celltype", cell_size = 1)+ scale_colour_manual(values=colors)+theme_void() +  theme(legend.position = "none")
p2 <- plot_cell_trajectory(mon, color_by = "new_batch", cell_size = 1) + scale_colour_manual(values=circus)+theme_void() +  theme(legend.position = "none")
p3 <- plot_cell_trajectory(mon, color_by = "State", cell_size = 1) + scale_colour_manual(values=circus)+theme_void()+  theme(legend.position = "none")
p4 <- plot_cell_trajectory(mon, color_by = "Pseudotime", cell_size = 1) + scale_color_viridis() +theme_void()+  theme(legend.position = "none")
pdf("trajectory_cellType_c500.pdf", width = 5, height = 5)
p1
p2
p3
p4
dev.off()

p5 = plot_cell_trajectory(mon,color_by = "celltype",cell_size = 1) + 
  facet_wrap("~celltype", ncol = 5) + scale_colour_manual(values=colors)
pdf("trajectory_celltype_split.pdf", width = 12.5, height = 6)
p5
dev.off()

p6 = plot_cell_trajectory(mon,color_by = "new_batch",cell_size = 1) + 
  facet_wrap("~new_batch", ncol = 5) + scale_colour_manual(values=circus)
pdf("trajectory_stage_split.pdf", width = 12.5, height = 6)
p6
dev.off()

###heatmap

library(monocle)
library(Signac)
library(Seurat)
library(viridis)
library(cowplot)
library(tidyr)
library(dplyr)
library(tibble)
library(patchwork)
library(sctransform)
library(RColorBrewer)
library(ComplexHeatmap)
setwd('/data/work/222.hair_analyze/04.result/heatmap_IFE')

mon_meta = readRDS('/data/work/03.reviewer2-2_pseudotime/01.data/mon_metadata.rds')


BEAM_res = readRDS('/data/work/03.reviewer2-2_pseudotime/01.data/BEAM_res.rds')
BEAM_res$gene_short_name = rownames(BEAM_res)
BEAM_res <- BEAM_res %>% arrange(qval) %>% 
  dplyr::select(gene_short_name, pval, qval)
BEAM_res = subset(BEAM_res,pval < 0.01)

rn7 = "/data/users/liruikang/liruikang_82fa3b0645a749168ffad940df75d174/online/cold_skin/Rattus_norvegicus.mRatBN7.2_gtf/Rattus_norvegicus.mRatBN7.2.dna.gtf" 
DB <- ensDbFromGtf(rn7)
EDB <- EnsDb(DB)

Peak_gr <- StringToGRanges(BEAM_res$gene_short_name, keep.extra.columns = T)
seqlevelsStyle(Peak_gr) <- 'ENSEMBL'
Peak_anno = annotatePeak(Peak_gr, TxDb = EDB)

anno_da <- Peak_anno@anno
gene = genes(EDB)
anno_da$gene = gene$gene_name[match(anno_da$geneId,gene$gene_id)]

scATAC = readRDS('/data/users/liruikang/liruikang_82fa3b0645a749168ffad940df75d174/online/cold_skin/04.data/RAT_skin_ATAC_StagnantAera_new.rds')
meta = readRDS('/data/users/liruikang/liruikang_82fa3b0645a749168ffad940df75d174/online/cold_skin/04.data/RAT_skin_ATAC_StagnantAera_meta.rds')
meta <- meta %>%
  mutate(new_batch = case_when(
    batch == "0h-ctrl-wt" ~ "ctrl",
    batch == "0h-hot-YZ" ~ "0h",
    batch == "12h-hot-YZ" ~ "12h",
    batch == "24h-hot-YZ" ~ "D1",
    batch == "3D-hot-YZ" ~ "D3",
    batch == "7D-hot-YZ" ~ "D7",
    batch == "11D-hot-YZ" ~ "D11",
    batch == "15D-hot-YZ" ~ "D15",
    batch == "19D-hot-YZ" ~ "D19",
    TRUE ~ NA_character_  # 处理其他未匹配的情况
  ))
scATAC@meta.data = meta
DefaultAssay(scATAC) <- "RNA"

###IFE
RDS = subset(scATAC,celltype %in% c("qHFSC","bHFSC","IFEB","IFESP","IFEG"))
DefaultAssay(RDS)
RDS$Pseudotime = mon_meta$Pseudotime[match(rownames(RDS@meta.data),rownames(mon_meta))]
RDS@meta.data <- RDS@meta.data %>% arrange(Pseudotime) %>% mutate(rank = ceiling(row_number() / 100)) 
com_genes = intersect(anno_da$gene,rownames(RDS@assays$RNA@data))

exp <- t(as.matrix(RDS@assays$RNA@data[com_genes,]))
type1_exp = aggregate(exp, FUN = mean, by = list(RDS@meta.data$rank))
type1_exp %>% 
  column_to_rownames("Group.1") -> df
df_t <- t(df)
df_t_coding <- intersect(rownames(df_t),anno_da$gene)
df_gene <- df_t[rownames(df_t) %in% df_t_coding,]
df_sd <- df_gene

write.csv(df_sd,"Type1_peak_sd.csv")

type1 <- read.csv("Type1_peak_sd.csv",row.names = 1)

type1_select <- type1[sort(rownames(type1)),]
type1_select_t <- t(type1_select)

mat_cha <- t(scale(type1_select_t))

mat_cha_type1 <- mat_cha
mat_cha_type1[mat_cha_type1 >= 5] = 5
mat_cha_type1[mat_cha_type1 <= -5] = -5

mat_cha_smooth <- t(apply(mat_cha_type1,1,function(x){smooth.spline(x,df=3)$y}))
mat_cha_smooth[mat_cha_smooth >= 0.8] = 0.8
mat_cha_smooth[mat_cha_smooth <= -0.8] = -0.8

clust_hm2 <- Heatmap(mat_cha_smooth,colorRampPalette(rev(brewer.pal(n = 11, name = "RdYlBu")))(100),
                     left_annotation = rowAnnotation(foo = anno_block(gp = gpar(fill = 2:11),
                                                                      labels_gp = gpar(col = "white", fontsize = 10))),
                     row_split = 10, 
                     cluster_columns = FALSE,
                     #right_annotation = ha,
                     show_row_names = FALSE,
                     show_column_names = FALSE
)

pdf('peak_hm2.pdf', height = 10, width = 5)
clust_hm2
dev.off()

row_order_list <- row_order(clust_hm2)
order = c()
for (i in c(5,4,2,3,1,10,9,7,8,6)){
  order = c(order,unlist(row_order_list[i]))
}


order_data_sub = mat_cha_smooth[order,]

p = Heatmap(order_data_sub,
            col = colorRampPalette(rev(brewer.pal(n = 11, name = "RdYlBu")))(100),
            cluster_rows= FALSE,
            cluster_columns = FALSE,
            show_row_names = T,
            row_names_gp = gpar(fontsize = 0.5),
            #                    row_labels = gene, 
            show_column_names = FALSE
)
#p1 = p + rowAnnotation(link = anno_mark(
#    at = match(gene, rownames(order_data_sub) ), 
#   labels = gene, labels_gp = gpar(fontsize = 5)))
pdf('peak_hm2_sort.pdf', height = 20, width = 5)
p
dev.off()

gene_name = rownames(order_data_sub)
write.csv(gene_name,'heatmap_genename.csv')
