# Supplementary material for: A scATAC-seq atlas of stasis zone in rat skin burn injury wound process
Source: Front Cell Dev Biol. 2025 Jan 7;12:1519926. doi: 10.3389/fcell.2024.1519926 (PMC11752905; doi:10.3389/fcell.2024.1519926)
Supplement: Supplementary file 3 [file DataSheet2.zip › Supplementary File 4.R]

library(dplyr)
library(Seurat)
library(patchwork)
library(Signac)
library(repr)
library(cowplot)
library(grid)

######################################## Integration public data ########################################
options(repr.plot.width=15, repr.plot.height=6)
names = c('control','D7','D14','D28','D60')
obj_list = lapply(names,function(x){
  data <- Read10X(data.dir = paste0("/data/work/02.reviewer3_integrated/01.data/",x))
  obj <- CreateSeuratObject(counts = data, project = x, min.cells = 3, min.features = 200)
  obj$batch = x
  return(obj)
})
names(obj_list) = c('control','D7','D14','D28','D60')
obj_list_2 <- lapply(obj_list, function(obj) {
  obj[["percent.mt"]] <- PercentageFeatureSet(obj, pattern = "^MT-")
  obj <- subset(obj, subset = nFeature_RNA >=  500 & 
                  nFeature_RNA <= 5000 &
                  percent.mt < 10)
  obj <- NormalizeData(obj)
  obj <- FindVariableFeatures(obj)
  obj <- ScaleData(obj)
  obj <- RunPCA(obj)
  obj <- FindNeighbors(obj, dims = 1:30, reduction = "pca")
  obj <- FindClusters(obj, resolution = 2, cluster.name = "unintegrated_clusters")
  obj <- RunUMAP(obj, dims = 1:30, reduction = "pca", reduction.name = "umap.unintegrated")
  return(obj)  
})

setwd('/data/work/02.reviewer3_integrated/04.result/RNA_plot')
p = DimPlot(ifnb, reduction = "umap.unintegrated", group.by = c("batch", "seurat_clusters")) +  NoLegend()
pdf(file = 'RNA_plot.pdf',width = 12,height = 5)
p
dev.off()

features <- SelectIntegrationFeatures(object.list = obj_list_2)
anchors <- FindIntegrationAnchors(object.list = obj_list_2,
                                  anchor.features = features,
                                  k.filter = NA
)
integrated <- IntegrateData(anchorset = anchors,dims = 1:30,preserve.order = TRUE)

#integrated <- NormalizeData(integrated)
#integrated <- FindVariableFeatures(integrated)
integrated <- ScaleData(integrated)
integrated <- RunPCA(integrated)
integrated <- FindNeighbors(integrated, dims = 1:30, reduction = "pca")
integrated <- FindClusters(object = integrated, verbose = FALSE,resolution = 0.8)
integrated <- RunUMAP(object = integrated, reduction = "pca", dims = 1:30)

setwd('/data/work/02.reviewer3_integrated/04.result/RNA_plot')
p = DimPlot(integrated, reduction = "umap", group.by = c("batch", "integrated_snn_res.0.8")) + NoLegend()
pdf(file = 'RNA_integrated_plot.pdf',width = 12,height = 5)
p
dev.off()

###integrated
setwd('/data/work/02.reviewer3_integrated/04.result/RNA_ATAC_inte')
pub_RNA = readRDS('/data/work/02.reviewer3_integrated/04.result/RNA_plot/pub_RNA_data.rds')

scATAC = readRDS('/data/users/liruikang/liruikang_82fa3b0645a749168ffad940df75d174/online/cold_skin/04.data/RAT_skin_ATAC_StagnantAera_new.rds')
meta = readRDS('/data/users/liruikang/liruikang_82fa3b0645a749168ffad940df75d174/online/cold_skin/04.data/RAT_skin_ATAC_StagnantAera_meta.rds')

meta <- meta %>%
  mutate(new_batch = case_when(
    batch == "0h-ctrl-wt" ~ "ctrl",
    batch == "0h-hot-YZ" ~ "0h",
    batch == "12h-hot-YZ" ~ "12h",
    batch == "24h-hot-YZ" ~ "D1",
    batch == "3D-hot-YZ" ~ "D3",
    batch == "7D-hot-YZ" ~ "D7",
    batch == "11D-hot-YZ" ~ "D11",
    batch == "15D-hot-YZ" ~ "D15",
    batch == "19D-hot-YZ" ~ "D19",
    TRUE ~ NA_character_  # 处理其他未匹配的情况
  ))

scATAC@meta.data = meta
DefaultAssay(scATAC) <- "RNA"
ifnb.list1 <- SplitObject(scATAC, split.by = "new_batch")
ifnb.list2 = SplitObject(pub_RNA, split.by = "batch")
ifnb.list = c(ifnb.list1,ifnb.list2)
rna_atac.anchors <- FindIntegrationAnchors(object.list = ifnb.list, dims = 1:30)
rna_atac_integrated <- IntegrateData(anchorset = rna_atac.anchors, dims = 1:30)
rna_atac_integrated <- ScaleData(object = rna_atac_integrated, verbose = F)
rna_atac_integrated <- RunPCA(object = rna_atac_integrated, verbose = F)

rna_atac_integrated <- FindNeighbors(object = rna_atac_integrated, dims = 1:30)
rna_atac_integrated <- FindClusters(object = rna_atac_integrated, resolution = 0.5)
rna_atac_integrated <- RunUMAP(object = rna_atac_integrated, reduction = "pca", dims = 1:30)

colors <- c('#ff96e4', '#e051f5', '#ffc94a', '#ffa500', '#89c860', '#e26050', '#ff85af',
            '#ff59b3', '#a391c3', '#1cb5ec', '#d32426', '#da8ef5', '#91cca0', 
            '#ff1493', '#e6d000', '#a54c9c', '#62d0d6', '#a63022', '#6eba6e', 
            '#3cbda7', '#b5d16d', '#fcb3db', '#228b22', '#7a9fcf', '#5588cf')
celltypes <- c('bHFSC','qHFSC', 'INF', 'ORS', 'lENDO', 'IFEG', 'TAC',
               'IRS', 'MUSCLE', 'fFB', 'IFESP','aHFSC', 'bENDO',
               'HS', 'MELA', 'PCT', 'rFB', 'IFEB', 'MACRO', 
               'vENDO', 'ILC','SG', 'LGS', 'DS', 'DP')
names(colors) = celltypes
color <- c('#ff96e4', '#e051f5', '#ffc94a', '#ffa500', '#89c860', '#e26050', '#ff85af',
           '#ff59b3', '#a391c3', '#1cb5ec', '#d32426', '#da8ef5', '#91cca0', '#ff1493')


sct_combined = rna_atac_integrated
p1 <- DimPlot(sct_combined, group.by="tech",  pt.size=0.1,split.by = "tech")
ggsave("cca_umap_tech_split.png", p1, width=13,height = 6)
p1

p2 <- DimPlot(sct_combined, group.by="celltype", pt.size=0.1, split.by='tech',cols = colors)
p2
ggsave("cca_umap_celltype_split.png", p2, width=15,height = 6)


p3 <- DimPlot(sct_combined, group.by="batch", pt.size=0.1, split.by='tech',cols = color)
p3
ggsave("cca_umap_batch_split.png", p3, width=13,height = 6)


######################################## public data Anno ########################################
RNA <- subset(inter, tech == "pub_RNA")

DefaultAssay(RNA) <- "RNA"
Process_RNA <- function(proj=proj, nfeatures=2000, pc.nums=50, dims=1:50, pca.name = 'pca', umap.name= 'umap.rna', res = 0.8){
  DefaultAssay(proj) <- "RNA"
  #
  proj <- NormalizeData(proj)
  proj <- FindVariableFeatures(proj, nfeatures = nfeatures)
  proj <- ScaleData(proj)
  proj <- RunPCA(proj, npcs = pc.nums, reduction.name = pca.name)
  #
  return(proj)
}
Mela=Process_RNA(RNA)

skin_list <- SplitObject(RNA, split.by = "batch")
features <- SelectIntegrationFeatures(object.list = skin_list)
skin_list <- lapply(X = skin_list, FUN = function(x) {
  x <- NormalizeData(x)
  x <- FindVariableFeatures(x, selection.method = "vst", nfeatures = 2000)
  x <- ScaleData(x, features = features, verbose = FALSE)
  x <- RunPCA(x, features = features, verbose = FALSE)
  return(x)
})

ifnb_anchors <- FindIntegrationAnchors(object.list = skin_list, anchor.features = features, k.anchor=15, k.filter=250, reduction = "rpca")##reduction = "rpca"
skin <- IntegrateData(anchorset = ifnb_anchors,k.weight = 50)
skin <- ScaleData(skin, verbose = FALSE)
skin <- RunPCA(skin, npcs = 30, verbose = FALSE)
skin <- RunTSNE(skin, reduction = "pca", dims = 1:35)
skin <- FindNeighbors(skin, reduction = "pca", dims = 1:35)
skin <- FindClusters(skin, resolution = 0.3)
saveRDS(skin,'/data//data/work/cold_skin/FIgure——rework-241126/Public_RatSkin_inter/pulic_inter.rds')


marker_gene <- c("Krt1", "Krt14", "Krt5", # KC
                 "Dcn", "Apod", "Crabp1",# FB
                 "Tm4sf1", "Cdh5", "Cd93", # EC
                 "Rgs5", "Des", "Pdgfrb", # PC
                 "Gatm", "Mpz", "Plp1", # SC
                 "Myh11", "Myl9", "Tagln", # SMC
                 "Myf5", "Jsrp1", "Cdh15", # MB
                 "Bche", "Ajap1", "Cmtm5", # NC
                 "C1qc", "Cd68", "Pf4", # Mø
                 "S100a8", "S100a9", "Lyz2", # NEUT
                 "Cd3d", "Cd3e", "Icos", # TC
                 "Tyrobp","Ifi30","Ighm", # BC
                 "Cd207","Cd74","RT1-Db1") # DC
skin$celltype <- skin$seurat_clusters
skin$celltype <- recode(skin$celltype,
                        "0"="KC", "1"="FB", "2"="KC", "3"="KC", "4"="KC",
                        "5"="KC", "6"="FB", "7"="SMC", "8"="KC", "9"="TC",
                        "10"="FB", "11"="FB", "12"="DC", "13"="Mø", "14"="FB",
                        "15"="FB", "16"="EC", "17"="PC", "18"="TC", "19"="BC",
                        "20"="NC", "21"="MB", "22"="SC", "23"="NEUT", "24"="KC",
                        "25"="EC")
skin$celltype <- factor(skin$celltype,levels = rev(c("DC", "BC", "TC", "NEUT", "Mø", "NC", "MB", "SMC", "SC", "PC", "EC", "FB", "KC")))


######################################## visualization ########################################
options(repr.plot.width = 6, repr.plot.height = 6)
obj$celltype <- factor(obj$celltype, levels = sort(unique(obj$celltype)))
p <- DimPlot(skin, group.by = "celltype", reduction = "tsne", cols = pub_color, label = F, label.size = 5, pt.size = 0.3)+theme_void()+theme(legend.position = "none")
p
setwd('/data/work/cold_skin/FIgure——rework-241126/Public_RatSkin_inter')
ggsave(p, file = "pulic_tsne.png",width = 6, height = 6)

library(cowplot)
library(grid)

skin$celltype <- as.character(skin$celltype)
skin$celltype <- factor(skin$celltype,levels = sort(unique(skin$celltype)))
p <- DimPlot(skin, group.by = "celltype", reduction = "tsne", cols = pub_color, label = T, label.size = 5, pt.size = 0.3)

legend <- cowplot::get_legend(p)

pdf("pulic_tsne_legend.pdf",height = 10, width = 10)
plot.new()
rect(1, 1, 1, 1, col = "white")
grid.draw(legend)
dev.off()


Idents(skin) <- "celltype"
options(repr.plot.width = 10.5, repr.plot.height =4)
p <- DotPlot(skin, features = marker_gene) +
  scale_size(range = c(0, 6)) +
  # scale_color_gradient(low = "#d1c3c3", high = "#e6182d") + 
  scale_color_gradientn(colors = c("#d7d6d6", "#e5a49b", "#d23b46")) + 
  # scale_color_gradientn(colors = brewer.pal(n = 9, name = "Reds")) +
  theme(axis.text.x = element_text(angle = -45, hjust = -0.1, vjust = 0.8))
p
ggsave(p,file = "pulic_marker_dotplot.pdf",width = 10.5,height =4)
