# Supplementary material for: A scATAC-seq atlas of stasis zone in rat skin burn injury wound process
Source: Front Cell Dev Biol. 2025 Jan 7;12:1519926. doi: 10.3389/fcell.2024.1519926 (PMC11752905; doi:10.3389/fcell.2024.1519926)
Supplement: Supplementary file 3 [file DataSheet2.zip › Supplementary File 5.R]

# Utilize the function in seurat for data analysis
library(Seurat)
library(SoupX)
library(scDblFinder)
library(Seurat)
library(Signac)
library(ggplot2)
library(Matrix)
library(org.Hs.eg.db)
suppressPackageStartupMessages(library(GenomicRanges))
suppressPackageStartupMessages(library(rtracklayer))

####################################### basic functions #######################################
Processing_peaks <- function(peak_file=NULL, sep=c(":", "-")){
  # loading
  peaks <- readLines(peak_file)
  # convert to genomic ranges
  gr.peaks <- StringToGRanges(regions = peaks, sep = sep)
  # standard peaks
  gr.peaks <- Standard_peaks(gr.peaks)
  return (gr.peaks)
}


Create_scATAC_object <- function(barcodes_file=NULL,fragment_file=NULL,peaks=NULL){
  cell <- readLines(barcodes_file)
  frags <- CreateFragmentObject(path = fragment_file, cells = cell)
  counts <- FeatureMatrix(fragments = frags,features = peaks,cells = cell)
  #
  atac.assay <- CreateChromatinAssay(counts, fragments = frags)
  atac.obj <- CreateSeuratObject(atac.assay, assay = "ATAC")
  #
  return (atac.obj)
}


# Do annotation for seurat object
annotate_ATAC_obj <- function(proj=proj, annotation='hg38'){
  #
  if (annotation=='hg38'){
    hg38 = "/jdfssz1/ST_SUPERCELLS/PUB/scRNA/pipeline/v3.1.5/database/Human/genes.gtf"
    gtf <- rtracklayer::import(hg38)
    gene.coords <- gtf[gtf$type == 'gene']
    seqlevelsStyle(gene.coords) <- 'UCSC'
    gene.coords <- keepStandardChromosomes(gene.coords, pruning.mode = 'coarse')
    gene.coords$gene_biotype <- gene.coords$gene_type
  }
  #
  if (annotation=='mm10'){
    mm10 = "/jdfssz1/ST_SUPERCELLS/PUB/scRNA/pipeline/v3.1.5/database/Mouse/genes.gtf"
    gtf <- rtracklayer::import(mm10)
    gene.coords <- gtf[gtf$type == 'gene']
    seqlevelsStyle(gene.coords) <- 'UCSC'
    gene.coords <- keepStandardChromosomes(gene.coords, pruning.mode = 'coarse')
    gene.coords$gene_biotype <- gene.coords$gene_type
  }
  #
  if (annotation=='rat'){
    # rn7 = "/jdfssz1/ST_SUPERCELLS/P21Z10200N0090/Automated/USER/liuzhendan/Genome/Rattus_norvegicus.mRatBN7.2.dna.gtf"
    rn7 = "/jdfssz1/ST_SUPERCELLS/P21Z10200N0171/Project/Skin/genome/Rattus_norvegicus.mRatBN7.2/Rattus_norvegicus.mRatBN7.2.dna.gtf"
    gtf <- rtracklayer::import(rn7)
    gene.coords <- gtf[gtf$type == 'gene']
    seqlevelsStyle(gene.coords) <- 'UCSC'
    gene.coords <- keepStandardChromosomes(gene.coords, pruning.mode = 'coarse')
    #gene.coords$gene_biotype <- gene.coords$gene_type
  }
  # add the gene information to the object
  Annotation(proj) <- gene.coords
  #
  return (proj)
}

# Compute QC index of seurat object of ATAC
QC_ATAC <- function(proj=proj, fragment_file=NULL, genome='rat'){
  DefaultAssay(proj) <- "ATAC"
  if (!is.null(fragment_file)){
    #TSS and NucleosomeSignal
    proj <- TSSEnrichment(proj)
    proj <- NucleosomeSignal(proj)
    #FRiP
    fragments <- fragment_file
    total_fragments <- CountFragments(fragments)
    total_fragments <- subset(total_fragments, total_fragments$CB %in% colnames(proj))
    row.names(total_fragments)=total_fragments$CB
    proj$fragments <- total_fragments[colnames(proj), "frequency_count"]
    proj <- FRiP(object = proj,assay = 'ATAC',total.fragments = 'fragments')
  }
  #Blacklist ratio
  if (genome=='hg38'){
    proj$blacklist_fraction <- FractionCountsInRegion(proj,assay = 'ATAC',regions = blacklist_hg38)
  }
  if (genome=='mm10'){
    proj$blacklist_fraction <- FractionCountsInRegion(proj,assay = 'ATAC',regions = blacklist_mm10)
  }
  else {
    proj$blacklist_fraction <- ""
  }
  #
  return(proj)
}

# one sample/library
runscDblFinder <- function(obj, assay='ATAC'){
  #
  counts <- GetAssayData(obj[[assay]],slot = "counts")
  sce <- SingleCellExperiment(list(counts=counts))
  #
  sce <- scDblFinder(sce, clusters=TRUE, aggregateFeatures=TRUE, nfeatures=25, processing="normFeatures")
  dbl_score <- sce@colData[,c('scDblFinder.class','scDblFinder.score')]
  obj=AddMetaData(obj, metadata = as.data.frame(dbl_score[colnames(obj),c('scDblFinder.class', 'scDblFinder.score')]))
  #
  return (obj)
}
