# Supplementary material for: A scATAC-seq atlas of stasis zone in rat skin burn injury wound process
Source: Front Cell Dev Biol. 2025 Jan 7;12:1519926. doi: 10.3389/fcell.2024.1519926 (PMC11752905; doi:10.3389/fcell.2024.1519926)
Supplement: Supplementary file 3 [file DataSheet2.zip › Supplementary Table 1. scATAC-seq metadata and mapping statistics.csv]

	batch	TSS.enrichment	uniqueCellFrags	FRiP	total_nCount	nCount_ATAC	Estimated_number_of_cells	Accessible_peaks
1	0h-ctrl-wt	4.23	15830	0.49	40656098	33387835	4449	138769
2	0h-hot-YZ	3.2	8067	0.29	5372192	2343387	1047	56876
3	11D-hot-YZ	3.53	15045	0.29	35276944	21722594	844	137588
4	12h-hot-YZ	3.52	6956	0.31	11182839	1785130	685	42246
5	15D-hot-YZ	4.26	15068	0.41	37495056	28305866	4715	138185
6	19D-hot-YZ	3.65	11355	0.26	6053335	1779625	9477	40806
7	24h-hot-YZ	4.47	10110	0.35	7131754	2357658	4970	51716
8	3D-hot-YZ	3.55	11767	0.31	23546475	16596559	4694	136002
9	7D-hot-YZ	3.65	10409	0.3	40899972	28923599	622	139228
