# Supplementary material for: A scATAC-seq atlas of stasis zone in rat skin burn injury wound process
Source: Front Cell Dev Biol. 2025 Jan 7;12:1519926. doi: 10.3389/fcell.2024.1519926 (PMC11752905; doi:10.3389/fcell.2024.1519926)
Supplement: Supplementary file 3 [file DataSheet2.zip › Supplementary Table 2. Cell type-specific marker genes list.csv]

sub.cluster	celltype	celltype_full	cell_category	gene
0	qHFSC	quiescent hair follicle stem cell	HF Keratinocytes	Krt15,Itgb8,Sfrp1,Lhx2
1	INF	infundibular	HF Keratinocytes	Krt80,Krt17,Itgb8
2	ORS	outter root sheath	HF Keratinocytes	Krt17,Sdc1
3	lENDO	lymphatic endothelial	Endothelial	Il1r1,Fcer1g,Flt4,Osmr
4	IFEG	interfollicular epidermis granular	Skin Keratinocytes	Spink5,Krt10,Krt1,Fam83g
5_0	TAC	transit amplifying cell	HF Keratinocytes	Lef1,Bmp7,Krt27
5_1	IRS	Inner root sheath	HF Keratinocytes	Krt25,Krt27,Krt73,Tchh,Krt71,Krt72,Krt26,Krt28
6	MUSCLE	muscle	Muscle	Pdgfrb,Mylk,Rgs5
7	fFB	fascial fibroblast	Fibroblasts	Plac8,Anxa3,Pla1a,Sfrp4,Prss23,Ccn3,Fap,Sfrp2
8	IFESP	interfollicular epidermis spinous	Skin Keratinocytes	Grhl3,Pkp1,Dsc3
9	aHFSC	active hair follicle stem cell	HF Keratinocytes	Lgr5,Itgb8
10	bENDO	burn specific endothelial	Endothelial	Pecam1,Cd34,Aqp1,Flt4
11	HS	hair shaft	HF Keratinocytes	Wnt3,Wnt10a,Krt27,Runx2
12	MELA	melanocyte	Melanocytes	Tyr,Mlana,Slc45a2,Gpr143
13	PCT	pericyte	Muscle	Rgs5,Tagln
14	rFB	reticular fibroblast	Fibroblasts	Cxcl12,Cygb,Gsn,Hmcn2,Fstl3,Gls,Arpc1b,Dbndd2,Fgf9,Npr3
15	IFEB	interfollicular epidermis basal	Skin Keratinocytes	Tp63,Itga6,Wnt3
16	MACRO	macrophage	Immunocyte	Osm,Itgax,Ms4a7,Cd86
17	vENDO	vascular endothelium	Endothelial	Pecam1,Cdh5,Cd93
18	ILC	innate lymphoid cell	Immunocyte	Ptprc,Runx3,Ccr7,Cx3cr1,Cd3d,Xcl1,Klrd1,Cd69,Ahr,
19	SG	sebaceous gland	HF Keratinocytes	Acsbg1,Krt79
20	LGS	langerhans	Immunocyte	Cd207,Itgax
21	vENDO	vascular endothelium	Endothelial	Pecam1,Cdh5,Cd93,Cd200
22	DS	dermal sheath	Fibroblasts	Entpd1,Fbn1,Col1a1,Pdgfra
23	DP	dermal papilla	Fibroblasts	Col23a1,Runx3,Itga9,Spon1,Hhip,Fgf7,Rspo3,Alpl
24	bHFSC	burn specific hair follicle stem cells	HF Keratinocytes	Barx2,Itgb8
