# Supplementary material for: A scATAC-seq atlas of stasis zone in rat skin burn injury wound process
Source: Front Cell Dev Biol. 2025 Jan 7;12:1519926. doi: 10.3389/fcell.2024.1519926 (PMC11752905; doi:10.3389/fcell.2024.1519926)
Supplement: Supplementary file 3 [file DataSheet2.zip › Supplementary Table 3. Cell type DEG GO.csv]

	ONTOLOGY	ID	Description	GeneRatio	BgRatio	pvalue	p.adjust	qvalue	geneID	Count	celltype
GO:0001942	BP	GO:0001942	hair follicle development	3/16	106/18048	0.000104307486276569	0.0194091054877857	0.0133574823380006	Runx3/Alx4/Bcl2	3	DP
GO:0022404	BP	GO:0022404	molting cycle process	3/16	109/18048	0.000113322532730566	0.0194091054877857	0.0133574823380006	Runx3/Alx4/Bcl2	3	DP
GO:0022405	BP	GO:0022405	hair cycle process	3/16	109/18048	0.000113322532730566	0.0194091054877857	0.0133574823380006	Runx3/Alx4/Bcl2	3	DP
GO:0098773	BP	GO:0098773	skin epidermis development	3/16	110/18048	0.000116436800930762	0.0194091054877857	0.0133574823380006	Runx3/Alx4/Bcl2	3	DP
GO:0043374	BP	GO:0043374	CD8-positive, alpha-beta T cell differentiation	2/16	19/18048	0.00012489771871162	0.0194091054877857	0.0133574823380006	Runx3/Bcl2	2	DP
GO:0042303	BP	GO:0042303	molting cycle	3/16	128/18048	0.000182390744838313	0.0202453726770528	0.0139330072748666	Runx3/Alx4/Bcl2	3	DP
GO:0042633	BP	GO:0042633	hair cycle	3/16	128/18048	0.000182390744838313	0.0202453726770528	0.0139330072748666	Runx3/Alx4/Bcl2	3	DP
GO:0070588	BP	GO:0070588	calcium ion transmembrane transport	4/16	364/18048	0.000244437443264759	0.0237409866770897	0.0163387133129602	Ubash3b/Bcl2/Kcne2/Rasa3	4	DP
GO:0009408	BP	GO:0009408	response to heat	3/16	148/18048	0.000279802244092402	0.0241562604066441	0.0166245076022153	Scara5/Bcl2/Rasa3	3	DP
GO:0036037	BP	GO:0036037	CD8-positive, alpha-beta T cell activation	2/16	34/18048	0.000406586576482626	0.0302893796227065	0.0208453632030548	Runx3/Bcl2	2	DP
GO:0031069	BP	GO:0031069	hair follicle morphogenesis	2/16	35/18048	0.000431005324191535	0.0302893796227065	0.0208453632030548	Runx3/Bcl2	2	DP
GO:1904062	BP	GO:1904062	regulation of cation transmembrane transport	4/16	437/18048	0.000489624940104983	0.0302893796227065	0.0208453632030548	Ubash3b/Bcl2/Kcne2/Kcnab2	4	DP
GO:0006875	BP	GO:0006875	cellular metal ion homeostasis	4/16	441/18048	0.000506772117239619	0.0302893796227065	0.0208453632030548	Ubash3b/Scara5/Bcl2/Rasa3	4	DP
GO:0097553	BP	GO:0097553	calcium ion transmembrane import into cytosol	3/16	191/18048	0.000590285877466762	0.0306734311338684	0.0211096701429318	Ubash3b/Bcl2/Rasa3	3	DP
GO:0048730	BP	GO:0048730	epidermis morphogenesis	2/16	41/18048	0.000592151180190509	0.0306734311338684	0.0211096701429318	Runx3/Bcl2	2	DP
GO:0006816	BP	GO:0006816	calcium ion transport	4/16	473/18048	0.00065982888406657	0.0320429401824828	0.0220521758622248	Ubash3b/Bcl2/Kcne2/Rasa3	4	DP
GO:0010959	BP	GO:0010959	regulation of metal ion transport	4/16	488/18048	0.000741875867971028	0.0339080911419699	0.0233357858160546	Ubash3b/Bcl2/Kcne2/Kcnab2	4	DP
GO:1903169	BP	GO:1903169	regulation of calcium ion transmembrane transport	3/16	212/18048	0.000799309249717267	0.0345035159461287	0.0237455613366299	Ubash3b/Bcl2/Kcne2	3	DP
GO:0009266	BP	GO:0009266	response to temperature stimulus	3/16	245/18048	0.00121417383019379	0.0496533192663459	0.0341717620907725	Scara5/Bcl2/Rasa3	3	DP
GO:0034605	BP	GO:0034605	cellular response to heat	2/16	65/18048	0.00148352995566113	0.0576351387774348	0.0396649061829396	Scara5/Rasa3	2	DP
GO:0043583	BP	GO:0043583	ear development	3/16	274/18048	0.00167409988844863	0.0619416958725993	0.0426287089389425	Prrx1/Sobp/Bcl2	3	DP
GO:0043588	BP	GO:0043588	skin development	3/16	302/18048	0.0022100828366861	0.0765208634861427	0.0526621942030217	Runx3/Alx4/Bcl2	3	DP
GO:0006874	BP	GO:0006874	cellular calcium ion homeostasis	3/16	308/18048	0.00233729259273991	0.0765208634861427	0.0526621942030217	Ubash3b/Bcl2/Rasa3	3	DP
GO:0051924	BP	GO:0051924	regulation of calcium ion transport	3/16	311/18048	0.00240257780871089	0.0765208634861427	0.0526621942030217	Ubash3b/Bcl2/Kcne2	3	DP
GO:0031102	BP	GO:0031102	neuron projection regeneration	2/16	84/18048	0.00246206124472789	0.0765208634861427	0.0526621942030217	Prrx1/Bcl2	2	DP
GO:0090596	BP	GO:0090596	sensory organ morphogenesis	3/16	327/18048	0.00277001337517006	0.0827807843271975	0.0569703155702992	Prrx1/Sobp/Bcl2	3	DP
GO:0048562	BP	GO:0048562	embryonic organ morphogenesis	3/16	333/18048	0.00291629848969289	0.0827965505105863	0.0569811659681336	Prrx1/Sobp/Alx4	3	DP
GO:0072503	BP	GO:0072503	cellular divalent inorganic cation homeostasis	3/16	337/18048	0.00301643956197584	0.0827965505105863	0.0569811659681336	Ubash3b/Bcl2/Rasa3	3	DP
GO:0055074	BP	GO:0055074	calcium ion homeostasis	3/16	340/18048	0.00309293063856732	0.0827965505105863	0.0569811659681336	Ubash3b/Bcl2/Rasa3	3	DP
GO:0008544	BP	GO:0008544	epidermis development	3/16	344/18048	0.00319677801199175	0.0827965505105863	0.0569811659681336	Runx3/Alx4/Bcl2	3	DP
GO:0060021	BP	GO:0060021	roof of mouth development	2/16	102/18048	0.00360435551683811	0.0903414269865553	0.0621736028031838	Prrx1/Alx4	2	DP
GO:0048704	BP	GO:0048704	embryonic skeletal system morphogenesis	2/16	106/18048	0.00388601729023095	0.0943573573284202	0.0649373941920172	Prrx1/Alx4	2	DP
GO:1901379	BP	GO:1901379	regulation of potassium ion transmembrane transport	2/16	110/18048	0.00417765262350754	0.0966540697711408	0.0665180077812633	Kcne2/Kcnab2	2	DP
GO:0072507	BP	GO:0072507	divalent inorganic cation homeostasis	3/16	380/18048	0.00422939301443859	0.0966540697711408	0.0665180077812633	Ubash3b/Bcl2/Rasa3	3	DP
GO:0071837	MF	GO:0071837	HMG box domain binding	2/16	23/16737	0.000214247561472428	0.0135019918769109	0.00575701185957559	Prrx1/Alx4	2	DP
GO:0016247	MF	GO:0016247	channel regulator activity	3/16	147/16737	0.000341822579162301	0.0135019918769109	0.00575701185957559	Bcl2/Kcne2/Kcnab2	3	DP
GO:0015267	MF	GO:0015267	channel activity	4/16	479/16737	0.000916878881081833	0.0174572605213107	0.0074434688431971	Bcl2/Kcne2/Rasa3/Kcnab2	4	DP
GO:0022803	MF	GO:0022803	passive transmembrane transporter activity	4/16	479/16737	0.000916878881081833	0.0174572605213107	0.0074434688431971	Bcl2/Kcne2/Rasa3/Kcnab2	4	DP
GO:0015459	MF	GO:0015459	potassium channel regulator activity	2/16	52/16737	0.00110488990641207	0.0174572605213107	0.0074434688431971	Kcne2/Kcnab2	2	DP
GO:0022836	MF	GO:0022836	gated channel activity	3/16	332/16737	0.00357545445910717	0.0359574266306224	0.0153316142862081	Kcne2/Rasa3/Kcnab2	3	DP
GO:0005261	MF	GO:0005261	cation channel activity	3/16	337/16737	0.00372903616243687	0.0359574266306224	0.0153316142862081	Kcne2/Rasa3/Kcnab2	3	DP
GO:0005249	MF	GO:0005249	voltage-gated potassium channel activity	2/16	97/16737	0.0037836068561684	0.0359574266306224	0.0153316142862081	Kcne2/Kcnab2	2	DP
GO:0099094	MF	GO:0099094	ligand-gated cation channel activity	2/16	104/16737	0.00433552746848058	0.0359574266306224	0.0153316142862081	Kcne2/Rasa3	2	DP
GO:0005267	MF	GO:0005267	potassium channel activity	2/16	124/16737	0.00610473232620724	0.0359574266306224	0.0153316142862081	Kcne2/Kcnab2	2	DP
GO:0046873	MF	GO:0046873	metal ion transmembrane transporter activity	3/16	423/16737	0.00702573862205579	0.0359574266306224	0.0153316142862081	Kcne2/Rasa3/Kcnab2	3	DP
GO:0015276	MF	GO:0015276	ligand-gated ion channel activity	2/16	135/16737	0.00719651387018935	0.0359574266306224	0.0153316142862081	Kcne2/Rasa3	2	DP
GO:0005216	MF	GO:0005216	ion channel activity	3/16	431/16737	0.0073982558158502	0.0359574266306224	0.0153316142862081	Kcne2/Rasa3/Kcnab2	3	DP
GO:0022834	MF	GO:0022834	ligand-gated channel activity	2/16	138/16737	0.00750859995432462	0.0359574266306224	0.0153316142862081	Kcne2/Rasa3	2	DP
GO:0099106	MF	GO:0099106	ion channel regulator activity	2/16	141/16737	0.00782676391702801	0.0359574266306224	0.0153316142862081	Kcne2/Kcnab2	2	DP
GO:0022843	MF	GO:0022843	voltage-gated cation channel activity	2/16	151/16737	0.00893078504140015	0.0359574266306224	0.0153316142862081	Kcne2/Kcnab2	2	DP
GO:0044325	MF	GO:0044325	transmembrane transporter binding	2/16	151/16737	0.00893078504140015	0.0359574266306224	0.0153316142862081	Kcne2/Kcnab2	2	DP
GO:1902282	MF	GO:1902282	voltage-gated potassium channel activity involved in ventricular cardiac muscle cell action potential repolarization	1/16	10/16737	0.00952118791666823	0.0359574266306224	0.0153316142862081	Kcne2	1	DP
GO:0001228	MF	GO:0001228	DNA-binding transcription activator activity, RNA polymerase II-specific	3/16	480/16737	0.00993781932396636	0.0359574266306224	0.0153316142862081	Prrx1/Alx4/Glis3	3	DP
GO:0015079	MF	GO:0015079	potassium ion transmembrane transporter activity	2/16	160/16737	0.00998083373262472	0.0359574266306224	0.0153316142862081	Kcne2/Kcnab2	2	DP
GO:0001216	MF	GO:0001216	DNA-binding transcription activator activity	3/16	486/16737	0.0102798409675505	0.0359574266306224	0.0153316142862081	Prrx1/Alx4/Glis3	3	DP
GO:0004955	MF	GO:0004955	prostaglandin receptor activity	1/16	11/16737	0.0104686178798015	0.0359574266306224	0.0153316142862081	Ptgfr	1	DP
GO:0070513	MF	GO:0070513	death domain binding	1/16	11/16737	0.0104686178798015	0.0359574266306224	0.0153316142862081	Bcl2	1	DP
GO:0004954	MF	GO:0004954	prostanoid receptor activity	1/16	12/16737	0.0114151981807654	0.0375582089589292	0.0160141597159991	Ptgfr	1	DP
GO:0051400	MF	GO:0051400	BH domain binding	1/16	13/16737	0.0123609295307868	0.0375582089589292	0.0160141597159991	Bcl2	1	DP
GO:0086008	MF	GO:0086008	voltage-gated potassium channel activity involved in cardiac muscle cell action potential repolarization	1/16	13/16737	0.0123609295307868	0.0375582089589292	0.0160141597159991	Kcne2	1	DP
GO:0005244	MF	GO:0005244	voltage-gated ion channel activity	2/16	196/16737	0.0146980270159086	0.0400083307118259	0.0170588485380204	Kcne2/Kcnab2	2	DP
GO:0022832	MF	GO:0022832	voltage-gated channel activity	2/16	196/16737	0.0146980270159086	0.0400083307118259	0.0170588485380204	Kcne2/Kcnab2	2	DP
GO:0004953	MF	GO:0004953	icosanoid receptor activity	1/16	16/16737	0.0151930369791744	0.0400083307118259	0.0170588485380204	Ptgfr	1	DP
GO:0015278	MF	GO:0015278	calcium-release channel activity	1/16	16/16737	0.0151930369791744	0.0400083307118259	0.0170588485380204	Rasa3	1	DP
GO:0032183	MF	GO:0032183	SUMO binding	1/16	18/16737	0.0170768768710201	0.0435184926713093	0.0185555198598521	Sobp	1	DP
GO:0005242	MF	GO:0005242	inward rectifier potassium channel activity	1/16	23/16737	0.0217717068043023	0.0537489011731213	0.0229175861097919	Kcne2	1	DP
GO:0099604	MF	GO:0099604	ligand-gated calcium channel activity	1/16	25/16737	0.0236437456906681	0.0566016942291751	0.0241339668931859	Rasa3	1	DP
GO:0005217	MF	GO:0005217	intracellular ligand-gated ion channel activity	1/16	28/16737	0.0264455076139682	0.0614469147501027	0.026199883704241	Rasa3	1	DP
GO:0005251	MF	GO:0005251	delayed rectifier potassium channel activity	1/16	29/16737	0.0273777520258525	0.0617954974297813	0.0263485132278881	Kcne2	1	DP
GO:0016248	MF	GO:0016248	channel inhibitor activity	1/16	33/16737	0.0310983672405345	0.0639016505120394	0.0272465398585644	Bcl2	1	DP
GO:0016251	MF	GO:0016251	RNA polymerase II general transcription initiation factor activity	1/16	33/16737	0.0310983672405345	0.0639016505120394	0.0272465398585644	Prrx1	1	DP
GO:0001227	MF	GO:0001227	DNA-binding transcription repressor activity, RNA polymerase II-specific	2/16	294/16737	0.0313759465842191	0.0639016505120394	0.0272465398585644	Prrx1/Glis3	2	DP
GO:0001217	MF	GO:0001217	DNA-binding transcription repressor activity	2/16	296/16737	0.0317698365139399	0.0639016505120394	0.0272465398585644	Prrx1/Glis3	2	DP
GO:0004033	MF	GO:0004033	aldo-keto reductase (NADP) activity	1/16	35/16737	0.0329536671935033	0.0639016505120394	0.0272465398585644	Kcnab2	1	DP
GO:0031625	MF	GO:0031625	ubiquitin protein ligase binding	2/16	303/16737	0.0331641477340964	0.0639016505120394	0.0272465398585644	Ubash3b/Bcl2	2	DP
GO:0044389	MF	GO:0044389	ubiquitin-like protein ligase binding	2/16	321/16737	0.0368596201239354	0.0693311902331165	0.0295616000993968	Ubash3b/Bcl2	2	DP
GO:0051721	MF	GO:0051721	protein phosphatase 2A binding	1/16	42/16737	0.0394210221854122	0.0724246686662224	0.0308806048943254	Bcl2	1	DP
GO:0140223	MF	GO:0140223	general transcription initiation factor activity	1/16	44/16737	0.0412613766388821	0.0740829262379928	0.0315876567570389	Prrx1	1	DP
GO:0048487	MF	GO:0048487	beta-tubulin binding	1/16	46/16737	0.0430984251660733	0.0756616797359954	0.0322608094810373	Capzb	1	DP
GO:0005044	MF	GO:0005044	scavenger receptor activity	1/16	49/16737	0.0458478114688425	0.0787386327399687	0.0335727681236376	Scara5	1	DP
GO:0001222	MF	GO:0001222	transcription corepressor binding	1/16	51/16737	0.0476766194136893	0.0801372964613075	0.034169133734335	Runx3	1	DP
GO:0140678	MF	GO:0140678	molecular function inhibitor activity	1/16	63/16737	0.0585806419378542	0.0948659503412957	0.0404491726971547	Bcl2	1	DP
GO:0030695	MF	GO:0030695	GTPase regulator activity	2/16	421/16737	0.060041740722339	0.0948659503412957	0.0404491726971547	Fgd5/Rasa3	2	DP
GO:0060589	MF	GO:0060589	nucleoside-triphosphatase regulator activity	2/16	421/16737	0.060041740722339	0.0948659503412957	0.0404491726971547	Fgd5/Rasa3	2	DP
GO:0030199	BP	GO:0030199	collagen fibril organization	4/20	61/18048	5.49424624817308e-07	0.000166052376839581	0.000116295856289411	Ddr2/Adamts2/Col1a2/Loxl2	4	DS
GO:0030198	BP	GO:0030198	extracellular matrix organization	6/20	315/18048	8.50099833494035e-07	0.000166052376839581	0.000116295856289411	Ddr2/Adamts2/Crispld2/Col1a2/Loxl2/Sh3pxd2b	6	DS
GO:0043062	BP	GO:0043062	extracellular structure organization	6/20	316/18048	8.65970871698449e-07	0.000166052376839581	0.000116295856289411	Ddr2/Adamts2/Crispld2/Col1a2/Loxl2/Sh3pxd2b	6	DS
GO:0045229	BP	GO:0045229	external encapsulating structure organization	6/20	317/18048	8.82084339121279e-07	0.000166052376839581	0.000116295856289411	Ddr2/Adamts2/Crispld2/Col1a2/Loxl2/Sh3pxd2b	6	DS
GO:1904888	BP	GO:1904888	cranial skeletal system development	3/20	82/18048	9.74610966106906e-05	0.0132279929663592	0.00926431044404271	Twist2/Prrx1/Sh3pxd2b	3	DS
GO:0001503	BP	GO:0001503	ossification	5/20	451/18048	0.000108320483622801	0.0132279929663592	0.00926431044404271	Ddr2/Twist2/Col1a2/Sh3pxd2b/Tgfbr3	5	DS
GO:0001649	BP	GO:0001649	osteoblast differentiation	4/20	239/18048	0.000122969390125517	0.0132279929663592	0.00926431044404271	Ddr2/Twist2/Sh3pxd2b/Tgfbr3	4	DS
GO:0071560	BP	GO:0071560	cellular response to transforming growth factor beta stimulus	4/20	288/18048	0.000251469140975228	0.0233563002550505	0.0163577359722937	Ddr2/Col1a2/Fbn1/Tgfbr3	4	DS
GO:0071559	BP	GO:0071559	response to transforming growth factor beta	4/20	296/18048	0.000279158967191838	0.0233563002550505	0.0163577359722937	Ddr2/Col1a2/Fbn1/Tgfbr3	4	DS
GO:0032963	BP	GO:0032963	collagen metabolic process	3/20	122/18048	0.000315859871248837	0.0237842483050374	0.0166574521574387	Ddr2/Col1a2/Tgfbr3	3	DS
GO:00905961	BP	GO:0090596	sensory organ morphogenesis	4/20	327/18048	0.000407490476600586	0.0273907126426606	0.019183262786011	Ntn1/Prrx1/Rpgrip1l/Fbn1	4	DS
GO:00485621	BP	GO:0048562	embryonic organ morphogenesis	4/20	333/18048	0.000436505380759531	0.0273907126426606	0.019183262786011	Ntn1/Twist2/Prrx1/Fbn1	4	DS
GO:0022617	BP	GO:0022617	extracellular matrix disassembly	2/20	38/18048	0.000800778662130586	0.0453684420077335	0.0317740818422793	Ddr2/Sh3pxd2b	2	DS
GO:0060325	BP	GO:0060325	face morphogenesis	2/20	39/18048	0.000843503569864899	0.0453684420077335	0.0317740818422793	Twist2/Crispld2	2	DS
GO:0060323	BP	GO:0060323	head morphogenesis	2/20	45/18048	0.00112246670622306	0.0563478286523976	0.0394635663030002	Twist2/Crispld2	2	DS
GO:0007179	BP	GO:0007179	transforming growth factor beta receptor signaling pathway	3/20	196/18048	0.00125475439561819	0.0590518787437811	0.0413573652766259	Col1a2/Fbn1/Tgfbr3	3	DS
GO:0048701	BP	GO:0048701	embryonic cranial skeleton morphogenesis	2/20	51/18048	0.00143985400411174	0.0627741305947925	0.043964268439213	Twist2/Prrx1	2	DS
GO:0001654	BP	GO:0001654	eye development	4/20	469/18048	0.00156683241566323	0.0627741305947925	0.043964268439213	Twist2/Rpgrip1l/Sh3pxd2b/Fbn1	4	DS
GO:0150063	BP	GO:0150063	visual system development	4/20	472/18048	0.00160399759075479	0.0627741305947925	0.043964268439213	Twist2/Rpgrip1l/Sh3pxd2b/Fbn1	4	DS
GO:0048880	BP	GO:0048880	sensory system development	4/20	477/18048	0.00166730758551906	0.0627741305947925	0.043964268439213	Twist2/Rpgrip1l/Sh3pxd2b/Fbn1	4	DS
GO:0048639	BP	GO:0048639	positive regulation of developmental growth	3/20	224/18048	0.00183985954301664	0.0659721064710251	0.0462039915313952	Ntn1/Sh3pxd2b/Tgfbr3	3	DS
GO:0010171	BP	GO:0010171	body morphogenesis	2/20	61/18048	0.00205294360884336	0.0672115885851761	0.0470720708480789	Twist2/Crispld2	2	DS
GO:0060324	BP	GO:0060324	face development	2/20	61/18048	0.00205294360884336	0.0672115885851761	0.0470720708480789	Twist2/Crispld2	2	DS
GO:0048839	BP	GO:0048839	inner ear development	3/20	245/18048	0.00237465929803545	0.0745049354758623	0.0521800135226211	Ntn1/Prrx1/Rpgrip1l	3	DS
GO:0048705	BP	GO:0048705	skeletal system morphogenesis	3/20	264/18048	0.00293409677694369	0.088374994921544	0.0618939993788964	Twist2/Prrx1/Sh3pxd2b	3	DS
GO:00435831	BP	GO:0043583	ear development	3/20	274/18048	0.00325859011648562	0.0918159568312809	0.0643038993114863	Ntn1/Prrx1/Rpgrip1l	3	DS
GO:0060348	BP	GO:0060348	bone development	3/20	275/18048	0.00329220562343238	0.0918159568312809	0.0643038993114863	Ddr2/Sh3pxd2b/Fbn1	3	DS
GO:1903578	BP	GO:1903578	regulation of ATP metabolic process	2/20	80/18048	0.00350057987613783	0.0941405945261353	0.0659319743588366	Entpd1/Zbtb20	2	DS
GO:0030512	BP	GO:0030512	negative regulation of transforming growth factor beta receptor signaling pathway	2/20	83/18048	0.00376227997048747	0.0976895454405886	0.0684175050894455	Fbn1/Tgfbr3	2	DS
GO:0062023	CC	GO:0062023	collagen-containing extracellular matrix	7/20	250/18303	5.4336814665892e-09	9.15391858202678e-08	6.78879129289068e-08	Ntn1/Adamts2/Col1a2/Loxl2/Entpd1/Fbn1/Tgfbr3	7	DS
GO:0031012	CC	GO:0031012	extracellular matrix	8/20	411/18303	6.00869237598209e-09	9.15391858202678e-08	6.78879129289068e-08	Ntn1/Adamts2/Crispld2/Col1a2/Loxl2/Entpd1/Fbn1/Tgfbr3	8	DS
GO:0030312	CC	GO:0030312	external encapsulating structure	8/20	413/18303	6.24130812410917e-09	9.15391858202678e-08	6.78879129289068e-08	Ntn1/Adamts2/Crispld2/Col1a2/Loxl2/Entpd1/Fbn1/Tgfbr3	8	DS
GO:0005604	CC	GO:0005604	basement membrane	4/20	117/18303	7.09941936897992e-06	7.80936130587791e-05	5.79163159048362e-05	Ntn1/Loxl2/Entpd1/Fbn1	4	DS
GO:0005881	CC	GO:0005881	cytoplasmic microtubule	2/20	87/18303	0.00401402149334461	0.0353233891414326	0.0261967718513017	Rpgrip1l/Clmp	2	DS
GO:0005583	CC	GO:0005583	fibrillar collagen trimer	1/20	11/18303	0.0119576797004596	0.0717088879935153	0.0531812327224635	Col1a2	1	DS
GO:0098643	CC	GO:0098643	banded collagen fibril	1/20	11/18303	0.0119576797004596	0.0717088879935153	0.0531812327224635	Col1a2	1	DS
GO:0001527	CC	GO:0001527	microfibril	1/20	12/18303	0.0130379796351846	0.0717088879935153	0.0531812327224635	Fbn1	1	DS
GO:0005879	CC	GO:0005879	axonemal microtubule	1/20	17/18303	0.0184226687594716	0.0810597425416752	0.0601160770045916	Rpgrip1l	1	DS
GO:0035253	CC	GO:0035253	ciliary rootlet	1/20	17/18303	0.0184226687594716	0.0810597425416752	0.0601160770045916	Rpgrip1l	1	DS
GO:0098644	CC	GO:0098644	complex of collagen trimers	1/20	19/18303	0.0205687200582174	0.0822748802328697	0.0610172556750947	Col1a2	1	DS
GO:0008201	MF	GO:0008201	heparin binding	3/19	161/16737	0.000755945775518592	0.0439599266466046	0.025484015447307	Crispld2/Fbn1/Tgfbr3	3	DS
GO:0005539	MF	GO:0005539	glycosaminoglycan binding	3/19	218/16737	0.001810356856675	0.0439599266466046	0.025484015447307	Crispld2/Fbn1/Tgfbr3	3	DS
GO:0005201	MF	GO:0005201	extracellular matrix structural constituent	2/19	72/16737	0.0029764011660147	0.0439599266466046	0.025484015447307	Col1a2/Fbn1	2	DS
GO:0019199	MF	GO:0019199	transmembrane receptor protein kinase activity	2/19	74/16737	0.00314100382670779	0.0439599266466046	0.025484015447307	Ddr2/Tgfbr3	2	DS
GO:1901681	MF	GO:1901681	sulfur compound binding	3/19	266/16737	0.00318550193091338	0.0439599266466046	0.025484015447307	Crispld2/Fbn1/Tgfbr3	3	DS
GO:0046332	MF	GO:0046332	SMAD binding	2/19	85/16737	0.00412084171651979	0.0473896797399776	0.027472278110132	Col1a2/Tgfbr3	2	DS
GO:0004222	MF	GO:0004222	metalloendopeptidase activity	2/19	111/16737	0.00692442748083625	0.0682550708825287	0.03956815703335	Adamts2/Adam12	2	DS
GO:0019838	MF	GO:0019838	growth factor binding	2/19	143/16737	0.0112700643163134	0.0857004546593901	0.0496814229909508	Col1a2/Tgfbr3	2	DS
GO:0005024	MF	GO:0005024	transforming growth factor beta receptor activity	1/19	10/16737	0.0112973001312185	0.0857004546593901	0.0496814229909508	Tgfbr3	1	DS
GO:0048407	MF	GO:0048407	platelet-derived growth factor binding	1/19	11/16737	0.0124203557477377	0.0857004546593901	0.0496814229909508	Col1a2	1	DS
GO:0017110	MF	GO:0017110	nucleoside diphosphate phosphatase activity	1/19	14/16737	0.0157822759252438	0.0906771267791806	0.0525664503067714	Entpd1	1	DS
GO:0048185	MF	GO:0048185	activin binding	1/19	14/16737	0.0157822759252438	0.0906771267791806	0.0525664503067714	Tgfbr3	1	DS
GO:0008237	MF	GO:0008237	metallopeptidase activity	2/19	187/16737	0.0187412909458312	0.0906771267791806	0.0525664503067714	Adamts2/Adam12	2	DS
GO:0070492	MF	GO:0070492	oligosaccharide binding	1/19	17/16737	0.0191333518555412	0.0906771267791806	0.0525664503067714	Loxl2	1	DS
GO:0004675	MF	GO:0004675	transmembrane receptor protein serine/threonine kinase activity	1/19	19/16737	0.0213613942148733	0.0906771267791806	0.0525664503067714	Tgfbr3	1	DS
GO:0010314	MF	GO:0010314	phosphatidylinositol-5-phosphate binding	1/19	21/16737	0.0235846413628377	0.0906771267791806	0.0525664503067714	Sh3pxd2b	1	DS
GO:0016641	MF	GO:0016641	oxidoreductase activity, acting on the CH-NH2 group of donors, oxygen as acceptor	1/19	22/16737	0.0246944697795705	0.0906771267791806	0.0525664503067714	Loxl2	1	DS
GO:00718371	MF	GO:0071837	HMG box domain binding	1/19	23/16737	0.0258031030475449	0.0906771267791806	0.0525664503067714	Prrx1	1	DS
GO:0005160	MF	GO:0005160	transforming growth factor beta receptor binding	1/19	24/16737	0.0269105423823595	0.0906771267791806	0.0525664503067714	Tgfbr3	1	DS
GO:0050431	MF	GO:0050431	transforming growth factor beta binding	1/19	24/16737	0.0269105423823595	0.0906771267791806	0.0525664503067714	Tgfbr3	1	DS
GO:0016638	MF	GO:0016638	oxidoreductase activity, acting on the CH-NH2 group of donors	1/19	25/16737	0.0280167889984508	0.0906771267791806	0.0525664503067714	Loxl2	1	DS
GO:0017134	MF	GO:0017134	fibroblast growth factor binding	1/19	26/16737	0.0291218441090914	0.0906771267791806	0.0525664503067714	Tgfbr3	1	DS
GO:0015026	MF	GO:0015026	coreceptor activity	1/19	27/16737	0.0302257089263935	0.0906771267791806	0.0525664503067714	Tgfbr3	1	DS
GO:0080025	MF	GO:0080025	phosphatidylinositol-3,5-bisphosphate binding	1/19	31/16737	0.0346292894638351	0.099559207208526	0.0577154824397252	Sh3pxd2b	1	DS
GO:0045165	BP	GO:0045165	cell fate commitment	7/20	278/18048	1.24606071077503e-08	1.57502073841964e-05	7.93543926335679e-06	Ror2/Casz1/Wnt3/Wnt10a/Notch1/Foxn1/Jag1	7	HS
GO:0048736	BP	GO:0048736	appendage development	6/20	210/18048	7.81695154040265e-08	3.29354224902298e-05	1.6593879585767e-05	Lef1/Ror2/Bmp7/Wnt3/Notch1/Foxn1	6	HS
GO:0060173	BP	GO:0060173	limb development	6/20	210/18048	7.81695154040265e-08	3.29354224902298e-05	1.6593879585767e-05	Lef1/Ror2/Bmp7/Wnt3/Notch1/Foxn1	6	HS
GO:0043010	BP	GO:0043010	camera-type eye development	7/20	420/18048	2.09791792180056e-07	5.22363979976915e-05	2.63183051204225e-05	Casz1/Nectin1/Bmp7/Rab11fip4/Notch1/Egfr/Jag1	7	HS
GO:0016055	BP	GO:0016055	Wnt signaling pathway	7/20	443/18048	3.01025243454955e-07	5.22363979976915e-05	2.63183051204225e-05	Lef1/Ror2/Wnt3/Rnf43/Wnt10a/Notch1/Egfr	7	HS
GO:0198738	BP	GO:0198738	cell-cell signaling by wnt	7/20	446/18048	3.15082850560179e-07	5.22363979976915e-05	2.63183051204225e-05	Lef1/Ror2/Wnt3/Rnf43/Wnt10a/Notch1/Egfr	7	HS
GO:0010718	BP	GO:0010718	positive regulation of epithelial to mesenchymal transition	4/20	55/18048	3.6060641099554e-07	5.22363979976915e-05	2.63183051204225e-05	Lef1/Bmp7/Notch1/Jag1	4	HS
GO:0030326	BP	GO:0030326	embryonic limb morphogenesis	5/20	145/18048	4.39435600624697e-07	5.22363979976915e-05	2.63183051204225e-05	Lef1/Ror2/Bmp7/Wnt3/Notch1	5	HS
GO:0035113	BP	GO:0035113	embryonic appendage morphogenesis	5/20	145/18048	4.39435600624697e-07	5.22363979976915e-05	2.63183051204225e-05	Lef1/Ror2/Bmp7/Wnt3/Notch1	5	HS
GO:00016541	BP	GO:0001654	eye development	7/20	469/18048	4.42477396184128e-07	5.22363979976915e-05	2.63183051204225e-05	Casz1/Nectin1/Bmp7/Rab11fip4/Notch1/Egfr/Jag1	7	HS
GO:01500631	BP	GO:0150063	visual system development	7/20	472/18048	4.61916161761528e-07	5.22363979976915e-05	2.63183051204225e-05	Casz1/Nectin1/Bmp7/Rab11fip4/Notch1/Egfr/Jag1	7	HS
GO:00488801	BP	GO:0048880	sensory system development	7/20	477/18048	4.9591517086416e-07	5.22363979976915e-05	2.63183051204225e-05	Casz1/Nectin1/Bmp7/Rab11fip4/Notch1/Egfr/Jag1	7	HS
GO:0048593	BP	GO:0048593	camera-type eye morphogenesis	5/20	153/18048	5.73711318189086e-07	5.57823927839234e-05	2.8104886437603e-05	Casz1/Nectin1/Bmp7/Notch1/Jag1	5	HS
GO:00435881	BP	GO:0043588	skin development	6/20	302/18048	6.64573271307815e-07	6.00014724952198e-05	3.02305886572352e-05	Lef1/Wnt10a/Notch1/Egfr/Foxn1/St14	6	HS
GO:0060070	BP	GO:0060070	canonical Wnt signaling pathway	6/20	312/18048	8.03912924529962e-07	6.77430624403915e-05	3.41310399537282e-05	Lef1/Ror2/Wnt3/Wnt10a/Notch1/Egfr	6	HS
GO:0030111	BP	GO:0030111	regulation of Wnt signaling pathway	6/20	324/18048	1.00191097162442e-06	7.84804729332993e-05	3.95408778519704e-05	Lef1/Ror2/Wnt3/Rnf43/Notch1/Egfr	6	HS
GO:00905962	BP	GO:0090596	sensory organ morphogenesis	6/20	327/18048	1.05719657285484e-06	7.84804729332993e-05	3.95408778519704e-05	Ror2/Casz1/Nectin1/Bmp7/Notch1/Jag1	6	HS
GO:0035107	BP	GO:0035107	appendage morphogenesis	5/20	177/18048	1.17969065326953e-06	7.84804729332993e-05	3.95408778519704e-05	Lef1/Ror2/Bmp7/Wnt3/Notch1	5	HS
GO:0035108	BP	GO:0035108	limb morphogenesis	5/20	177/18048	1.17969065326953e-06	7.84804729332993e-05	3.95408778519704e-05	Lef1/Ror2/Bmp7/Wnt3/Notch1	5	HS
GO:00085441	BP	GO:0008544	epidermis development	6/20	344/18048	1.41986581141472e-06	8.973551928141e-05	4.52115166266265e-05	Wnt10a/Notch1/Egfr/Foxn1/Jag1/St14	6	HS
GO:0048592	BP	GO:0048592	eye morphogenesis	5/20	189/18048	1.62991670620038e-06	9.81054626970132e-05	4.94285517419162e-05	Casz1/Nectin1/Bmp7/Notch1/Jag1	5	HS
GO:0045665	BP	GO:0045665	negative regulation of neuron differentiation	4/20	89/18048	2.51998644371498e-06	0.000144784675675261	7.29469760022758e-05	Casz1/Bmp7/Notch1/Jag1	4	HS
GO:0060713	BP	GO:0060713	labyrinthine layer morphogenesis	3/20	28/18048	3.74551073075894e-06	0.0002058402418991	0.000103708649524447	Lef1/Bmp7/St14	3	HS
GO:0043586	BP	GO:0043586	tongue development	3/20	30/18048	4.63531550212467e-06	0.000223599888289548	0.000112656506008641	Lef1/Wnt10a/Egfr	3	HS
GO:0010717	BP	GO:0010717	regulation of epithelial to mesenchymal transition	4/20	104/18048	4.6953740080256e-06	0.000223599888289548	0.000112656506008641	Lef1/Bmp7/Notch1/Jag1	4	HS
GO:00019421	BP	GO:0001942	hair follicle development	4/20	106/18048	5.06554792182699e-06	0.000223599888289548	0.000112656506008641	Wnt10a/Notch1/Egfr/Foxn1	4	HS
GO:00016491	BP	GO:0001649	osteoblast differentiation	5/20	239/18048	5.14739781662155e-06	0.000223599888289548	0.000112656506008641	Lef1/Bmp7/Wnt3/Notch1/Jag1	5	HS
GO:0042475	BP	GO:0042475	odontogenesis of dentin-containing tooth	4/20	107/18048	5.25852911606123e-06	0.000223599888289548	0.000112656506008641	Lef1/Nectin1/Bmp7/Wnt10a	4	HS
GO:0060561	BP	GO:0060561	apoptotic process involved in morphogenesis	3/20	32/18048	5.65484961816468e-06	0.000223599888289548	0.000112656506008641	Lef1/Bmp7/Notch1	3	HS
GO:0060669	BP	GO:0060669	embryonic placenta morphogenesis	3/20	32/18048	5.65484961816468e-06	0.000223599888289548	0.000112656506008641	Lef1/Bmp7/St14	3	HS
GO:00224041	BP	GO:0022404	molting cycle process	4/20	109/18048	5.66075666555818e-06	0.000223599888289548	0.000112656506008641	Wnt10a/Notch1/Egfr/Foxn1	4	HS
GO:00224051	BP	GO:0022405	hair cycle process	4/20	109/18048	5.66075666555818e-06	0.000223599888289548	0.000112656506008641	Wnt10a/Notch1/Egfr/Foxn1	4	HS
GO:00987731	BP	GO:0098773	skin epidermis development	4/20	110/18048	5.87019588310721e-06	0.000224846290795379	0.0001132844819547	Wnt10a/Notch1/Egfr/Foxn1	4	HS
GO:0048762	BP	GO:0048762	mesenchymal cell differentiation	5/20	252/18048	6.66210675746283e-06	0.000238013188662913	0.000119918370370638	Lef1/Bmp7/Wnt10a/Notch1/Jag1	5	HS
GO:0001892	BP	GO:0001892	embryonic placenta development	4/20	114/18048	6.76573950753704e-06	0.000238013188662913	0.000119918370370638	Lef1/Bmp7/Egfr/St14	4	HS
GO:00015031	BP	GO:0001503	ossification	6/20	451/18048	6.77885663913359e-06	0.000238013188662913	0.000119918370370638	Lef1/Ror2/Bmp7/Wnt3/Notch1/Jag1	6	HS
GO:00423031	BP	GO:0042303	molting cycle	4/20	128/18048	1.07093339021373e-05	0.000353846765746931	0.000178278891802876	Wnt10a/Notch1/Egfr/Foxn1	4	HS
GO:00426331	BP	GO:0042633	hair cycle	4/20	128/18048	1.07093339021373e-05	0.000353846765746931	0.000178278891802876	Wnt10a/Notch1/Egfr/Foxn1	4	HS
GO:0048863	BP	GO:0048863	stem cell differentiation	5/20	279/18048	1.09177403988373e-05	0.000353846765746931	0.000178278891802876	Bmp7/Wnt3/Wnt10a/Notch1/Jag1	5	HS
GO:0010001	BP	GO:0010001	glial cell differentiation	5/20	290/18048	1.31632321624066e-05	0.000415958136332049	0.000209572512059368	Lef1/Ror2/Casz1/Notch1/Egfr	5	HS
GO:0060563	BP	GO:0060563	neuroepithelial cell differentiation	3/20	43/18048	1.39609011775596e-05	0.000430404368010618	0.000216850968226536	Lef1/Notch1/Jag1	3	HS
GO:0030177	BP	GO:0030177	positive regulation of Wnt signaling pathway	4/20	142/18048	1.61359592928939e-05	0.000485615536814711	0.000244668054441123	Lef1/Ror2/Wnt3/Egfr	4	HS
GO:0002065	BP	GO:0002065	columnar/cuboidal epithelial cell differentiation	4/20	145/18048	1.7521558776534e-05	0.000515052332407883	0.000259499218110234	Lef1/Bmp7/Notch1/Jag1	4	HS
GO:1902742	BP	GO:1902742	apoptotic process involved in development	3/20	48/18048	1.94972851806425e-05	0.000550902917227243	0.000277561846204599	Lef1/Bmp7/Notch1	3	HS
GO:0060485	BP	GO:0060485	mesenchyme development	5/20	315/18048	1.96128411987547e-05	0.000550902917227243	0.000277561846204599	Lef1/Bmp7/Wnt10a/Notch1/Jag1	5	HS
GO:0003197	BP	GO:0003197	endocardial cushion development	3/20	52/18048	2.4842371577348e-05	0.000682625166821041	0.000343927569892347	Bmp7/Notch1/Jag1	3	HS
GO:0001837	BP	GO:0001837	epithelial to mesenchymal transition	4/20	162/18048	2.70909432877887e-05	0.000713394839911768	0.000359430278270003	Lef1/Bmp7/Notch1/Jag1	4	HS
GO:0042476	BP	GO:0042476	odontogenesis	4/20	162/18048	2.70909432877887e-05	0.000713394839911768	0.000359430278270003	Lef1/Nectin1/Bmp7/Wnt10a	4	HS
GO:0031100	BP	GO:0031100	animal organ regeneration	4/20	163/18048	2.77527254108604e-05	0.00071590703916995	0.000360696001580463	Lef1/Notch1/Egfr/Jag1	4	HS
GO:0072132	BP	GO:0072132	mesenchyme morphogenesis	3/20	59/18048	3.63626878688399e-05	0.000919248749324274	0.000463145813908382	Lef1/Bmp7/Notch1	3	HS
GO:0050768	BP	GO:0050768	negative regulation of neurogenesis	4/20	177/18048	3.83181325231132e-05	0.000940965512059358	0.00047408738740499	Casz1/Bmp7/Wnt3/Notch1	4	HS
GO:0030509	BP	GO:0030509	BMP signaling pathway	4/20	179/18048	4.00379642564066e-05	0.000940965512059358	0.00047408738740499	Lef1/Ror2/Bmp7/Notch1	4	HS
GO:0031214	BP	GO:0031214	biomineral tissue development	4/20	179/18048	4.00379642564066e-05	0.000940965512059358	0.00047408738740499	Ror2/Nectin1/Bmp7/Notch1	4	HS
GO:0060711	BP	GO:0060711	labyrinthine layer development	3/20	61/18048	4.01994759898776e-05	0.000940965512059358	0.00047408738740499	Lef1/Bmp7/St14	3	HS
GO:0051961	BP	GO:0051961	negative regulation of nervous system development	4/20	182/18048	4.27229622843977e-05	0.000981851351408703	0.000494686931714078	Casz1/Bmp7/Wnt3/Notch1	4	HS
GO:0030856	BP	GO:0030856	regulation of epithelial cell differentiation	4/20	184/18048	4.45847774725576e-05	0.00100634212009487	0.000507026134791304	Bmp7/Notch1/Foxn1/Jag1	4	HS
GO:0110148	BP	GO:0110148	biomineralization	4/20	187/18048	4.74880785986536e-05	0.00105306897102979	0.000530568560520507	Ror2/Nectin1/Bmp7/Notch1	4	HS
GO:0002011	BP	GO:0002011	morphogenesis of an epithelial sheet	3/20	65/18048	4.86511985564073e-05	0.00106026060302239	0.000534191926073074	Bmp7/Notch1/Jag1	3	HS
GO:0060710	BP	GO:0060710	chorio-allantoic fusion	2/20	10/18048	5.22217288468882e-05	0.00110013775437445	0.000554283262322235	Lef1/Bmp7	2	HS
GO:0062042	BP	GO:0062042	regulation of cardiac epithelial to mesenchymal transition	2/20	10/18048	5.22217288468882e-05	0.00110013775437445	0.000554283262322235	Notch1/Jag1	2	HS
GO:0071772	BP	GO:0071772	response to BMP	4/20	194/18048	5.47987214031119e-05	0.00111718683634731	0.000562873114582049	Lef1/Ror2/Bmp7/Notch1	4	HS
GO:0071773	BP	GO:0071773	cellular response to BMP stimulus	4/20	194/18048	5.47987214031119e-05	0.00111718683634731	0.000562873114582049	Lef1/Ror2/Bmp7/Notch1	4	HS
GO:0001890	BP	GO:0001890	placenta development	4/20	199/18048	6.05022756990261e-05	0.00121388692831062	0.000611593597291742	Lef1/Bmp7/Egfr/St14	4	HS
GO:0035051	BP	GO:0035051	cardiocyte differentiation	4/20	200/18048	6.16930855297003e-05	0.00121843843921158	0.000613886788576788	Bmp7/Notch1/Egfr/Jag1	4	HS
GO:0042063	BP	GO:0042063	gliogenesis	5/20	405/18048	6.51635022283417e-05	0.00126717948948652	0.000638444029929501	Lef1/Ror2/Casz1/Notch1/Egfr	5	HS
GO:0030858	BP	GO:0030858	positive regulation of epithelial cell differentiation	3/20	73/18048	6.88839687450848e-05	0.00131923237111799	0.000664669873856082	Bmp7/Notch1/Foxn1	3	HS
GO:0072017	BP	GO:0072017	distal tubule development	2/20	12/18048	7.64900767616854e-05	0.00144303667204135	0.000727046291293318	Notch1/Jag1	2	HS
GO:0032835	BP	GO:0032835	glomerulus development	3/20	76/18048	7.76945126964936e-05	0.00144420388306423	0.000727634368132796	Bmp7/Notch1/Jag1	3	HS
GO:0001756	BP	GO:0001756	somitogenesis	3/20	77/18048	8.07871821461545e-05	0.00147992751061941	0.000745633031249786	Lef1/Ror2/Notch1	3	HS
GO:0060041	BP	GO:0060041	retina development in camera-type eye	4/20	218/18048	8.6191625933114e-05	0.00155637450256366	0.000784149378789985	Casz1/Nectin1/Rab11fip4/Notch1	4	HS
GO:0061309	BP	GO:0061309	cardiac neural crest cell development involved in outflow tract morphogenesis	2/20	13/18048	9.03372772419879e-05	0.00160825800611088	0.000810289884824354	Bmp7/Jag1	2	HS
GO:0001707	BP	GO:0001707	mesoderm formation	3/20	81/18048	9.39618197182021e-05	0.00164955194616399	0.000831095042829127	Lef1/Bmp7/Wnt3	3	HS
GO:0010721	BP	GO:0010721	negative regulation of cell development	4/20	224/18048	9.57412973013741e-05	0.0016577671203964	0.000835234100466205	Casz1/Bmp7/Wnt3/Notch1	4	HS
GO:0009913	BP	GO:0009913	epidermal cell differentiation	4/20	225/18048	9.74047853050299e-05	0.00166377903548051	0.000838263088329205	Notch1/Foxn1/Jag1/St14	4	HS
GO:0003151	BP	GO:0003151	outflow tract morphogenesis	3/20	84/18048	0.00010471282996796	0.00175169509196857	0.000882557903598421	Bmp7/Notch1/Jag1	3	HS
GO:0048505	BP	GO:0048505	regulation of timing of cell differentiation	2/20	14/18048	0.00010532343907406	0.00175169509196857	0.000882557903598421	Notch1/Jag1	2	HS
GO:0048332	BP	GO:0048332	mesoderm morphogenesis	3/20	85/18048	0.000108467114632456	0.00178055107656395	0.000897096436809785	Lef1/Bmp7/Wnt3	3	HS
GO:0061138	BP	GO:0061138	morphogenesis of a branching epithelium	4/20	233/18048	0.000111481140846319	0.00180656617986855	0.000910203646586006	Lef1/Bmp7/Notch1/St14	4	HS
GO:0009952	BP	GO:0009952	anterior/posterior pattern specification	4/20	235/18048	0.000115219690167017	0.00183654569256416	0.000925308247835871	Lef1/Ror2/Wnt3/Notch1	4	HS
GO:0060411	BP	GO:0060411	cardiac septum morphogenesis	3/20	87/18048	0.00011623706914963	0.00183654569256416	0.000925308247835871	Bmp7/Notch1/Jag1	3	HS
GO:0008593	BP	GO:0008593	regulation of Notch signaling pathway	3/20	88/18048	0.000120254550197608	0.00187656483271328	0.00094547112241134	Bmp7/Notch1/Jag1	3	HS
GO:0045664	BP	GO:0045664	regulation of neuron differentiation	4/20	241/18048	0.000126983207939524	0.00195739969311657	0.000986198213137511	Casz1/Bmp7/Notch1/Jag1	4	HS
GO:0040034	BP	GO:0040034	regulation of development, heterochronic	2/20	16/18048	0.00013870349728127	0.00203861884376192	0.00102711892111589	Notch1/Jag1	2	HS
GO:0061101	BP	GO:0061101	neuroendocrine cell differentiation	2/20	16/18048	0.00013870349728127	0.00203861884376192	0.00102711892111589	Notch1/Jag1	2	HS
GO:0061308	BP	GO:0061308	cardiac neural crest cell development involved in heart development	2/20	16/18048	0.00013870349728127	0.00203861884376192	0.00102711892111589	Bmp7/Jag1	2	HS
GO:1902337	BP	GO:1902337	regulation of apoptotic process involved in morphogenesis	2/20	16/18048	0.00013870349728127	0.00203861884376192	0.00102711892111589	Bmp7/Notch1	2	HS
GO:0050767	BP	GO:0050767	regulation of neurogenesis	5/20	478/18048	0.000142327227394439	0.00206783466007553	0.00104183874862233	Casz1/Bmp7/Wnt3/Notch1/Egfr	5	HS
GO:0007411	BP	GO:0007411	axon guidance	4/20	251/18048	0.000148495856561549	0.0020901614034896	0.0010530876491599	Unc5b/Nectin1/Bmp7/Wnt3	4	HS
GO:0097485	BP	GO:0097485	neuron projection guidance	4/20	252/18048	0.000150783497687421	0.0020901614034896	0.0010530876491599	Unc5b/Nectin1/Bmp7/Wnt3	4	HS
GO:0048708	BP	GO:0048708	astrocyte differentiation	3/20	95/18048	0.000150934121031594	0.0020901614034896	0.0010530876491599	Ror2/Notch1/Egfr	3	HS
GO:0001763	BP	GO:0001763	morphogenesis of a branching structure	4/20	253/18048	0.000153096619205396	0.0020901614034896	0.0010530876491599	Lef1/Bmp7/Notch1/St14	4	HS
GO:0061053	BP	GO:0061053	somite development	3/20	96/18048	0.000155692913312581	0.0020901614034896	0.0010530876491599	Lef1/Ror2/Notch1	3	HS
GO:0003184	BP	GO:0003184	pulmonary valve morphogenesis	2/20	17/18048	0.000157092827002779	0.0020901614034896	0.0010530876491599	Notch1/Jag1	2	HS
GO:0061307	BP	GO:0061307	cardiac neural crest cell differentiation involved in heart development	2/20	17/18048	0.000157092827002779	0.0020901614034896	0.0010530876491599	Bmp7/Jag1	2	HS
GO:1904748	BP	GO:1904748	regulation of apoptotic process involved in development	2/20	17/18048	0.000157092827002779	0.0020901614034896	0.0010530876491599	Bmp7/Notch1	2	HS
GO:0007389	BP	GO:0007389	pattern specification process	5/20	498/18048	0.00017241090240612	0.00225492473472781	0.00113610048676743	Lef1/Ror2/Bmp7/Wnt3/Notch1	5	HS
GO:0007409	BP	GO:0007409	axonogenesis	5/20	499/18048	0.000174033701671233	0.00225492473472781	0.00113610048676743	Unc5b/Nectin1/Bmp7/Wnt3/Notch1	5	HS
GO:0003407	BP	GO:0003407	neural retina development	3/20	100/18048	0.000175703316511152	0.00225492473472781	0.00113610048676743	Casz1/Rab11fip4/Notch1	3	HS
GO:0060019	BP	GO:0060019	radial glial cell differentiation	2/20	18/18048	0.000176611984761118	0.00225492473472781	0.00113610048676743	Lef1/Casz1	2	HS
GO:0014033	BP	GO:0014033	neural crest cell differentiation	3/20	101/18048	0.000180954086109131	0.00228725964841941	0.00115239181153709	Bmp7/Wnt10a/Jag1	3	HS
GO:0003215	BP	GO:0003215	cardiac right ventricle morphogenesis	2/20	19/18048	0.000197258695314699	0.00242072806677456	0.00121963730879298	Notch1/Jag1	2	HS
GO:0042670	BP	GO:0042670	retinal cone cell differentiation	2/20	19/18048	0.000197258695314699	0.00242072806677456	0.00121963730879298	Casz1/Notch1	2	HS
GO:0072109	BP	GO:0072109	glomerular mesangium development	2/20	19/18048	0.000197258695314699	0.00242072806677456	0.00121963730879298	Bmp7/Notch1	2	HS
GO:0032495	BP	GO:0032495	response to muramyl dipeptide	2/20	20/18048	0.000219030686649123	0.00266206526850473	0.00134123041925829	Notch1/Jag1	2	HS
GO:0003177	BP	GO:0003177	pulmonary valve development	2/20	21/18048	0.000241925689973367	0.00284767670024115	0.00143474717159052	Notch1/Jag1	2	HS
GO:0060039	BP	GO:0060039	pericardium development	2/20	21/18048	0.000241925689973367	0.00284767670024115	0.00143474717159052	Bmp7/Notch1	2	HS
GO:0060973	BP	GO:0060973	cell migration involved in heart development	2/20	21/18048	0.000241925689973367	0.00284767670024115	0.00143474717159052	Bmp7/Notch1	2	HS
GO:0014066	BP	GO:0014066	regulation of phosphatidylinositol 3-kinase signaling	3/20	112/18048	0.000245567057220163	0.00284767670024115	0.00143474717159052	Unc5b/Ror2/Egfr	3	HS
GO:0035282	BP	GO:0035282	segmentation	3/20	112/18048	0.000245567057220163	0.00284767670024115	0.00143474717159052	Lef1/Ror2/Notch1	3	HS
GO:0045639	BP	GO:0045639	positive regulation of myeloid cell differentiation	3/20	122/18048	0.000315859871248837	0.00362951706598664	0.00182866241249327	Lef1/Ror2/Jag1	3	HS
GO:0097150	BP	GO:0097150	neuronal stem cell population maintenance	2/20	26/18048	0.000373166703910888	0.00424939381750777	0.00214097539939391	Notch1/Jag1	2	HS
GO:0003279	BP	GO:0003279	cardiac septum development	3/20	130/18048	0.0003805891543047	0.00429522045572447	0.00216406427024759	Bmp7/Notch1/Jag1	3	HS
GO:0007498	BP	GO:0007498	mesoderm development	3/20	133/18048	0.000406901958253921	0.00451161469502593	0.0022730903485099	Lef1/Bmp7/Wnt3	3	HS
GO:2000027	BP	GO:2000027	regulation of animal organ morphogenesis	3/20	133/18048	0.000406901958253921	0.00451161469502593	0.0022730903485099	Ror2/Bmp7/Wnt10a	3	HS
GO:0016032	BP	GO:0016032	viral process	4/20	330/18048	0.000421818865057669	0.00463633952550343	0.00233593055706993	Lef1/Nectin1/Notch1/Npc1	4	HS
GO:0031099	BP	GO:0031099	regeneration	4/20	332/18048	0.000431569762172823	0.00468268943683635	0.00235928306902565	Lef1/Notch1/Egfr/Jag1	4	HS
GO:0003272	BP	GO:0003272	endocardial cushion formation	2/20	28/18048	0.00043344514565653	0.00468268943683635	0.00235928306902565	Bmp7/Notch1	2	HS
GO:0001704	BP	GO:0001704	formation of primary germ layer	3/20	137/18048	0.000443770972523823	0.00475361448533993	0.00239501729149788	Lef1/Bmp7/Wnt3	3	HS
GO:0030216	BP	GO:0030216	keratinocyte differentiation	3/20	138/18048	0.0004533121886055	0.00481501349913741	0.00242595200447879	Notch1/Foxn1/St14	3	HS
GO:0060571	BP	GO:0060571	morphogenesis of an epithelial fold	2/20	29/18048	0.000465242953968009	0.00486005862657491	0.00244864712614742	Bmp7/Egfr	2	HS
GO:0061311	BP	GO:0061311	cell surface receptor signaling pathway involved in heart development	2/20	29/18048	0.000465242953968009	0.00486005862657491	0.00244864712614742	Notch1/Jag1	2	HS
GO:0014013	BP	GO:0014013	regulation of gliogenesis	3/20	140/18048	0.000472788752127237	0.00489840149744941	0.00246796544466763	Casz1/Notch1/Egfr	3	HS
GO:0072012	BP	GO:0072012	glomerulus vasculature development	2/20	31/18048	0.000532144545703867	0.00546854232333079	0.00275521994138502	Bmp7/Notch1	2	HS
GO:0003206	BP	GO:0003206	cardiac chamber morphogenesis	3/20	148/18048	0.000556061329940516	0.0056228921683585	0.002832986144118	Bmp7/Notch1/Jag1	3	HS
GO:0014065	BP	GO:0014065	phosphatidylinositol 3-kinase signaling	3/20	148/18048	0.000556061329940516	0.0056228921683585	0.002832986144118	Unc5b/Ror2/Egfr	3	HS
GO:0060740	BP	GO:0060740	prostate gland epithelium morphogenesis	2/20	33/18048	0.000603439208382428	0.00595896218277648	0.00300230856144218	Bmp7/Notch1	2	HS
GO:0061437	BP	GO:0061437	renal system vasculature development	2/20	33/18048	0.000603439208382428	0.00595896218277648	0.00300230856144218	Bmp7/Notch1	2	HS
GO:0061440	BP	GO:0061440	kidney vasculature development	2/20	33/18048	0.000603439208382428	0.00595896218277648	0.00300230856144218	Bmp7/Notch1	2	HS
GO:0072089	BP	GO:0072089	stem cell proliferation	3/20	154/18048	0.000624317877121537	0.00611734726109785	0.00308210783891089	Wnt3/Rnf43/Notch1	3	HS
GO:2000737	BP	GO:2000737	negative regulation of stem cell differentiation	2/20	34/18048	0.000640728367289002	0.00622985120194845	0.00313879078712426	Notch1/Jag1	2	HS
GO:00310691	BP	GO:0031069	hair follicle morphogenesis	2/20	35/18048	0.000679109111432801	0.00635847345815601	0.00320359463872784	Wnt10a/Notch1	2	HS
GO:0035116	BP	GO:0035116	embryonic hindlimb morphogenesis	2/20	35/18048	0.000679109111432801	0.00635847345815601	0.00320359463872784	Wnt3/Notch1	2	HS
GO:0060317	BP	GO:0060317	cardiac epithelial to mesenchymal transition	2/20	35/18048	0.000679109111432801	0.00635847345815601	0.00320359463872784	Notch1/Jag1	2	HS
GO:0060512	BP	GO:0060512	prostate gland morphogenesis	2/20	35/18048	0.000679109111432801	0.00635847345815601	0.00320359463872784	Bmp7/Notch1	2	HS
GO:1905314	BP	GO:1905314	semi-lunar valve development	2/20	35/18048	0.000679109111432801	0.00635847345815601	0.00320359463872784	Notch1/Jag1	2	HS
GO:0001822	BP	GO:0001822	kidney development	4/20	382/18048	0.000731633961793581	0.0067942887571633	0.00342317180053614	Lef1/Bmp7/Notch1/Jag1	4	HS
GO:0045667	BP	GO:0045667	regulation of osteoblast differentiation	3/20	163/18048	0.000736406297255833	0.0067942887571633	0.00342317180053614	Bmp7/Notch1/Jag1	3	HS
GO:0035909	BP	GO:0035909	aorta morphogenesis	2/20	37/18048	0.000759136475008073	0.00685391788864432	0.00345321479232996	Notch1/Jag1	2	HS
GO:0045686	BP	GO:0045686	negative regulation of glial cell differentiation	2/20	37/18048	0.000759136475008073	0.00685391788864432	0.00345321479232996	Casz1/Notch1	2	HS
GO:0061384	BP	GO:0061384	heart trabecula morphogenesis	2/20	37/18048	0.000759136475008073	0.00685391788864432	0.00345321479232996	Bmp7/Notch1	2	HS
GO:0003002	BP	GO:0003002	regionalization	4/20	389/18048	0.000783055468760361	0.00701973129441913	0.00353675668980977	Lef1/Ror2/Wnt3/Notch1	4	HS
GO:0072073	BP	GO:0072073	kidney epithelium development	3/20	167/18048	0.000790078814511134	0.00703281423621179	0.00354334827857106	Bmp7/Notch1/Jag1	3	HS
GO:0003203	BP	GO:0003203	endocardial cushion morphogenesis	2/20	38/18048	0.000800778662130586	0.00705624365127743	0.00355515273902635	Bmp7/Notch1	2	HS
GO:0022612	BP	GO:0022612	gland morphogenesis	3/20	168/18048	0.000803875859006289	0.00705624365127743	0.00355515273902635	Bmp7/Notch1/Egfr	3	HS
GO:0072001	BP	GO:0072001	renal system development	4/20	396/18048	0.000836997184782349	0.00729630649355096	0.00367610378797329	Lef1/Bmp7/Notch1/Jag1	4	HS
GO:0019827	BP	GO:0019827	stem cell population maintenance	3/20	171/18048	0.00084618746820128	0.00732589698497547	0.00369101238833291	Bmp7/Notch1/Jag1	3	HS
GO:0007178	BP	GO:0007178	transmembrane receptor protein serine/threonine kinase signaling pathway	4/20	398/18048	0.000852881648990335	0.00733362179812098	0.00369490438696135	Lef1/Ror2/Bmp7/Notch1	4	HS
GO:0030178	BP	GO:0030178	negative regulation of Wnt signaling pathway	3/20	173/18048	0.000875169134733025	0.00747441747501719	0.00376584158259943	Ror2/Rnf43/Notch1	3	HS
GO:0072006	BP	GO:0072006	nephron development	3/20	174/18048	0.000889894192646229	0.00754916952687807	0.00380350396715626	Bmp7/Notch1/Jag1	3	HS
GO:0060562	BP	GO:0060562	epithelial tube morphogenesis	4/20	404/18048	0.00090181934042083	0.00759933097527952	0.00382877684880422	Lef1/Bmp7/Notch1/St14	4	HS
GO:0098727	BP	GO:0098727	maintenance of cell number	3/20	176/18048	0.000919816144601621	0.00765124412075049	0.00385493228935214	Bmp7/Notch1/Jag1	3	HS
GO:0007435	BP	GO:0007435	salivary gland morphogenesis	2/20	41/18048	0.000932192717243335	0.00765124412075049	0.00385493228935214	Bmp7/Egfr	2	HS
GO:0014002	BP	GO:0014002	astrocyte development	2/20	41/18048	0.000932192717243335	0.00765124412075049	0.00385493228935214	Ror2/Egfr	2	HS
GO:00487301	BP	GO:0048730	epidermis morphogenesis	2/20	41/18048	0.000932192717243335	0.00765124412075049	0.00385493228935214	Wnt10a/Notch1	2	HS
GO:0045747	BP	GO:0045747	positive regulation of Notch signaling pathway	2/20	42/18048	0.000978152549790217	0.00790254578067773	0.00398154580055799	Notch1/Jag1	2	HS
GO:0060219	BP	GO:0060219	camera-type eye photoreceptor cell differentiation	2/20	42/18048	0.000978152549790217	0.00790254578067773	0.00398154580055799	Casz1/Notch1	2	HS
GO:0007219	BP	GO:0007219	Notch signaling pathway	3/20	180/18048	0.000981566208517725	0.00790254578067773	0.00398154580055799	Bmp7/Notch1/Jag1	3	HS
GO:0051968	BP	GO:0051968	positive regulation of synaptic transmission, glutamatergic	2/20	43/18048	0.00102518628874693	0.00820149030997546	0.00413216325577544	Ror2/Egfr	2	HS
GO:0048015	BP	GO:0048015	phosphatidylinositol-mediated signaling	3/20	184/18048	0.00104589330884543	0.00831452290805428	0.00418911255777218	Unc5b/Ror2/Egfr	3	HS
GO:1903706	BP	GO:1903706	regulation of hemopoiesis	4/20	423/18048	0.00106992981487143	0.00845244553748429	0.00425860222366589	Lef1/Ror2/Foxn1/Jag1	4	HS
GO:0035148	BP	GO:0035148	tube formation	3/20	186/18048	0.00107903641413318	0.00847144116437479	0.00426817280516884	Bmp7/Notch1/St14	3	HS
GO:0048017	BP	GO:0048017	inositol lipid-mediated signaling	3/20	187/18048	0.00109585513699516	0.0085503758837153	0.00430794254634224	Unc5b/Ror2/Egfr	3	HS
GO:00603231	BP	GO:0060323	head morphogenesis	2/20	45/18048	0.00112246670622306	0.0087042816973371	0.00438548503238587	Lef1/Wnt3	2	HS
GO:0035137	BP	GO:0035137	hindlimb morphogenesis	2/20	46/18048	0.00117270900273728	0.00903844011865805	0.00455384433026992	Wnt3/Notch1	2	HS
GO:0007431	BP	GO:0007431	salivary gland development	2/20	47/18048	0.0012240164416435	0.00937670777113566	0.0047242739852907	Bmp7/Egfr	2	HS
GO:0048754	BP	GO:0048754	branching morphogenesis of an epithelial tube	3/20	195/18048	0.00123642188920115	0.00941468233704973	0.00474340674043561	Lef1/Bmp7/Notch1	3	HS
GO:0001655	BP	GO:0001655	urogenital system development	4/20	444/18048	0.00128028047810561	0.00969026661272749	0.00488225458086287	Lef1/Bmp7/Notch1/Jag1	4	HS
GO:0035850	BP	GO:0035850	epithelial cell differentiation involved in kidney development	2/20	49/18048	0.00132981801698528	0.0100052974611273	0.00504097681877251	Notch1/Jag1	2	HS
GO:0021915	BP	GO:0021915	neural tube development	3/20	201/18048	0.00134899972135942	0.0100895600461438	0.00508343090266239	Bmp7/Notch1/St14	3	HS
GO:0003205	BP	GO:0003205	cardiac chamber development	3/20	202/18048	0.00136836967684291	0.0101742310089967	0.00512609073987591	Bmp7/Notch1/Jag1	3	HS
GO:0003179	BP	GO:0003179	heart valve morphogenesis	2/20	50/18048	0.00138430779638853	0.0102325441791526	0.00515547070984955	Notch1/Jag1	2	HS
GO:0043405	BP	GO:0043405	regulation of MAP kinase activity	3/20	204/18048	0.00140763538747343	0.0103444833125955	0.00521186909070641	Ror2/Bmp7/Egfr	3	HS
GO:0045601	BP	GO:0045601	regulation of endothelial cell differentiation	2/20	53/18048	0.00155410702465392	0.0113548628853327	0.00572092941840963	Notch1/Jag1	2	HS
GO:0007369	BP	GO:0007369	gastrulation	3/20	213/18048	0.00159312637863287	0.0115730559919078	0.00583086182137259	Lef1/Bmp7/Wnt3	3	HS
GO:0022408	BP	GO:0022408	negative regulation of cell-cell adhesion	3/20	221/18048	0.00177034498759382	0.0126766835441661	0.0063869033512829	Lef1/Notch1/Jag1	3	HS
GO:0022407	BP	GO:0022407	regulation of cell-cell adhesion	4/20	486/18048	0.00178564738412229	0.0126766835441661	0.0063869033512829	Lef1/Bmp7/Notch1/Jag1	4	HS
GO:0019083	BP	GO:0019083	viral transcription	2/20	57/18048	0.00179519490063745	0.0126766835441661	0.0063869033512829	Lef1/Notch1	2	HS
GO:0048546	BP	GO:0048546	digestive tract morphogenesis	2/20	57/18048	0.00179519490063745	0.0126766835441661	0.0063869033512829	Notch1/Egfr	2	HS
GO:0061383	BP	GO:0061383	trabecula morphogenesis	2/20	57/18048	0.00179519490063745	0.0126766835441661	0.0063869033512829	Bmp7/Notch1	2	HS
GO:0030857	BP	GO:0030857	negative regulation of epithelial cell differentiation	2/20	58/18048	0.00185807549934354	0.0130478190620569	0.00657389284855464	Notch1/Jag1	2	HS
GO:0014014	BP	GO:0014014	negative regulation of gliogenesis	2/20	59/18048	0.00192199524711458	0.0132754207232395	0.00668856557091931	Casz1/Notch1	2	HS
GO:0060251	BP	GO:0060251	regulation of glial cell proliferation	2/20	59/18048	0.00192199524711458	0.0132754207232395	0.00668856557091931	Notch1/Egfr	2	HS
GO:0061005	BP	GO:0061005	cell differentiation involved in kidney development	2/20	59/18048	0.00192199524711458	0.0132754207232395	0.00668856557091931	Notch1/Jag1	2	HS
GO:0003170	BP	GO:0003170	heart valve development	2/20	61/18048	0.00205294360884336	0.0139511866751506	0.00702903725721694	Notch1/Jag1	2	HS
GO:00101711	BP	GO:0010171	body morphogenesis	2/20	61/18048	0.00205294360884336	0.0139511866751506	0.00702903725721694	Lef1/Wnt3	2	HS
GO:0035272	BP	GO:0035272	exocrine system development	2/20	61/18048	0.00205294360884336	0.0139511866751506	0.00702903725721694	Bmp7/Egfr	2	HS
GO:0030850	BP	GO:0030850	prostate gland development	2/20	62/18048	0.00211996793997741	0.0141779866461981	0.00714330606341595	Bmp7/Notch1	2	HS
GO:0042491	BP	GO:0042491	inner ear auditory receptor cell differentiation	2/20	62/18048	0.00211996793997741	0.0141779866461981	0.00714330606341595	Notch1/Jag1	2	HS
GO:0048524	BP	GO:0048524	positive regulation of viral process	2/20	62/18048	0.00211996793997741	0.0141779866461981	0.00714330606341595	Nectin1/Notch1	2	HS
GO:0045637	BP	GO:0045637	regulation of myeloid cell differentiation	3/20	238/18048	0.00218686966987169	0.0145484382248306	0.00732995097103807	Lef1/Ror2/Jag1	3	HS
GO:0001754	BP	GO:0001754	eye photoreceptor cell differentiation	2/20	65/18048	0.00232721590190843	0.0154010518325249	0.00775952394959823	Casz1/Notch1	2	HS
GO:00488391	BP	GO:0048839	inner ear development	3/20	245/18048	0.00237465929803545	0.0156331737120667	0.00787647409710224	Ror2/Notch1/Jag1	3	HS
GO:0050922	BP	GO:0050922	negative regulation of chemotaxis	2/20	66/18048	0.00239834977642832	0.0157073270331886	0.00791383482268412	Wnt3/Notch1	2	HS
GO:2000241	BP	GO:2000241	regulation of reproductive process	3/20	248/18048	0.00245811941994886	0.0160139447547722	0.00806831826835208	Bmp7/Notch1/Jag1	3	HS
GO:0010812	BP	GO:0010812	negative regulation of cell-substrate adhesion	2/20	67/18048	0.00247050571770615	0.0160139447547722	0.00806831826835208	Notch1/Jag1	2	HS
GO:0035315	BP	GO:0035315	hair cell differentiation	2/20	69/18048	0.00261787531744476	0.0168826244961744	0.00850598585958151	Notch1/Jag1	2	HS
GO:0060828	BP	GO:0060828	regulation of canonical Wnt signaling pathway	3/20	256/18048	0.00268955327585757	0.0172568291405278	0.00869452167723126	Ror2/Notch1/Egfr	3	HS
GO:0044403	BP	GO:0044403	biological process involved in symbiotic interaction	3/20	257/18048	0.00271939909375408	0.0173602043156826	0.00874660527230844	Lef1/Nectin1/Npc1	3	HS
GO:0042733	BP	GO:0042733	embryonic digit morphogenesis	2/20	71/18048	0.00276930776536482	0.017589974951865	0.00886237079103791	Ror2/Notch1	2	HS
GO:0002064	BP	GO:0002064	epithelial cell development	3/20	260/18048	0.00281017056468498	0.017760277968809	0.00894817469281269	Notch1/Jag1/St14	3	HS
GO:0019058	BP	GO:0019058	viral life cycle	3/20	263/18048	0.00290280331568798	0.0182544447314906	0.00919715111804779	Nectin1/Notch1/Npc1	3	HS
GO:0035904	BP	GO:0035904	aorta development	2/20	73/18048	0.00292478617430147	0.0183016322985993	0.00922092566676595	Notch1/Jag1	2	HS
GO:0071383	BP	GO:0071383	cellular response to steroid hormone stimulus	3/20	266/18048	0.00299731039403067	0.0186630558524865	0.00940302197764353	Bmp7/Egfr/Npc1	3	HS
GO:0003208	BP	GO:0003208	cardiac ventricle morphogenesis	2/20	76/18048	0.00316555314321355	0.0195183374293753	0.00983393916120256	Notch1/Jag1	2	HS
GO:0019080	BP	GO:0019080	viral gene expression	2/20	76/18048	0.00316555314321355	0.0195183374293753	0.00983393916120256	Lef1/Notch1	2	HS
GO:00435832	BP	GO:0043583	ear development	3/20	274/18048	0.00325859011648562	0.0199944558603778	0.0100738222814195	Ror2/Notch1/Jag1	3	HS
GO:0002763	BP	GO:0002763	positive regulation of myeloid leukocyte differentiation	2/20	78/18048	0.00333107289120106	0.0202426737234526	0.0101988820808535	Lef1/Ror2	2	HS
GO:0048645	BP	GO:0048645	animal organ formation	2/20	78/18048	0.00333107289120106	0.0202426737234526	0.0101988820808535	Bmp7/Notch1	2	HS
GO:0090068	BP	GO:0090068	positive regulation of cell cycle process	3/20	277/18048	0.00336007872792367	0.0203212416846676	0.0102384670379946	Lef1/Rab11fip4/Egfr	3	HS
GO:0045669	BP	GO:0045669	positive regulation of osteoblast differentiation	2/20	80/18048	0.00350057987613783	0.0209702984049205	0.0105654817912865	Bmp7/Jag1	2	HS
GO:2000736	BP	GO:2000736	regulation of stem cell differentiation	2/20	80/18048	0.00350057987613783	0.0209702984049205	0.0105654817912865	Notch1/Jag1	2	HS
GO:0048663	BP	GO:0048663	neuron fate commitment	2/20	81/18048	0.00358682337123706	0.0212851865786086	0.010724132145285	Casz1/Notch1	2	HS
GO:0048844	BP	GO:0048844	artery morphogenesis	2/20	81/18048	0.00358682337123706	0.0212851865786086	0.010724132145285	Notch1/Jag1	2	HS
GO:0003007	BP	GO:0003007	heart morphogenesis	3/20	285/18048	0.00364019848900334	0.021500039764453	0.0108323817933828	Bmp7/Notch1/Jag1	3	HS
GO:0007405	BP	GO:0007405	neuroblast proliferation	2/20	82/18048	0.00367405742810272	0.021500039764453	0.0108323817933828	Lef1/Notch1	2	HS
GO:0014068	BP	GO:0014068	positive regulation of phosphatidylinositol 3-kinase signaling	2/20	82/18048	0.00367405742810272	0.021500039764453	0.0108323817933828	Unc5b/Ror2	2	HS
GO:0060042	BP	GO:0060042	retina morphogenesis in camera-type eye	2/20	83/18048	0.00376227997048747	0.0219148473856966	0.0110413746405284	Casz1/Notch1	2	HS
GO:0014009	BP	GO:0014009	glial cell proliferation	2/20	84/18048	0.00385148892513428	0.0223315688136226	0.0112513317223865	Notch1/Egfr	2	HS
GO:0014706	BP	GO:0014706	striated muscle tissue development	3/20	292/18048	0.00389675821284003	0.0224908784521909	0.011331596821765	Lef1/Bmp7/Notch1	3	HS
GO:0046686	BP	GO:0046686	response to cadmium ion	2/20	86/18048	0.00403285779311614	0.0231706011386309	0.0116740620327046	Egfr/Npc1	2	HS
GO:0046530	BP	GO:0046530	photoreceptor cell differentiation	2/20	87/18048	0.00412501357485654	0.0235928378218039	0.0118867978699129	Casz1/Notch1	2	HS
GO:0060541	BP	GO:0060541	respiratory system development	3/20	300/18048	0.00420325854101754	0.0239091410186434	0.0120461611561286	Lef1/Notch1/Egfr	3	HS
GO:0014032	BP	GO:0014032	neural crest cell development	2/20	88/18048	0.00421814750566256	0.0239091410186434	0.0120461611561286	Bmp7/Jag1	2	HS
GO:0060113	BP	GO:0060113	inner ear receptor cell differentiation	2/20	89/18048	0.00431225752717518	0.0243334531890599	0.0122599426876926	Notch1/Jag1	2	HS
GO:0051966	BP	GO:0051966	regulation of synaptic transmission, glutamatergic	2/20	90/18048	0.00440734158400428	0.0247594656096952	0.0124745808576495	Ror2/Egfr	2	HS
GO:0014015	BP	GO:0014015	positive regulation of gliogenesis	2/20	91/18048	0.0045033976237251	0.0250761876492887	0.0126341551697365	Notch1/Egfr	2	HS
GO:0045995	BP	GO:0045995	regulation of embryonic development	2/20	91/18048	0.0045033976237251	0.0250761876492887	0.0126341551697365	Notch1/Jag1	2	HS
GO:0050769	BP	GO:0050769	positive regulation of neurogenesis	3/20	312/18048	0.00469003409225447	0.0260008907570599	0.0131000490573128	Wnt3/Notch1/Egfr	3	HS
GO:0045685	BP	GO:0045685	regulation of glial cell differentiation	2/20	94/18048	0.00479737716039592	0.0264798459857661	0.0133413614435281	Casz1/Notch1	2	HS
GO:0045927	BP	GO:0045927	positive regulation of growth	3/20	316/18048	0.00485960145607874	0.0267066793064501	0.0134556470523004	Wnt3/Notch1/Egfr	3	HS
GO:0061448	BP	GO:0061448	connective tissue development	3/20	319/18048	0.00498920090678824	0.0273002162172309	0.0137546892167094	Ror2/Bmp7/Notch1	3	HS
GO:0042490	BP	GO:0042490	mechanoreceptor differentiation	2/20	97/18048	0.00510003093972968	0.0276671206344134	0.0139395469552133	Notch1/Jag1	2	HS
GO:0048864	BP	GO:0048864	stem cell development	2/20	97/18048	0.00510003093972968	0.0276671206344134	0.0139395469552133	Bmp7/Jag1	2	HS
GO:0060395	BP	GO:0060395	SMAD protein signal transduction	2/20	99/18048	0.00530659201037953	0.0286646679535031	0.0144421419985588	Ror2/Bmp7	2	HS
GO:0002460	BP	GO:0002460	adaptive immune response based on somatic recombination of immune receptors built from immunoglobulin superfamily domains	3/20	329/18048	0.00543634191928305	0.029240579514782	0.0147323039693897	Lef1/Notch1/Jag1	3	HS
GO:0007162	BP	GO:0007162	negative regulation of cell adhesion	3/20	330/18048	0.00548234671794566	0.0293630773367937	0.0147940221425385	Lef1/Notch1/Jag1	3	HS
GO:00485622	BP	GO:0048562	embryonic organ morphogenesis	3/20	333/18048	0.00562177916880466	0.0298664128242196	0.0150476180535084	Ror2/Bmp7/Notch1	3	HS
GO:0009798	BP	GO:0009798	axis specification	2/20	102/18048	0.00562358089569958	0.0298664128242196	0.0150476180535084	Wnt3/Notch1	2	HS
GO:1902105	BP	GO:1902105	regulation of leukocyte differentiation	3/20	334/18048	0.00566873050836831	0.0299802316425839	0.0151049634774844	Lef1/Ror2/Foxn1	3	HS
GO:0070167	BP	GO:0070167	regulation of biomineral tissue development	2/20	106/18048	0.00605948955049995	0.031913311632633	0.0160789086756687	Bmp7/Notch1	2	HS
GO:0046718	BP	GO:0046718	viral entry into host cell	2/20	108/18048	0.00628308917690382	0.0328174575190349	0.0165344452023785	Nectin1/Npc1	2	HS
GO:0110149	BP	GO:0110149	regulation of biomineralization	2/20	108/18048	0.00628308917690382	0.0328174575190349	0.0165344452023785	Bmp7/Notch1	2	HS
GO:0072080	BP	GO:0072080	nephron tubule development	2/20	110/18048	0.00651043097537332	0.0337261670199667	0.0169922810185542	Notch1/Jag1	2	HS
GO:0090263	BP	GO:0090263	positive regulation of canonical Wnt signaling pathway	2/20	110/18048	0.00651043097537332	0.0337261670199667	0.0169922810185542	Ror2/Egfr	2	HS
GO:0044409	BP	GO:0044409	entry into host	2/20	112/18048	0.00674149898345424	0.0347806314901476	0.0175235526744997	Nectin1/Npc1	2	HS
GO:0043502	BP	GO:0043502	regulation of muscle adaptation	2/20	116/18048	0.00721475000984811	0.036920825961328	0.0186018485231541	Gtf2ird1/Notch1	2	HS
GO:0061326	BP	GO:0061326	renal tubule development	2/20	116/18048	0.00721475000984811	0.036920825961328	0.0186018485231541	Notch1/Jag1	2	HS
GO:0014020	BP	GO:0014020	primary neural tube formation	2/20	118/18048	0.00745690133413416	0.0377381243227114	0.0190136285936379	Bmp7/St14	2	HS
GO:0060840	BP	GO:0060840	artery development	2/20	118/18048	0.00745690133413416	0.0377381243227114	0.0190136285936379	Notch1/Jag1	2	HS
GO:0045787	BP	GO:0045787	positive regulation of cell cycle	3/20	369/18048	0.00746402775370083	0.0377381243227114	0.0190136285936379	Lef1/Rab11fip4/Egfr	3	HS
GO:0051962	BP	GO:0051962	positive regulation of nervous system development	3/20	373/18048	0.00768835212038662	0.0386358427238576	0.0194659267554412	Wnt3/Notch1/Egfr	3	HS
GO:0055006	BP	GO:0055006	cardiac cell development	2/20	120/18048	0.00770271547975641	0.0386358427238576	0.0194659267554412	Notch1/Jag1	2	HS
GO:0035249	BP	GO:0035249	synaptic transmission, glutamatergic	2/20	121/18048	0.00782699119245759	0.0391040192382071	0.0197018084936003	Ror2/Egfr	2	HS
GO:0071900	BP	GO:0071900	regulation of protein serine/threonine kinase activity	3/20	384/18048	0.0083259015279316	0.0414328328004155	0.0208751364459122	Ror2/Bmp7/Egfr	3	HS
GO:0090100	BP	GO:0090100	positive regulation of transmembrane receptor protein serine/threonine kinase signaling pathway	2/20	127/18048	0.00859168298546577	0.042587793308348	0.0214570410988928	Bmp7/Notch1	2	HS
GO:0043406	BP	GO:0043406	positive regulation of MAP kinase activity	2/20	131/18048	0.00911946547195392	0.0448521570293765	0.0225978972374857	Ror2/Egfr	2	HS
GO:0072009	BP	GO:0072009	nephron epithelium development	2/20	131/18048	0.00911946547195392	0.0448521570293765	0.0225978972374857	Notch1/Jag1	2	HS
GO:0010720	BP	GO:0010720	positive regulation of cell development	3/20	398/18048	0.00918160164905409	0.0449827305597068	0.0226636842010515	Wnt3/Notch1/Egfr	3	HS
GO:0001841	BP	GO:0001841	neural tube formation	2/20	133/18048	0.00938870652022069	0.0454686783201492	0.0229085196399819	Bmp7/St14	2	HS
GO:0030282	BP	GO:0030282	bone mineralization	2/20	133/18048	0.00938870652022069	0.0454686783201492	0.0229085196399819	Ror2/Bmp7	2	HS
GO:0045446	BP	GO:0045446	endothelial cell differentiation	2/20	133/18048	0.00938870652022069	0.0454686783201492	0.0229085196399819	Notch1/Jag1	2	HS
GO:0044000	BP	GO:0044000	movement in host	2/20	134/18048	0.00952465773449476	0.0459510205206159	0.0231515384868193	Nectin1/Npc1	2	HS
GO:0002250	BP	GO:0002250	adaptive immune response	3/20	409/18048	0.00988914177058164	0.0475280425780045	0.0239460907392511	Lef1/Notch1/Jag1	3	HS
GO:0021782	BP	GO:0021782	glial cell development	2/20	138/18048	0.0100772889656585	0.0482488380780012	0.0243092496978604	Ror2/Egfr	2	HS
GO:0090090	BP	GO:0090090	negative regulation of canonical Wnt signaling pathway	2/20	140/18048	0.0103588735579208	0.0489154666820282	0.0246451177070512	Ror2/Notch1	2	HS
GO:0030278	BP	GO:0030278	regulation of ossification	2/20	141/18048	0.0105009764058708	0.0489154666820282	0.0246451177070512	Bmp7/Notch1	2	HS
GO:0048608	BP	GO:0048608	reproductive structure development	3/20	419/18048	0.0105595320928249	0.0489154666820282	0.0246451177070512	Ror2/Bmp7/Notch1	3	HS
GO:0040013	BP	GO:0040013	negative regulation of locomotion	3/20	420/18048	0.0106280033849639	0.0489154666820282	0.0246451177070512	Wnt3/Notch1/Jag1	3	HS
GO:1903900	BP	GO:1903900	regulation of viral life cycle	2/20	142/18048	0.0106439504130123	0.0489154666820282	0.0246451177070512	Nectin1/Notch1	2	HS
GO:0061458	BP	GO:0061458	reproductive system development	3/20	424/18048	0.0109045032954319	0.0489154666820282	0.0246451177070512	Ror2/Bmp7/Notch1	3	HS
GO:0002934	BP	GO:0002934	desmosome organization	1/20	10/18048	0.0110291993705522	0.0489154666820282	0.0246451177070512	Nectin1	1	HS
GO:0003183	BP	GO:0003183	mitral valve morphogenesis	1/20	10/18048	0.0110291993705522	0.0489154666820282	0.0246451177070512	Notch1	1	HS
GO:0003211	BP	GO:0003211	cardiac ventricle formation	1/20	10/18048	0.0110291993705522	0.0489154666820282	0.0246451177070512	Notch1	1	HS
GO:0003253	BP	GO:0003253	cardiac neural crest cell migration involved in outflow tract morphogenesis	1/20	10/18048	0.0110291993705522	0.0489154666820282	0.0246451177070512	Bmp7	1	HS
GO:0006222	BP	GO:0006222	UMP biosynthetic process	1/20	10/18048	0.0110291993705522	0.0489154666820282	0.0246451177070512	Uck2	1	HS
GO:0045588	BP	GO:0045588	positive regulation of gamma-delta T cell differentiation	1/20	10/18048	0.0110291993705522	0.0489154666820282	0.0246451177070512	Lef1	1	HS
GO:0045843	BP	GO:0045843	negative regulation of striated muscle tissue development	1/20	10/18048	0.0110291993705522	0.0489154666820282	0.0246451177070512	Lef1	1	HS
GO:0046645	BP	GO:0046645	positive regulation of gamma-delta T cell activation	1/20	10/18048	0.0110291993705522	0.0489154666820282	0.0246451177070512	Lef1	1	HS
GO:0060040	BP	GO:0060040	retinal bipolar neuron differentiation	1/20	10/18048	0.0110291993705522	0.0489154666820282	0.0246451177070512	Casz1	1	HS
GO:0060513	BP	GO:0060513	prostatic bud formation	1/20	10/18048	0.0110291993705522	0.0489154666820282	0.0246451177070512	Bmp7	1	HS
GO:0060947	BP	GO:0060947	cardiac vascular smooth muscle cell differentiation	1/20	10/18048	0.0110291993705522	0.0489154666820282	0.0246451177070512	Notch1	1	HS
GO:0071895	BP	GO:0071895	odontoblast differentiation	1/20	10/18048	0.0110291993705522	0.0489154666820282	0.0246451177070512	Lef1	1	HS
GO:0072203	BP	GO:0072203	cell proliferation involved in metanephros development	1/20	10/18048	0.0110291993705522	0.0489154666820282	0.0246451177070512	Bmp7	1	HS
GO:1902732	BP	GO:1902732	positive regulation of chondrocyte proliferation	1/20	10/18048	0.0110291993705522	0.0489154666820282	0.0246451177070512	Lef1	1	HS
GO:1905456	BP	GO:1905456	regulation of lymphoid progenitor cell differentiation	1/20	10/18048	0.0110291993705522	0.0489154666820282	0.0246451177070512	Notch1	1	HS
GO:0002761	BP	GO:0002761	regulation of myeloid leukocyte differentiation	2/20	145/18048	0.0110780803731653	0.0489604671037797	0.0246677903046192	Lef1/Ror2	2	HS
GO:0043500	BP	GO:0043500	muscle adaptation	2/20	147/18048	0.0113718213277497	0.0500835615270928	0.025233639843347	Gtf2ird1/Notch1	2	HS
GO:0003231	BP	GO:0003231	cardiac ventricle development	2/20	150/18048	0.0118188764205146	0.0511733179031154	0.0257826926477222	Notch1/Jag1	2	HS
GO:0003174	BP	GO:0003174	mitral valve development	1/20	11/18048	0.0121257408947008	0.0511733179031154	0.0257826926477222	Notch1	1	HS
GO:0003266	BP	GO:0003266	regulation of secondary heart field cardioblast proliferation	1/20	11/18048	0.0121257408947008	0.0511733179031154	0.0257826926477222	Notch1	1	HS
GO:0003330	BP	GO:0003330	regulation of extracellular matrix constituent secretion	1/20	11/18048	0.0121257408947008	0.0511733179031154	0.0257826926477222	Notch1	1	HS
GO:0009174	BP	GO:0009174	pyrimidine ribonucleoside monophosphate biosynthetic process	1/20	11/18048	0.0121257408947008	0.0511733179031154	0.0257826926477222	Uck2	1	HS
GO:0033594	BP	GO:0033594	response to hydroxyisoflavone	1/20	11/18048	0.0121257408947008	0.0511733179031154	0.0257826926477222	Egfr	1	HS
GO:0045955	BP	GO:0045955	negative regulation of calcium ion-dependent exocytosis	1/20	11/18048	0.0121257408947008	0.0511733179031154	0.0257826926477222	Notch1	1	HS
GO:0060174	BP	GO:0060174	limb bud formation	1/20	11/18048	0.0121257408947008	0.0511733179031154	0.0257826926477222	Wnt3	1	HS
GO:0060768	BP	GO:0060768	regulation of epithelial cell proliferation involved in prostate gland development	1/20	11/18048	0.0121257408947008	0.0511733179031154	0.0257826926477222	Notch1	1	HS
GO:0060837	BP	GO:0060837	blood vessel endothelial cell differentiation	1/20	11/18048	0.0121257408947008	0.0511733179031154	0.0257826926477222	Notch1	1	HS
GO:0070257	BP	GO:0070257	positive regulation of mucus secretion	1/20	11/18048	0.0121257408947008	0.0511733179031154	0.0257826926477222	Egfr	1	HS
GO:1903054	BP	GO:1903054	negative regulation of extracellular matrix organization	1/20	11/18048	0.0121257408947008	0.0511733179031154	0.0257826926477222	Notch1	1	HS
GO:0003158	BP	GO:0003158	endothelium development	2/20	153/18048	0.0122736187157762	0.0511733179031154	0.0257826926477222	Notch1/Jag1	2	HS
GO:0072594	BP	GO:0072594	establishment of protein localization to organelle	3/20	449/18048	0.0127281308436877	0.0511733179031154	0.0257826926477222	Pex14/Notch1/Mipep	3	HS
GO:0001838	BP	GO:0001838	embryonic epithelial tube formation	2/20	158/18048	0.0130484677873737	0.0511733179031154	0.0257826926477222	Bmp7/St14	2	HS
GO:0003157	BP	GO:0003157	endocardium development	1/20	12/18048	0.0132211273326951	0.0511733179031154	0.0257826926477222	Notch1	1	HS
GO:0003263	BP	GO:0003263	cardioblast proliferation	1/20	12/18048	0.0132211273326951	0.0511733179031154	0.0257826926477222	Notch1	1	HS
GO:0003264	BP	GO:0003264	regulation of cardioblast proliferation	1/20	12/18048	0.0132211273326951	0.0511733179031154	0.0257826926477222	Notch1	1	HS
GO:0007440	BP	GO:0007440	foregut morphogenesis	1/20	12/18048	0.0132211273326951	0.0511733179031154	0.0257826926477222	Notch1	1	HS
GO:0010749	BP	GO:0010749	regulation of nitric oxide mediated signal transduction	1/20	12/18048	0.0132211273326951	0.0511733179031154	0.0257826926477222	Egfr	1	HS
GO:0030223	BP	GO:0030223	neutrophil differentiation	1/20	12/18048	0.0132211273326951	0.0511733179031154	0.0257826926477222	Lef1	1	HS
GO:0045607	BP	GO:0045607	regulation of inner ear auditory receptor cell differentiation	1/20	12/18048	0.0132211273326951	0.0511733179031154	0.0257826926477222	Notch1	1	HS
GO:0045631	BP	GO:0045631	regulation of mechanoreceptor differentiation	1/20	12/18048	0.0132211273326951	0.0511733179031154	0.0257826926477222	Notch1	1	HS
GO:0048635	BP	GO:0048635	negative regulation of muscle organ development	1/20	12/18048	0.0132211273326951	0.0511733179031154	0.0257826926477222	Lef1	1	HS
GO:0048845	BP	GO:0048845	venous blood vessel morphogenesis	1/20	12/18048	0.0132211273326951	0.0511733179031154	0.0257826926477222	Notch1	1	HS
GO:0051798	BP	GO:0051798	positive regulation of hair follicle development	1/20	12/18048	0.0132211273326951	0.0511733179031154	0.0257826926477222	Foxn1	1	HS
GO:0060525	BP	GO:0060525	prostate glandular acinus development	1/20	12/18048	0.0132211273326951	0.0511733179031154	0.0257826926477222	Notch1	1	HS
GO:0060767	BP	GO:0060767	epithelial cell proliferation involved in prostate gland development	1/20	12/18048	0.0132211273326951	0.0511733179031154	0.0257826926477222	Notch1	1	HS
GO:0071864	BP	GO:0071864	positive regulation of cell proliferation in bone marrow	1/20	12/18048	0.0132211273326951	0.0511733179031154	0.0257826926477222	Lef1	1	HS
GO:0072070	BP	GO:0072070	loop of Henle development	1/20	12/18048	0.0132211273326951	0.0511733179031154	0.0257826926477222	Jag1	1	HS
GO:0072075	BP	GO:0072075	metanephric mesenchyme development	1/20	12/18048	0.0132211273326951	0.0511733179031154	0.0257826926477222	Bmp7	1	HS
GO:0097400	BP	GO:0097400	interleukin-17-mediated signaling pathway	1/20	12/18048	0.0132211273326951	0.0511733179031154	0.0257826926477222	Notch1	1	HS
GO:1904238	BP	GO:1904238	pericyte cell differentiation	1/20	12/18048	0.0132211273326951	0.0511733179031154	0.0257826926477222	Notch1	1	HS
GO:1905208	BP	GO:1905208	negative regulation of cardiocyte differentiation	1/20	12/18048	0.0132211273326951	0.0511733179031154	0.0257826926477222	Egfr	1	HS
GO:2000980	BP	GO:2000980	regulation of inner ear receptor cell differentiation	1/20	12/18048	0.0132211273326951	0.0511733179031154	0.0257826926477222	Notch1	1	HS
GO:0031346	BP	GO:0031346	positive regulation of cell projection organization	3/20	459/18048	0.0135041058311765	0.0511733179031154	0.0257826926477222	Ror2/Bmp7/Wnt3	3	HS
GO:0045598	BP	GO:0045598	regulation of fat cell differentiation	2/20	161/18048	0.0135234623447928	0.0511733179031154	0.0257826926477222	Bmp7/Jag1	2	HS
GO:0051701	BP	GO:0051701	biological process involved in interaction with host	2/20	161/18048	0.0135234623447928	0.0511733179031154	0.0257826926477222	Nectin1/Npc1	2	HS
GO:0030099	BP	GO:0030099	myeloid cell differentiation	3/20	461/18048	0.013662516206061	0.0511733179031154	0.0257826926477222	Lef1/Ror2/Jag1	3	HS
GO:0048565	BP	GO:0048565	digestive tract development	2/20	165/18048	0.0141684505557758	0.0511733179031154	0.0257826926477222	Notch1/Egfr	2	HS
GO:0002328	BP	GO:0002328	pro-B cell differentiation	1/20	13/18048	0.0143153598373165	0.0511733179031154	0.0257826926477222	Notch1	1	HS
GO:0009950	BP	GO:0009950	dorsal/ventral axis specification	1/20	13/18048	0.0143153598373165	0.0511733179031154	0.0257826926477222	Wnt3	1	HS
GO:0016558	BP	GO:0016558	protein import into peroxisome matrix	1/20	13/18048	0.0143153598373165	0.0511733179031154	0.0257826926477222	Pex14	1	HS
GO:0030854	BP	GO:0030854	positive regulation of granulocyte differentiation	1/20	13/18048	0.0143153598373165	0.0511733179031154	0.0257826926477222	Lef1	1	HS
GO:0034982	BP	GO:0034982	mitochondrial protein processing	1/20	13/18048	0.0143153598373165	0.0511733179031154	0.0257826926477222	Mipep	1	HS
GO:0045586	BP	GO:0045586	regulation of gamma-delta T cell differentiation	1/20	13/18048	0.0143153598373165	0.0511733179031154	0.0257826926477222	Lef1	1	HS
GO:0045602	BP	GO:0045602	negative regulation of endothelial cell differentiation	1/20	13/18048	0.0143153598373165	0.0511733179031154	0.0257826926477222	Jag1	1	HS
GO:0046598	BP	GO:0046598	positive regulation of viral entry into host cell	1/20	13/18048	0.0143153598373165	0.0511733179031154	0.0257826926477222	Nectin1	1	HS
GO:0046643	BP	GO:0046643	regulation of gamma-delta T cell activation	1/20	13/18048	0.0143153598373165	0.0511733179031154	0.0257826926477222	Lef1	1	HS
GO:0048340	BP	GO:0048340	paraxial mesoderm morphogenesis	1/20	13/18048	0.0143153598373165	0.0511733179031154	0.0257826926477222	Lef1	1	HS
GO:0048733	BP	GO:0048733	sebaceous gland development	1/20	13/18048	0.0143153598373165	0.0511733179031154	0.0257826926477222	Wnt10a	1	HS
GO:0060272	BP	GO:0060272	embryonic skeletal joint morphogenesis	1/20	13/18048	0.0143153598373165	0.0511733179031154	0.0257826926477222	Bmp7	1	HS
GO:0060354	BP	GO:0060354	negative regulation of cell adhesion molecule production	1/20	13/18048	0.0143153598373165	0.0511733179031154	0.0257826926477222	Notch1	1	HS
GO:0060379	BP	GO:0060379	cardiac muscle cell myoblast differentiation	1/20	13/18048	0.0143153598373165	0.0511733179031154	0.0257826926477222	Notch1	1	HS
GO:0060601	BP	GO:0060601	lateral sprouting from an epithelium	1/20	13/18048	0.0143153598373165	0.0511733179031154	0.0257826926477222	Bmp7	1	HS
GO:0061418	BP	GO:0061418	regulation of transcription from RNA polymerase II promoter in response to hypoxia	1/20	13/18048	0.0143153598373165	0.0511733179031154	0.0257826926477222	Notch1	1	HS
GO:0072015	BP	GO:0072015	podocyte development	1/20	13/18048	0.0143153598373165	0.0511733179031154	0.0257826926477222	Jag1	1	HS
GO:0072124	BP	GO:0072124	regulation of glomerular mesangial cell proliferation	1/20	13/18048	0.0143153598373165	0.0511733179031154	0.0257826926477222	Bmp7	1	HS
GO:0075294	BP	GO:0075294	positive regulation by symbiont of entry into host	1/20	13/18048	0.0143153598373165	0.0511733179031154	0.0257826926477222	Nectin1	1	HS
GO:0097084	BP	GO:0097084	vascular associated smooth muscle cell development	1/20	13/18048	0.0143153598373165	0.0511733179031154	0.0257826926477222	Notch1	1	HS
GO:1903800	BP	GO:1903800	positive regulation of miRNA maturation	1/20	13/18048	0.0143153598373165	0.0511733179031154	0.0257826926477222	Egfr	1	HS
GO:1903867	BP	GO:1903867	extraembryonic membrane development	1/20	13/18048	0.0143153598373165	0.0511733179031154	0.0257826926477222	Bmp7	1	HS
GO:1904672	BP	GO:1904672	regulation of somatic stem cell population maintenance	1/20	13/18048	0.0143153598373165	0.0511733179031154	0.0257826926477222	Bmp7	1	HS
GO:1904948	BP	GO:1904948	midbrain dopaminergic neuron differentiation	1/20	13/18048	0.0143153598373165	0.0511733179031154	0.0257826926477222	Wnt3	1	HS
GO:1905962	BP	GO:1905962	glutamatergic neuron differentiation	1/20	13/18048	0.0143153598373165	0.0511733179031154	0.0257826926477222	Casz1	1	HS
GO:2001054	BP	GO:2001054	negative regulation of mesenchymal cell apoptotic process	1/20	13/18048	0.0143153598373165	0.0511733179031154	0.0257826926477222	Bmp7	1	HS
GO:0050792	BP	GO:0050792	regulation of viral process	2/20	166/18048	0.0143317678304611	0.0511733179031154	0.0257826926477222	Nectin1/Notch1	2	HS
GO:0050678	BP	GO:0050678	regulation of epithelial cell proliferation	3/20	472/18048	0.0145530158710506	0.0518169353831212	0.0261069669443607	Notch1/Egfr/Jag1	3	HS
GO:0045580	BP	GO:0045580	regulation of T cell differentiation	2/20	170/18048	0.0149932627014941	0.0527812130194187	0.0265927996974919	Lef1/Foxn1	2	HS
GO:0072175	BP	GO:0072175	epithelial tube formation	2/20	170/18048	0.0149932627014941	0.0527812130194187	0.0265927996974919	Bmp7/St14	2	HS
GO:0003207	BP	GO:0003207	cardiac chamber formation	1/20	14/18048	0.0154084395602575	0.0527812130194187	0.0265927996974919	Notch1	1	HS
GO:0006241	BP	GO:0006241	CTP biosynthetic process	1/20	14/18048	0.0154084395602575	0.0527812130194187	0.0265927996974919	Uck2	1	HS
GO:0046049	BP	GO:0046049	UMP metabolic process	1/20	14/18048	0.0154084395602575	0.0527812130194187	0.0265927996974919	Uck2	1	HS
GO:0048672	BP	GO:0048672	positive regulation of collateral sprouting	1/20	14/18048	0.0154084395602575	0.0527812130194187	0.0265927996974919	Wnt3	1	HS
GO:0060670	BP	GO:0060670	branching involved in labyrinthine layer morphogenesis	1/20	14/18048	0.0154084395602575	0.0527812130194187	0.0265927996974919	St14	1	HS
GO:0070255	BP	GO:0070255	regulation of mucus secretion	1/20	14/18048	0.0154084395602575	0.0527812130194187	0.0265927996974919	Egfr	1	HS
GO:0070986	BP	GO:0070986	left/right axis specification	1/20	14/18048	0.0154084395602575	0.0527812130194187	0.0265927996974919	Notch1	1	HS
GO:0072110	BP	GO:0072110	glomerular mesangial cell proliferation	1/20	14/18048	0.0154084395602575	0.0527812130194187	0.0265927996974919	Bmp7	1	HS
GO:0072310	BP	GO:0072310	glomerular epithelial cell development	1/20	14/18048	0.0154084395602575	0.0527812130194187	0.0265927996974919	Jag1	1	HS
GO:0080184	BP	GO:0080184	response to phenylpropanoid	1/20	14/18048	0.0154084395602575	0.0527812130194187	0.0265927996974919	Egfr	1	HS
GO:1901201	BP	GO:1901201	regulation of extracellular matrix assembly	1/20	14/18048	0.0154084395602575	0.0527812130194187	0.0265927996974919	Notch1	1	HS
GO:1901533	BP	GO:1901533	negative regulation of hematopoietic progenitor cell differentiation	1/20	14/18048	0.0154084395602575	0.0527812130194187	0.0265927996974919	Notch1	1	HS
GO:0007254	BP	GO:0007254	JNK cascade	2/20	177/18048	0.0161822666842406	0.0534075546355292	0.0269083698821579	Ror2/Egfr	2	HS
GO:0051100	BP	GO:0051100	negative regulation of binding	2/20	177/18048	0.0161822666842406	0.0534075546355292	0.0269083698821579	Lef1/Pex14	2	HS
GO:0003188	BP	GO:0003188	heart valve formation	1/20	15/18048	0.0165003676521285	0.0534075546355292	0.0269083698821579	Notch1	1	HS
GO:0009130	BP	GO:0009130	pyrimidine nucleoside monophosphate biosynthetic process	1/20	15/18048	0.0165003676521285	0.0534075546355292	0.0269083698821579	Uck2	1	HS
GO:0009209	BP	GO:0009209	pyrimidine ribonucleoside triphosphate biosynthetic process	1/20	15/18048	0.0165003676521285	0.0534075546355292	0.0269083698821579	Uck2	1	HS
GO:0014733	BP	GO:0014733	regulation of skeletal muscle adaptation	1/20	15/18048	0.0165003676521285	0.0534075546355292	0.0269083698821579	Gtf2ird1	1	HS
GO:0021932	BP	GO:0021932	hindbrain radial glia guided cell migration	1/20	15/18048	0.0165003676521285	0.0534075546355292	0.0269083698821579	Lef1	1	HS
GO:0034116	BP	GO:0034116	positive regulation of heterotypic cell-cell adhesion	1/20	15/18048	0.0165003676521285	0.0534075546355292	0.0269083698821579	Bmp7	1	HS
GO:0035112	BP	GO:0035112	genitalia morphogenesis	1/20	15/18048	0.0165003676521285	0.0534075546355292	0.0269083698821579	Ror2	1	HS
GO:0038128	BP	GO:0038128	ERBB2 signaling pathway	1/20	15/18048	0.0165003676521285	0.0534075546355292	0.0269083698821579	Egfr	1	HS
GO:0042487	BP	GO:0042487	regulation of odontogenesis of dentin-containing tooth	1/20	15/18048	0.0165003676521285	0.0534075546355292	0.0269083698821579	Wnt10a	1	HS
GO:0045605	BP	GO:0045605	negative regulation of epidermal cell differentiation	1/20	15/18048	0.0165003676521285	0.0534075546355292	0.0269083698821579	Notch1	1	HS
GO:0045683	BP	GO:0045683	negative regulation of epidermis development	1/20	15/18048	0.0165003676521285	0.0534075546355292	0.0269083698821579	Notch1	1	HS
GO:0048711	BP	GO:0048711	positive regulation of astrocyte differentiation	1/20	15/18048	0.0165003676521285	0.0534075546355292	0.0269083698821579	Notch1	1	HS
GO:0060442	BP	GO:0060442	branching involved in prostate gland morphogenesis	1/20	15/18048	0.0165003676521285	0.0534075546355292	0.0269083698821579	Bmp7	1	HS
GO:0060742	BP	GO:0060742	epithelial cell differentiation involved in prostate gland development	1/20	15/18048	0.0165003676521285	0.0534075546355292	0.0269083698821579	Notch1	1	HS
GO:0061029	BP	GO:0061029	eyelid development in camera-type eye	1/20	15/18048	0.0165003676521285	0.0534075546355292	0.0269083698821579	Egfr	1	HS
GO:0070141	BP	GO:0070141	response to UV-A	1/20	15/18048	0.0165003676521285	0.0534075546355292	0.0269083698821579	Egfr	1	HS
GO:0071863	BP	GO:0071863	regulation of cell proliferation in bone marrow	1/20	15/18048	0.0165003676521285	0.0534075546355292	0.0269083698821579	Lef1	1	HS
GO:0072497	BP	GO:0072497	mesenchymal stem cell differentiation	1/20	15/18048	0.0165003676521285	0.0534075546355292	0.0269083698821579	Wnt3	1	HS
GO:2001241	BP	GO:2001241	positive regulation of extrinsic apoptotic signaling pathway in absence of ligand	1/20	15/18048	0.0165003676521285	0.0534075546355292	0.0269083698821579	Unc5b	1	HS
GO:0051301	BP	GO:0051301	cell division	3/20	495/18048	0.0165208495747563	0.0534075546355292	0.0269083698821579	Lef1/Rab11fip4/Notch1	3	HS
GO:0055123	BP	GO:0055123	digestive system development	2/20	180/18048	0.0167039417513797	0.0538616897289386	0.0271371771202597	Notch1/Egfr	2	HS
GO:0002040	BP	GO:0002040	sprouting angiogenesis	2/20	184/18048	0.0174106857625192	0.0549017471894787	0.027661190081308	Lef1/Notch1	2	HS
GO:0009173	BP	GO:0009173	pyrimidine ribonucleoside monophosphate metabolic process	1/20	16/18048	0.0175911452624516	0.0549017471894787	0.027661190081308	Uck2	1	HS
GO:0010454	BP	GO:0010454	negative regulation of cell fate commitment	1/20	16/18048	0.0175911452624516	0.0549017471894787	0.027661190081308	Casz1	1	HS
GO:0010832	BP	GO:0010832	negative regulation of myotube differentiation	1/20	16/18048	0.0175911452624516	0.0549017471894787	0.027661190081308	Notch1	1	HS
GO:0045059	BP	GO:0045059	positive thymic T cell selection	1/20	16/18048	0.0175911452624516	0.0549017471894787	0.027661190081308	Foxn1	1	HS
GO:0046036	BP	GO:0046036	CTP metabolic process	1/20	16/18048	0.0175911452624516	0.0549017471894787	0.027661190081308	Uck2	1	HS
GO:0055057	BP	GO:0055057	neuroblast division	1/20	16/18048	0.0175911452624516	0.0549017471894787	0.027661190081308	Lef1	1	HS
GO:0070278	BP	GO:0070278	extracellular matrix constituent secretion	1/20	16/18048	0.0175911452624516	0.0549017471894787	0.027661190081308	Notch1	1	HS
GO:0071838	BP	GO:0071838	cell proliferation in bone marrow	1/20	16/18048	0.0175911452624516	0.0549017471894787	0.027661190081308	Lef1	1	HS
GO:0072074	BP	GO:0072074	kidney mesenchyme development	1/20	16/18048	0.0175911452624516	0.0549017471894787	0.027661190081308	Bmp7	1	HS
GO:0072498	BP	GO:0072498	embryonic skeletal joint development	1/20	16/18048	0.0175911452624516	0.0549017471894787	0.027661190081308	Bmp7	1	HS
GO:2000811	BP	GO:2000811	negative regulation of anoikis	1/20	16/18048	0.0175911452624516	0.0549017471894787	0.027661190081308	Notch1	1	HS
GO:2001053	BP	GO:2001053	regulation of mesenchymal cell apoptotic process	1/20	16/18048	0.0175911452624516	0.0549017471894787	0.027661190081308	Bmp7	1	HS
GO:0016331	BP	GO:0016331	morphogenesis of embryonic epithelium	2/20	186/18048	0.0177688157341673	0.0553196627782944	0.027871748818178	Bmp7/St14	2	HS
GO:0033273	BP	GO:0033273	response to vitamin	2/20	188/18048	0.0181300986283876	0.0559537861472514	0.0281912396894463	Bmp7/Egfr	2	HS
GO:1902107	BP	GO:1902107	positive regulation of leukocyte differentiation	2/20	191/18048	0.0186779035647116	0.0559537861472514	0.0281912396894463	Lef1/Ror2	2	HS
GO:1903708	BP	GO:1903708	positive regulation of hemopoiesis	2/20	191/18048	0.0186779035647116	0.0559537861472514	0.0281912396894463	Lef1/Ror2	2	HS
GO:0003198	BP	GO:0003198	epithelial to mesenchymal transition involved in endocardial cushion formation	1/20	17/18048	0.0186807735396678	0.0559537861472514	0.0281912396894463	Notch1	1	HS
GO:0003214	BP	GO:0003214	cardiac left ventricle morphogenesis	1/20	17/18048	0.0186807735396678	0.0559537861472514	0.0281912396894463	Notch1	1	HS
GO:0003222	BP	GO:0003222	ventricular trabecula myocardium morphogenesis	1/20	17/18048	0.0186807735396678	0.0559537861472514	0.0281912396894463	Notch1	1	HS
GO:0010960	BP	GO:0010960	magnesium ion homeostasis	1/20	17/18048	0.0186807735396678	0.0559537861472514	0.0281912396894463	Egfr	1	HS
GO:0035881	BP	GO:0035881	amacrine cell differentiation	1/20	17/18048	0.0186807735396678	0.0559537861472514	0.0281912396894463	Casz1	1	HS
GO:0042492	BP	GO:0042492	gamma-delta T cell differentiation	1/20	17/18048	0.0186807735396678	0.0559537861472514	0.0281912396894463	Lef1	1	HS
GO:0045618	BP	GO:0045618	positive regulation of keratinocyte differentiation	1/20	17/18048	0.0186807735396678	0.0559537861472514	0.0281912396894463	Notch1	1	HS
GO:0048103	BP	GO:0048103	somatic stem cell division	1/20	17/18048	0.0186807735396678	0.0559537861472514	0.0281912396894463	Notch1	1	HS
GO:0072044	BP	GO:0072044	collecting duct development	1/20	17/18048	0.0186807735396678	0.0559537861472514	0.0281912396894463	Notch1	1	HS
GO:0072148	BP	GO:0072148	epithelial cell fate commitment	1/20	17/18048	0.0186807735396678	0.0559537861472514	0.0281912396894463	Notch1	1	HS
GO:0090336	BP	GO:0090336	positive regulation of brown fat cell differentiation	1/20	17/18048	0.0186807735396678	0.0559537861472514	0.0281912396894463	Bmp7	1	HS
GO:1901722	BP	GO:1901722	regulation of cell proliferation involved in kidney development	1/20	17/18048	0.0186807735396678	0.0559537861472514	0.0281912396894463	Bmp7	1	HS
GO:2000047	BP	GO:2000047	regulation of cell-cell adhesion mediated by cadherin	1/20	17/18048	0.0186807735396678	0.0559537861472514	0.0281912396894463	Notch1	1	HS
GO:0006625	BP	GO:0006625	protein targeting to peroxisome	1/20	18/18048	0.0197692536311321	0.0577097842719423	0.0290759655933753	Pex14	1	HS
GO:0009208	BP	GO:0009208	pyrimidine ribonucleoside triphosphate metabolic process	1/20	18/18048	0.0197692536311321	0.0577097842719423	0.0290759655933753	Uck2	1	HS
GO:0043923	BP	GO:0043923	positive regulation by host of viral transcription	1/20	18/18048	0.0197692536311321	0.0577097842719423	0.0290759655933753	Lef1	1	HS
GO:0044406	BP	GO:0044406	adhesion of symbiont to host	1/20	18/18048	0.0197692536311321	0.0577097842719423	0.0290759655933753	Nectin1	1	HS
GO:0048715	BP	GO:0048715	negative regulation of oligodendrocyte differentiation	1/20	18/18048	0.0197692536311321	0.0577097842719423	0.0290759655933753	Notch1	1	HS
GO:0060572	BP	GO:0060572	morphogenesis of an epithelial bud	1/20	18/18048	0.0197692536311321	0.0577097842719423	0.0290759655933753	Bmp7	1	HS
GO:0070486	BP	GO:0070486	leukocyte aggregation	1/20	18/18048	0.0197692536311321	0.0577097842719423	0.0290759655933753	Bmp7	1	HS
GO:0072662	BP	GO:0072662	protein localization to peroxisome	1/20	18/18048	0.0197692536311321	0.0577097842719423	0.0290759655933753	Pex14	1	HS
GO:0072663	BP	GO:0072663	establishment of protein localization to peroxisome	1/20	18/18048	0.0197692536311321	0.0577097842719423	0.0290759655933753	Pex14	1	HS
GO:0097152	BP	GO:0097152	mesenchymal cell apoptotic process	1/20	18/18048	0.0197692536311321	0.0577097842719423	0.0290759655933753	Bmp7	1	HS
GO:1901862	BP	GO:1901862	negative regulation of muscle tissue development	1/20	18/18048	0.0197692536311321	0.0577097842719423	0.0290759655933753	Lef1	1	HS
GO:0030307	BP	GO:0030307	positive regulation of cell growth	2/20	202/18048	0.0207461699923067	0.0599152853806065	0.0301871649360984	Wnt3/Egfr	2	HS
GO:0009148	BP	GO:0009148	pyrimidine nucleoside triphosphate biosynthetic process	1/20	19/18048	0.0208565866831225	0.0599152853806065	0.0301871649360984	Uck2	1	HS
GO:0016202	BP	GO:0016202	regulation of striated muscle tissue development	1/20	19/18048	0.0208565866831225	0.0599152853806065	0.0301871649360984	Lef1	1	HS
GO:0033151	BP	GO:0033151	V(D)J recombination	1/20	19/18048	0.0208565866831225	0.0599152853806065	0.0301871649360984	Lef1	1	HS
GO:0045603	BP	GO:0045603	positive regulation of endothelial cell differentiation	1/20	19/18048	0.0208565866831225	0.0599152853806065	0.0301871649360984	Notch1	1	HS
GO:0045651	BP	GO:0045651	positive regulation of macrophage differentiation	1/20	19/18048	0.0208565866831225	0.0599152853806065	0.0301871649360984	Ror2	1	HS
GO:0060977	BP	GO:0060977	coronary vasculature morphogenesis	1/20	19/18048	0.0208565866831225	0.0599152853806065	0.0301871649360984	Notch1	1	HS
GO:0045619	BP	GO:0045619	regulation of lymphocyte differentiation	2/20	203/18048	0.0209387894479948	0.0600150337012822	0.0302374212102563	Lef1/Foxn1	2	HS
GO:0030879	BP	GO:0030879	mammary gland development	2/20	204/18048	0.0211321672109703	0.0604322609834082	0.0304476331570303	Lef1/Wnt3	2	HS
GO:0061351	BP	GO:0061351	neural precursor cell proliferation	2/20	206/18048	0.0215211907143519	0.0609575079885942	0.0307122687650729	Lef1/Notch1	2	HS
GO:0003161	BP	GO:0003161	cardiac conduction system development	1/20	20/18048	0.021942773840831	0.0609575079885942	0.0307122687650729	Notch1	1	HS
GO:0007171	BP	GO:0007171	activation of transmembrane receptor protein tyrosine kinase activity	1/20	20/18048	0.021942773840831	0.0609575079885942	0.0307122687650729	Egfr	1	HS
GO:0015919	BP	GO:0015919	peroxisomal membrane transport	1/20	20/18048	0.021942773840831	0.0609575079885942	0.0307122687650729	Pex14	1	HS
GO:0021542	BP	GO:0021542	dentate gyrus development	1/20	20/18048	0.021942773840831	0.0609575079885942	0.0307122687650729	Lef1	1	HS
GO:0030299	BP	GO:0030299	intestinal cholesterol absorption	1/20	20/18048	0.021942773840831	0.0609575079885942	0.0307122687650729	Npc1	1	HS
GO:0051797	BP	GO:0051797	regulation of hair follicle development	1/20	20/18048	0.021942773840831	0.0609575079885942	0.0307122687650729	Foxn1	1	HS
GO:0060033	BP	GO:0060033	anatomical structure regression	1/20	20/18048	0.021942773840831	0.0609575079885942	0.0307122687650729	Lef1	1	HS
GO:0060221	BP	GO:0060221	retinal rod cell differentiation	1/20	20/18048	0.021942773840831	0.0609575079885942	0.0307122687650729	Casz1	1	HS
GO:0060353	BP	GO:0060353	regulation of cell adhesion molecule production	1/20	20/18048	0.021942773840831	0.0609575079885942	0.0307122687650729	Notch1	1	HS
GO:0060841	BP	GO:0060841	venous blood vessel development	1/20	20/18048	0.021942773840831	0.0609575079885942	0.0307122687650729	Notch1	1	HS
GO:0070254	BP	GO:0070254	mucus secretion	1/20	20/18048	0.021942773840831	0.0609575079885942	0.0307122687650729	Egfr	1	HS
GO:0070314	BP	GO:0070314	G1 to G0 transition	1/20	20/18048	0.021942773840831	0.0609575079885942	0.0307122687650729	Rab11fip4	1	HS
GO:0007494	BP	GO:0007494	midgut development	1/20	21/18048	0.0230278162483744	0.0627309477110888	0.0316057822828187	Egfr	1	HS
GO:0010002	BP	GO:0010002	cardioblast differentiation	1/20	21/18048	0.0230278162483744	0.0627309477110888	0.0316057822828187	Notch1	1	HS
GO:0032634	BP	GO:0032634	interleukin-5 production	1/20	21/18048	0.0230278162483744	0.0627309477110888	0.0316057822828187	Lef1	1	HS
GO:0032674	BP	GO:0032674	regulation of interleukin-5 production	1/20	21/18048	0.0230278162483744	0.0627309477110888	0.0316057822828187	Lef1	1	HS
GO:0043173	BP	GO:0043173	nucleotide salvage	1/20	21/18048	0.0230278162483744	0.0627309477110888	0.0316057822828187	Uck2	1	HS
GO:0045063	BP	GO:0045063	T-helper 1 cell differentiation	1/20	21/18048	0.0230278162483744	0.0627309477110888	0.0316057822828187	Lef1	1	HS
GO:0048143	BP	GO:0048143	astrocyte activation	1/20	21/18048	0.0230278162483744	0.0627309477110888	0.0316057822828187	Egfr	1	HS
GO:0097398	BP	GO:0097398	cellular response to interleukin-17	1/20	21/18048	0.0230278162483744	0.0627309477110888	0.0316057822828187	Notch1	1	HS
GO:2000136	BP	GO:2000136	regulation of cell proliferation involved in heart morphogenesis	1/20	21/18048	0.0230278162483744	0.0627309477110888	0.0316057822828187	Notch1	1	HS
GO:0009129	BP	GO:0009129	pyrimidine nucleoside monophosphate metabolic process	1/20	22/18048	0.024111715048787	0.0641625427824562	0.032327063943526	Uck2	1	HS
GO:0030852	BP	GO:0030852	regulation of granulocyte differentiation	1/20	22/18048	0.024111715048787	0.0641625427824562	0.032327063943526	Lef1	1	HS
GO:0032616	BP	GO:0032616	interleukin-13 production	1/20	22/18048	0.024111715048787	0.0641625427824562	0.032327063943526	Lef1	1	HS
GO:0032656	BP	GO:0032656	regulation of interleukin-13 production	1/20	22/18048	0.024111715048787	0.0641625427824562	0.032327063943526	Lef1	1	HS
GO:0043574	BP	GO:0043574	peroxisomal transport	1/20	22/18048	0.024111715048787	0.0641625427824562	0.032327063943526	Pex14	1	HS
GO:0046629	BP	GO:0046629	gamma-delta T cell activation	1/20	22/18048	0.024111715048787	0.0641625427824562	0.032327063943526	Lef1	1	HS
GO:0060438	BP	GO:0060438	trachea development	1/20	22/18048	0.024111715048787	0.0641625427824562	0.032327063943526	Lef1	1	HS
GO:0061318	BP	GO:0061318	renal filtration cell differentiation	1/20	22/18048	0.024111715048787	0.0641625427824562	0.032327063943526	Jag1	1	HS
GO:0061323	BP	GO:0061323	cell proliferation involved in heart morphogenesis	1/20	22/18048	0.024111715048787	0.0641625427824562	0.032327063943526	Notch1	1	HS
GO:0070166	BP	GO:0070166	enamel mineralization	1/20	22/18048	0.024111715048787	0.0641625427824562	0.032327063943526	Nectin1	1	HS
GO:0072112	BP	GO:0072112	podocyte differentiation	1/20	22/18048	0.024111715048787	0.0641625427824562	0.032327063943526	Jag1	1	HS
GO:0048771	BP	GO:0048771	tissue remodeling	2/20	220/18048	0.0243279318889769	0.0646019031673672	0.0325484272287285	Egfr/Jag1	2	HS
GO:0030902	BP	GO:0030902	hindbrain development	2/20	224/18048	0.0251563111957581	0.0652578111258381	0.0328788938467122	Lef1/Bmp7	2	HS
GO:00486391	BP	GO:0048639	positive regulation of developmental growth	2/20	224/18048	0.0251563111957581	0.0652578111258381	0.0328788938467122	Wnt3/Notch1	2	HS
GO:0001502	BP	GO:0001502	cartilage condensation	1/20	23/18048	0.0251944713840261	0.0652578111258381	0.0328788938467122	Ror2	1	HS
GO:0002320	BP	GO:0002320	lymphoid progenitor cell differentiation	1/20	23/18048	0.0251944713840261	0.0652578111258381	0.0328788938467122	Notch1	1	HS
GO:0009220	BP	GO:0009220	pyrimidine ribonucleotide biosynthetic process	1/20	23/18048	0.0251944713840261	0.0652578111258381	0.0328788938467122	Uck2	1	HS
GO:0021535	BP	GO:0021535	cell migration in hindbrain	1/20	23/18048	0.0251944713840261	0.0652578111258381	0.0328788938467122	Lef1	1	HS
GO:0044241	BP	GO:0044241	lipid digestion	1/20	23/18048	0.0251944713840261	0.0652578111258381	0.0328788938467122	Npc1	1	HS
GO:0046782	BP	GO:0046782	regulation of viral transcription	1/20	23/18048	0.0251944713840261	0.0652578111258381	0.0328788938467122	Notch1	1	HS
GO:0060253	BP	GO:0060253	negative regulation of glial cell proliferation	1/20	23/18048	0.0251944713840261	0.0652578111258381	0.0328788938467122	Notch1	1	HS
GO:0072111	BP	GO:0072111	cell proliferation involved in kidney development	1/20	23/18048	0.0251944713840261	0.0652578111258381	0.0328788938467122	Bmp7	1	HS
GO:0072311	BP	GO:0072311	glomerular epithelial cell differentiation	1/20	23/18048	0.0251944713840261	0.0652578111258381	0.0328788938467122	Jag1	1	HS
GO:2000209	BP	GO:2000209	regulation of anoikis	1/20	23/18048	0.0251944713840261	0.0652578111258381	0.0328788938467122	Notch1	1	HS
GO:0071902	BP	GO:0071902	positive regulation of protein serine/threonine kinase activity	2/20	228/18048	0.0259962485247241	0.0664259464064913	0.0334674363557022	Ror2/Egfr	2	HS
GO:0003180	BP	GO:0003180	aortic valve morphogenesis	1/20	24/18048	0.0262760863949728	0.0664259464064913	0.0334674363557022	Notch1	1	HS
GO:0003181	BP	GO:0003181	atrioventricular valve morphogenesis	1/20	24/18048	0.0262760863949728	0.0664259464064913	0.0334674363557022	Notch1	1	HS
GO:0009147	BP	GO:0009147	pyrimidine nucleoside triphosphate metabolic process	1/20	24/18048	0.0262760863949728	0.0664259464064913	0.0334674363557022	Uck2	1	HS
GO:0042481	BP	GO:0042481	regulation of odontogenesis	1/20	24/18048	0.0262760863949728	0.0664259464064913	0.0334674363557022	Wnt10a	1	HS
GO:0048339	BP	GO:0048339	paraxial mesoderm development	1/20	24/18048	0.0262760863949728	0.0664259464064913	0.0334674363557022	Lef1	1	HS
GO:0048634	BP	GO:0048634	regulation of muscle organ development	1/20	24/18048	0.0262760863949728	0.0664259464064913	0.0334674363557022	Lef1	1	HS
GO:0060352	BP	GO:0060352	cell adhesion molecule production	1/20	24/18048	0.0262760863949728	0.0664259464064913	0.0334674363557022	Notch1	1	HS
GO:0097396	BP	GO:0097396	response to interleukin-17	1/20	24/18048	0.0262760863949728	0.0664259464064913	0.0334674363557022	Notch1	1	HS
GO:1900006	BP	GO:1900006	positive regulation of dendrite development	1/20	24/18048	0.0262760863949728	0.0664259464064913	0.0334674363557022	Bmp7	1	HS
GO:1901522	BP	GO:1901522	positive regulation of transcription from RNA polymerase II promoter involved in cellular response to chemical stimulus	1/20	24/18048	0.0262760863949728	0.0664259464064913	0.0334674363557022	Notch1	1	HS
GO:1903902	BP	GO:1903902	positive regulation of viral life cycle	1/20	24/18048	0.0262760863949728	0.0664259464064913	0.0334674363557022	Nectin1	1	HS
GO:0010976	BP	GO:0010976	positive regulation of neuron projection development	2/20	231/18048	0.0266337217905209	0.0671956573716933	0.0338552404312745	Ror2/Bmp7	2	HS
GO:0031579	BP	GO:0031579	membrane raft organization	1/20	25/18048	0.0273565612214318	0.0682025510530371	0.0343625444595998	Npc1	1	HS
GO:0032930	BP	GO:0032930	positive regulation of superoxide anion generation	1/20	25/18048	0.0273565612214318	0.0682025510530371	0.0343625444595998	Egfr	1	HS
GO:0044331	BP	GO:0044331	cell-cell adhesion mediated by cadherin	1/20	25/18048	0.0273565612214318	0.0682025510530371	0.0343625444595998	Notch1	1	HS
GO:0048670	BP	GO:0048670	regulation of collateral sprouting	1/20	25/18048	0.0273565612214318	0.0682025510530371	0.0343625444595998	Wnt3	1	HS
GO:0098856	BP	GO:0098856	intestinal lipid absorption	1/20	25/18048	0.0273565612214318	0.0682025510530371	0.0343625444595998	Npc1	1	HS
GO:2001026	BP	GO:2001026	regulation of endothelial cell chemotaxis	1/20	25/18048	0.0273565612214318	0.0682025510530371	0.0343625444595998	Notch1	1	HS
GO:0045930	BP	GO:0045930	negative regulation of mitotic cell cycle	2/20	236/18048	0.0277103679514865	0.0689486320682656	0.0347384430390578	Bmp7/Egfr	2	HS
GO:0030539	BP	GO:0030539	male genitalia development	1/20	26/18048	0.0284358970021329	0.0696569259897209	0.0350953033176059	Ror2	1	HS
GO:0033081	BP	GO:0033081	regulation of T cell differentiation in thymus	1/20	26/18048	0.0284358970021329	0.0696569259897209	0.0350953033176059	Foxn1	1	HS
GO:0035988	BP	GO:0035988	chondrocyte proliferation	1/20	26/18048	0.0284358970021329	0.0696569259897209	0.0350953033176059	Lef1	1	HS
GO:0045606	BP	GO:0045606	positive regulation of epidermal cell differentiation	1/20	26/18048	0.0284358970021329	0.0696569259897209	0.0350953033176059	Notch1	1	HS
GO:0045649	BP	GO:0045649	regulation of macrophage differentiation	1/20	26/18048	0.0284358970021329	0.0696569259897209	0.0350953033176059	Ror2	1	HS
GO:0060972	BP	GO:0060972	left/right pattern formation	1/20	26/18048	0.0284358970021329	0.0696569259897209	0.0350953033176059	Notch1	1	HS
GO:0090335	BP	GO:0090335	regulation of brown fat cell differentiation	1/20	26/18048	0.0284358970021329	0.0696569259897209	0.0350953033176059	Bmp7	1	HS
GO:2000637	BP	GO:2000637	positive regulation of miRNA-mediated gene silencing	1/20	26/18048	0.0284358970021329	0.0696569259897209	0.0350953033176059	Egfr	1	HS
GO:0010810	BP	GO:0010810	regulation of cell-substrate adhesion	2/20	244/18048	0.0294694379705351	0.0703883319276601	0.0354638081414343	Notch1/Jag1	2	HS
GO:0070374	BP	GO:0070374	positive regulation of ERK1 and ERK2 cascade	2/20	244/18048	0.0294694379705351	0.0703883319276601	0.0354638081414343	Notch1/Egfr	2	HS
GO:0002089	BP	GO:0002089	lens morphogenesis in camera-type eye	1/20	27/18048	0.0295140948747309	0.0703883319276601	0.0354638081414343	Nectin1	1	HS
GO:0034114	BP	GO:0034114	regulation of heterotypic cell-cell adhesion	1/20	27/18048	0.0295140948747309	0.0703883319276601	0.0354638081414343	Bmp7	1	HS
GO:0034453	BP	GO:0034453	microtubule anchoring	1/20	27/18048	0.0295140948747309	0.0703883319276601	0.0354638081414343	Pex14	1	HS
GO:0036003	BP	GO:0036003	positive regulation of transcription from RNA polymerase II promoter in response to stress	1/20	27/18048	0.0295140948747309	0.0703883319276601	0.0354638081414343	Notch1	1	HS
GO:0045061	BP	GO:0045061	thymic T cell selection	1/20	27/18048	0.0295140948747309	0.0703883319276601	0.0354638081414343	Foxn1	1	HS
GO:0045780	BP	GO:0045780	positive regulation of bone resorption	1/20	27/18048	0.0295140948747309	0.0703883319276601	0.0354638081414343	Egfr	1	HS
GO:0060148	BP	GO:0060148	positive regulation of post-transcriptional gene silencing	1/20	27/18048	0.0295140948747309	0.0703883319276601	0.0354638081414343	Egfr	1	HS
GO:0062009	BP	GO:0062009	secondary palate development	1/20	27/18048	0.0295140948747309	0.0703883319276601	0.0354638081414343	Lef1	1	HS
GO:0072010	BP	GO:0072010	glomerular epithelium development	1/20	27/18048	0.0295140948747309	0.0703883319276601	0.0354638081414343	Jag1	1	HS
GO:0098743	BP	GO:0098743	cell aggregation	1/20	27/18048	0.0295140948747309	0.0703883319276601	0.0354638081414343	Ror2	1	HS
GO:1900370	BP	GO:1900370	positive regulation of post-transcriptional gene silencing by RNA	1/20	27/18048	0.0295140948747309	0.0703883319276601	0.0354638081414343	Egfr	1	HS
GO:1903798	BP	GO:1903798	regulation of miRNA maturation	1/20	27/18048	0.0295140948747309	0.0703883319276601	0.0354638081414343	Egfr	1	HS
GO:0050920	BP	GO:0050920	regulation of chemotaxis	2/20	246/18048	0.0299161301075691	0.0712127842861908	0.0358791926158773	Wnt3/Notch1	2	HS
GO:0002360	BP	GO:0002360	T cell lineage commitment	1/20	28/18048	0.0305911559758077	0.0718721582777342	0.0362114055280057	Foxn1	1	HS
GO:0003171	BP	GO:0003171	atrioventricular valve development	1/20	28/18048	0.0305911559758077	0.0718721582777342	0.0362114055280057	Notch1	1	HS
GO:0045070	BP	GO:0045070	positive regulation of viral genome replication	1/20	28/18048	0.0305911559758077	0.0718721582777342	0.0362114055280057	Notch1	1	HS
GO:0048843	BP	GO:0048843	negative regulation of axon extension involved in axon guidance	1/20	28/18048	0.0305911559758077	0.0718721582777342	0.0362114055280057	Wnt3	1	HS
GO:0060445	BP	GO:0060445	branching involved in salivary gland morphogenesis	1/20	28/18048	0.0305911559758077	0.0718721582777342	0.0362114055280057	Bmp7	1	HS
GO:0071404	BP	GO:0071404	cellular response to low-density lipoprotein particle stimulus	1/20	28/18048	0.0305911559758077	0.0718721582777342	0.0362114055280057	Npc1	1	HS
GO:1903306	BP	GO:1903306	negative regulation of regulated secretory pathway	1/20	28/18048	0.0305911559758077	0.0718721582777342	0.0362114055280057	Notch1	1	HS
GO:0051403	BP	GO:0051403	stress-activated MAPK cascade	2/20	252/18048	0.0312726165479959	0.0730423192358831	0.0368009686356673	Ror2/Egfr	2	HS
GO:0003176	BP	GO:0003176	aortic valve development	1/20	29/18048	0.0316670814408734	0.0730423192358831	0.0368009686356673	Notch1	1	HS
GO:0007263	BP	GO:0007263	nitric oxide mediated signal transduction	1/20	29/18048	0.0316670814408734	0.0730423192358831	0.0368009686356673	Egfr	1	HS
GO:0010800	BP	GO:0010800	positive regulation of peptidyl-threonine phosphorylation	1/20	29/18048	0.0316670814408734	0.0730423192358831	0.0368009686356673	Bmp7	1	HS
GO:0032928	BP	GO:0032928	regulation of superoxide anion generation	1/20	29/18048	0.0316670814408734	0.0730423192358831	0.0368009686356673	Egfr	1	HS
GO:0038083	BP	GO:0038083	peptidyl-tyrosine autophosphorylation	1/20	29/18048	0.0316670814408734	0.0730423192358831	0.0368009686356673	Egfr	1	HS
GO:0042634	BP	GO:0042634	regulation of hair cycle	1/20	29/18048	0.0316670814408734	0.0730423192358831	0.0368009686356673	Foxn1	1	HS
GO:0045662	BP	GO:0045662	negative regulation of myoblast differentiation	1/20	29/18048	0.0316670814408734	0.0730423192358831	0.0368009686356673	Notch1	1	HS
GO:0070920	BP	GO:0070920	regulation of production of small RNA involved in gene silencing by RNA	1/20	29/18048	0.0316670814408734	0.0730423192358831	0.0368009686356673	Egfr	1	HS
GO:0097186	BP	GO:0097186	amelogenesis	1/20	29/18048	0.0316670814408734	0.0730423192358831	0.0368009686356673	Nectin1	1	HS
GO:0002573	BP	GO:0002573	myeloid leukocyte differentiation	2/20	254/18048	0.0317302054385751	0.0730546077857174	0.036807159985309	Lef1/Ror2	2	HS
GO:0021543	BP	GO:0021543	pallium development	2/20	255/18048	0.031960010127363	0.0733166112540596	0.0369391653969904	Lef1/Egfr	2	HS
GO:0071453	BP	GO:0071453	cellular response to oxygen levels	2/20	255/18048	0.031960010127363	0.0733166112540596	0.0369391653969904	Uck2/Notch1	2	HS
GO:0006221	BP	GO:0006221	pyrimidine nucleotide biosynthetic process	1/20	30/18048	0.0327418724043664	0.0741679690306795	0.0373681056492015	Uck2	1	HS
GO:0032801	BP	GO:0032801	receptor catabolic process	1/20	30/18048	0.0327418724043664	0.0741679690306795	0.0373681056492015	Rnf43	1	HS
GO:0045684	BP	GO:0045684	positive regulation of epidermis development	1/20	30/18048	0.0327418724043664	0.0741679690306795	0.0373681056492015	Notch1	1	HS
GO:0048596	BP	GO:0048596	embryonic camera-type eye morphogenesis	1/20	30/18048	0.0327418724043664	0.0741679690306795	0.0373681056492015	Bmp7	1	HS
GO:0060037	BP	GO:0060037	pharyngeal system development	1/20	30/18048	0.0327418724043664	0.0741679690306795	0.0373681056492015	Bmp7	1	HS
GO:0060045	BP	GO:0060045	positive regulation of cardiac muscle cell proliferation	1/20	30/18048	0.0327418724043664	0.0741679690306795	0.0373681056492015	Notch1	1	HS
GO:0070168	BP	GO:0070168	negative regulation of biomineral tissue development	1/20	30/18048	0.0327418724043664	0.0741679690306795	0.0373681056492015	Notch1	1	HS
GO:0050679	BP	GO:0050679	positive regulation of epithelial cell proliferation	2/20	259/18048	0.0328859263221647	0.0743610212365226	0.0374653712925518	Notch1/Egfr	2	HS
GO:0031098	BP	GO:0031098	stress-activated protein kinase signaling cascade	2/20	261/18048	0.0333528804494085	0.0751480229733553	0.0378618869910726	Ror2/Egfr	2	HS
GO:0032355	BP	GO:0032355	response to estradiol	2/20	261/18048	0.0333528804494085	0.0751480229733553	0.0378618869910726	Bmp7/Egfr	2	HS
GO:0016242	BP	GO:0016242	negative regulation of macroautophagy	1/20	31/18048	0.033815529999655	0.0753841797523173	0.0379808700450966	Npc1	1	HS
GO:0032367	BP	GO:0032367	intracellular cholesterol transport	1/20	31/18048	0.033815529999655	0.0753841797523173	0.0379808700450966	Npc1	1	HS
GO:0043094	BP	GO:0043094	cellular metabolic compound salvage	1/20	31/18048	0.033815529999655	0.0753841797523173	0.0379808700450966	Uck2	1	HS
GO:0043276	BP	GO:0043276	anoikis	1/20	31/18048	0.033815529999655	0.0753841797523173	0.0379808700450966	Notch1	1	HS
GO:0043501	BP	GO:0043501	skeletal muscle adaptation	1/20	31/18048	0.033815529999655	0.0753841797523173	0.0379808700450966	Gtf2ird1	1	HS
GO:0110150	BP	GO:0110150	negative regulation of biomineralization	1/20	31/18048	0.033815529999655	0.0753841797523173	0.0379808700450966	Notch1	1	HS
GO:00487051	BP	GO:0048705	skeletal system morphogenesis	2/20	264/18048	0.0340582707587924	0.0757916447871719	0.0381861634712184	Ror2/Bmp7	2	HS
GO:0001889	BP	GO:0001889	liver development	2/20	266/18048	0.0345318184967174	0.0765758220699137	0.0385812561228329	Notch1/Egfr	2	HS
GO:0030324	BP	GO:0030324	lung development	2/20	266/18048	0.0345318184967174	0.0765758220699137	0.0385812561228329	Notch1/Egfr	2	HS
GO:0009218	BP	GO:0009218	pyrimidine ribonucleotide metabolic process	1/20	32/18048	0.0348880553590383	0.0769607364290129	0.038775187824411	Uck2	1	HS
GO:0010453	BP	GO:0010453	regulation of cell fate commitment	1/20	32/18048	0.0348880553590383	0.0769607364290129	0.038775187824411	Casz1	1	HS
GO:0071372	BP	GO:0071372	cellular response to follicle-stimulating hormone stimulus	1/20	32/18048	0.0348880553590383	0.0769607364290129	0.038775187824411	Notch1	1	HS
GO:0030323	BP	GO:0030323	respiratory tube development	2/20	269/18048	0.0352470397255791	0.0773476705089098	0.038970137123493	Notch1/Egfr	2	HS
GO:0061008	BP	GO:0061008	hepaticobiliary system development	2/20	269/18048	0.0352470397255791	0.0773476705089098	0.038970137123493	Notch1/Egfr	2	HS
GO:0090092	BP	GO:0090092	regulation of transmembrane receptor protein serine/threonine kinase signaling pathway	2/20	269/18048	0.0352470397255791	0.0773476705089098	0.038970137123493	Bmp7/Notch1	2	HS
GO:0002052	BP	GO:0002052	positive regulation of neuroblast proliferation	1/20	33/18048	0.0359594496137461	0.077963540843525	0.039280431554241	Notch1	1	HS
GO:0035767	BP	GO:0035767	endothelial cell chemotaxis	1/20	33/18048	0.0359594496137461	0.077963540843525	0.039280431554241	Notch1	1	HS
GO:0048668	BP	GO:0048668	collateral sprouting	1/20	33/18048	0.0359594496137461	0.077963540843525	0.039280431554241	Wnt3	1	HS
GO:0060252	BP	GO:0060252	positive regulation of glial cell proliferation	1/20	33/18048	0.0359594496137461	0.077963540843525	0.039280431554241	Egfr	1	HS
GO:0060706	BP	GO:0060706	cell differentiation involved in embryonic placenta development	1/20	33/18048	0.0359594496137461	0.077963540843525	0.039280431554241	St14	1	HS
GO:0071353	BP	GO:0071353	cellular response to interleukin-4	1/20	33/18048	0.0359594496137461	0.077963540843525	0.039280431554241	Lef1	1	HS
GO:0072528	BP	GO:0072528	pyrimidine-containing compound biosynthetic process	1/20	33/18048	0.0359594496137461	0.077963540843525	0.039280431554241	Uck2	1	HS
GO:0045444	BP	GO:0045444	fat cell differentiation	2/20	275/18048	0.0366949648562981	0.0794219787300699	0.0400152374514426	Bmp7/Jag1	2	HS
GO:0048738	BP	GO:0048738	cardiac muscle tissue development	2/20	276/18048	0.0369385336873017	0.0794661432291044	0.0400374888854165	Bmp7/Notch1	2	HS
GO:0090257	BP	GO:0090257	regulation of muscle system process	2/20	276/18048	0.0369385336873017	0.0794661432291044	0.0400374888854165	Gtf2ird1/Notch1	2	HS
GO:0003156	BP	GO:0003156	regulation of animal organ formation	1/20	34/18048	0.0370297138939418	0.0794661432291044	0.0400374888854165	Bmp7	1	HS
GO:0032366	BP	GO:0032366	intracellular sterol transport	1/20	34/18048	0.0370297138939418	0.0794661432291044	0.0400374888854165	Npc1	1	HS
GO:0048841	BP	GO:0048841	regulation of axon extension involved in axon guidance	1/20	34/18048	0.0370297138939418	0.0794661432291044	0.0400374888854165	Wnt3	1	HS
GO:0003209	BP	GO:0003209	cardiac atrium morphogenesis	1/20	35/18048	0.0380988493287217	0.0813461918099733	0.0409847152273766	Notch1	1	HS
GO:0034505	BP	GO:0034505	tooth mineralization	1/20	35/18048	0.0380988493287217	0.0813461918099733	0.0409847152273766	Nectin1	1	HS
GO:0045737	BP	GO:0045737	positive regulation of cyclin-dependent protein serine/threonine kinase activity	1/20	35/18048	0.0380988493287217	0.0813461918099733	0.0409847152273766	Egfr	1	HS
GO:0035115	BP	GO:0035115	embryonic forelimb morphogenesis	1/20	36/18048	0.039166857046116	0.0827874704118572	0.0417108757488122	Wnt3	1	HS
GO:0045616	BP	GO:0045616	regulation of keratinocyte differentiation	1/20	36/18048	0.039166857046116	0.0827874704118572	0.0417108757488122	Notch1	1	HS
GO:0060071	BP	GO:0060071	Wnt signaling pathway, planar cell polarity pathway	1/20	36/18048	0.039166857046116	0.0827874704118572	0.0417108757488122	Ror2	1	HS
GO:0060914	BP	GO:0060914	heart formation	1/20	36/18048	0.039166857046116	0.0827874704118572	0.0417108757488122	Notch1	1	HS
GO:1901099	BP	GO:1901099	negative regulation of signal transduction in absence of ligand	1/20	36/18048	0.039166857046116	0.0827874704118572	0.0417108757488122	Unc5b	1	HS
GO:2001240	BP	GO:2001240	negative regulation of extrinsic apoptotic signaling pathway in absence of ligand	1/20	36/18048	0.039166857046116	0.0827874704118572	0.0417108757488122	Unc5b	1	HS
GO:0007031	BP	GO:0007031	peroxisome organization	1/20	37/18048	0.0402337381730912	0.0836438240966895	0.0421423330933521	Pex14	1	HS
GO:0009156	BP	GO:0009156	ribonucleoside monophosphate biosynthetic process	1/20	37/18048	0.0402337381730912	0.0836438240966895	0.0421423330933521	Uck2	1	HS
GO:0010614	BP	GO:0010614	negative regulation of cardiac muscle hypertrophy	1/20	37/18048	0.0402337381730912	0.0836438240966895	0.0421423330933521	Notch1	1	HS
GO:0032633	BP	GO:0032633	interleukin-4 production	1/20	37/18048	0.0402337381730912	0.0836438240966895	0.0421423330933521	Lef1	1	HS
GO:0032673	BP	GO:0032673	regulation of interleukin-4 production	1/20	37/18048	0.0402337381730912	0.0836438240966895	0.0421423330933521	Lef1	1	HS
GO:0045746	BP	GO:0045746	negative regulation of Notch signaling pathway	1/20	37/18048	0.0402337381730912	0.0836438240966895	0.0421423330933521	Bmp7	1	HS
GO:0045920	BP	GO:0045920	negative regulation of exocytosis	1/20	37/18048	0.0402337381730912	0.0836438240966895	0.0421423330933521	Notch1	1	HS
GO:0048710	BP	GO:0048710	regulation of astrocyte differentiation	1/20	37/18048	0.0402337381730912	0.0836438240966895	0.0421423330933521	Notch1	1	HS
GO:0090051	BP	GO:0090051	negative regulation of cell migration involved in sprouting angiogenesis	1/20	37/18048	0.0402337381730912	0.0836438240966895	0.0421423330933521	Notch1	1	HS
GO:1905207	BP	GO:1905207	regulation of cardiocyte differentiation	1/20	37/18048	0.0402337381730912	0.0836438240966895	0.0421423330933521	Egfr	1	HS
GO:0060560	BP	GO:0060560	developmental growth involved in morphogenesis	2/20	292/18048	0.0409213657352122	0.0849336720678297	0.0427921982020628	Wnt3/Notch1	2	HS
GO:0043368	BP	GO:0043368	positive T cell selection	1/20	38/18048	0.0412994938355496	0.0854379054142958	0.0430462464820528	Foxn1	1	HS
GO:0070670	BP	GO:0070670	response to interleukin-4	1/20	38/18048	0.0412994938355496	0.0854379054142958	0.0430462464820528	Lef1	1	HS
GO:0014741	BP	GO:0014741	negative regulation of muscle hypertrophy	1/20	39/18048	0.0423641251583304	0.086368151935693	0.0435149333120372	Notch1	1	HS
GO:0032354	BP	GO:0032354	response to follicle-stimulating hormone	1/20	39/18048	0.0423641251583304	0.086368151935693	0.0435149333120372	Notch1	1	HS
GO:0044743	BP	GO:0044743	protein transmembrane import into intracellular organelle	1/20	39/18048	0.0423641251583304	0.086368151935693	0.0435149333120372	Pex14	1	HS
GO:0048048	BP	GO:0048048	embryonic eye morphogenesis	1/20	39/18048	0.0423641251583304	0.086368151935693	0.0435149333120372	Bmp7	1	HS
GO:0048846	BP	GO:0048846	axon extension involved in axon guidance	1/20	39/18048	0.0423641251583304	0.086368151935693	0.0435149333120372	Wnt3	1	HS
GO:00603251	BP	GO:0060325	face morphogenesis	1/20	39/18048	0.0423641251583304	0.086368151935693	0.0435149333120372	Lef1	1	HS
GO:1902284	BP	GO:1902284	neuron projection extension involved in neuron projection guidance	1/20	39/18048	0.0423641251583304	0.086368151935693	0.0435149333120372	Wnt3	1	HS
GO:1904031	BP	GO:1904031	positive regulation of cyclin-dependent protein kinase activity	1/20	39/18048	0.0423641251583304	0.086368151935693	0.0435149333120372	Egfr	1	HS
GO:2000036	BP	GO:2000036	regulation of stem cell population maintenance	1/20	39/18048	0.0423641251583304	0.086368151935693	0.0435149333120372	Bmp7	1	HS
GO:0001894	BP	GO:0001894	tissue homeostasis	2/20	298/18048	0.042455755213171	0.0864155790490308	0.0435388285515187	Notch1/Egfr	2	HS
GO:0050806	BP	GO:0050806	positive regulation of synaptic transmission	2/20	299/18048	0.0427136110466507	0.0868006501012322	0.0437328391999046	Ror2/Egfr	2	HS
GO:0055094	BP	GO:0055094	response to lipoprotein particle	1/20	40/18048	0.0434276332652125	0.0878152692386205	0.0442440355507707	Npc1	1	HS
GO:0071276	BP	GO:0071276	cellular response to cadmium ion	1/20	40/18048	0.0434276332652125	0.0878152692386205	0.0442440355507707	Egfr	1	HS
GO:1901532	BP	GO:1901532	regulation of hematopoietic progenitor cell differentiation	1/20	40/18048	0.0434276332652125	0.0878152692386205	0.0442440355507707	Notch1	1	HS
GO:0030217	BP	GO:0030217	T cell differentiation	2/20	302/18048	0.0434907899868485	0.0878152692386205	0.0442440355507707	Lef1/Foxn1	2	HS
GO:0006605	BP	GO:0006605	protein targeting	2/20	304/18048	0.044011903813228	0.088584468821529	0.0446315819762034	Pex14/Mipep	2	HS
GO:0022409	BP	GO:0022409	positive regulation of cell-cell adhesion	2/20	304/18048	0.044011903813228	0.088584468821529	0.0446315819762034	Lef1/Bmp7	2	HS
GO:0033002	BP	GO:0033002	muscle cell proliferation	2/20	305/18048	0.0442733545982439	0.0889690305440067	0.0448253360085977	Notch1/Egfr	2	HS
GO:0001953	BP	GO:0001953	negative regulation of cell-matrix adhesion	1/20	41/18048	0.0444900192789117	0.0889800385578234	0.0448308821847795	Jag1	1	HS
GO:0090175	BP	GO:0090175	regulation of establishment of planar polarity	1/20	41/18048	0.0444900192789117	0.0889800385578234	0.0448308821847795	Ror2	1	HS
GO:0090322	BP	GO:0090322	regulation of superoxide metabolic process	1/20	41/18048	0.0444900192789117	0.0889800385578234	0.0448308821847795	Egfr	1	HS
GO:0048873	BP	GO:0048873	homeostasis of number of cells within a tissue	1/20	42/18048	0.0455512843210852	0.0908151788357283	0.045755482341452	Notch1	1	HS
GO:0072538	BP	GO:0072538	T-helper 17 type immune response	1/20	42/18048	0.0455512843210852	0.0908151788357283	0.045755482341452	Notch1	1	HS
GO:0001569	BP	GO:0001569	branching involved in blood vessel morphogenesis	1/20	43/18048	0.0466114295123314	0.0917707895694501	0.0462369484423029	Lef1	1	HS
GO:0001709	BP	GO:0001709	cell fate determination	1/20	43/18048	0.0466114295123314	0.0917707895694501	0.0462369484423029	Jag1	1	HS
GO:0003230	BP	GO:0003230	cardiac atrium development	1/20	43/18048	0.0466114295123314	0.0917707895694501	0.0462369484423029	Notch1	1	HS
GO:0006220	BP	GO:0006220	pyrimidine nucleotide metabolic process	1/20	43/18048	0.0466114295123314	0.0917707895694501	0.0462369484423029	Uck2	1	HS
GO:0030513	BP	GO:0030513	positive regulation of BMP signaling pathway	1/20	43/18048	0.0466114295123314	0.0917707895694501	0.0462369484423029	Notch1	1	HS
GO:0031076	BP	GO:0031076	embryonic camera-type eye development	1/20	43/18048	0.0466114295123314	0.0917707895694501	0.0462369484423029	Bmp7	1	HS
GO:0050999	BP	GO:0050999	regulation of nitric-oxide synthase activity	1/20	43/18048	0.0466114295123314	0.0917707895694501	0.0462369484423029	Egfr	1	HS
GO:0071371	BP	GO:0071371	cellular response to gonadotropin stimulus	1/20	43/18048	0.0466114295123314	0.0917707895694501	0.0462369484423029	Notch1	1	HS
GO:0007157	BP	GO:0007157	heterophilic cell-cell adhesion via plasma membrane cell adhesion molecules	1/20	44/18048	0.0476704559721904	0.0931305353150676	0.0469220302012124	Nectin1	1	HS
GO:0017145	BP	GO:0017145	stem cell division	1/20	44/18048	0.0476704559721904	0.0931305353150676	0.0469220302012124	Notch1	1	HS
GO:0031128	BP	GO:0031128	developmental induction	1/20	44/18048	0.0476704559721904	0.0931305353150676	0.0469220302012124	Wnt3	1	HS
GO:0032365	BP	GO:0032365	intracellular lipid transport	1/20	44/18048	0.0476704559721904	0.0931305353150676	0.0469220302012124	Npc1	1	HS
GO:0051154	BP	GO:0051154	negative regulation of striated muscle cell differentiation	1/20	44/18048	0.0476704559721904	0.0931305353150676	0.0469220302012124	Notch1	1	HS
GO:0007584	BP	GO:0007584	response to nutrient	2/20	320/18048	0.0482655575933853	0.0941476308611713	0.0474344742430119	Bmp7/Egfr	2	HS
GO:0060326	BP	GO:0060326	cell chemotaxis	2/20	321/18048	0.0485363337510334	0.0943225928505327	0.0475226254784913	Lef1/Notch1	2	HS
GO:0009124	BP	GO:0009124	nucleoside monophosphate biosynthetic process	1/20	45/18048	0.0487283648191439	0.0943225928505327	0.0475226254784913	Uck2	1	HS
GO:0050892	BP	GO:0050892	intestinal absorption	1/20	45/18048	0.0487283648191439	0.0943225928505327	0.0475226254784913	Npc1	1	HS
GO:0060964	BP	GO:0060964	regulation of miRNA-mediated gene silencing	1/20	45/18048	0.0487283648191439	0.0943225928505327	0.0475226254784913	Egfr	1	HS
GO:0071402	BP	GO:0071402	cellular response to lipoprotein particle stimulus	1/20	45/18048	0.0487283648191439	0.0943225928505327	0.0475226254784913	Npc1	1	HS
GO:0010830	BP	GO:0010830	regulation of myotube differentiation	1/20	46/18048	0.0497851571706198	0.0954908022210371	0.0481112053162287	Notch1	1	HS
GO:0035136	BP	GO:0035136	forelimb morphogenesis	1/20	46/18048	0.0497851571706198	0.0954908022210371	0.0481112053162287	Wnt3	1	HS
GO:0035886	BP	GO:0035886	vascular associated smooth muscle cell differentiation	1/20	46/18048	0.0497851571706198	0.0954908022210371	0.0481112053162287	Notch1	1	HS
GO:0042554	BP	GO:0042554	superoxide anion generation	1/20	46/18048	0.0497851571706198	0.0954908022210371	0.0481112053162287	Egfr	1	HS
GO:0071542	BP	GO:0071542	dopaminergic neuron differentiation	1/20	46/18048	0.0497851571706198	0.0954908022210371	0.0481112053162287	Wnt3	1	HS
GO:0085029	BP	GO:0085029	extracellular matrix assembly	1/20	46/18048	0.0497851571706198	0.0954908022210371	0.0481112053162287	Notch1	1	HS
GO:0007628	BP	GO:0007628	adult walking behavior	1/20	47/18048	0.0508408341429889	0.0964907122473543	0.0486149907641983	Npc1	1	HS
GO:0030279	BP	GO:0030279	negative regulation of ossification	1/20	47/18048	0.0508408341429889	0.0964907122473543	0.0486149907641983	Notch1	1	HS
GO:0030501	BP	GO:0030501	positive regulation of bone mineralization	1/20	47/18048	0.0508408341429889	0.0964907122473543	0.0486149907641983	Bmp7	1	HS
GO:0030851	BP	GO:0030851	granulocyte differentiation	1/20	47/18048	0.0508408341429889	0.0964907122473543	0.0486149907641983	Lef1	1	HS
GO:0042088	BP	GO:0042088	T-helper 1 type immune response	1/20	47/18048	0.0508408341429889	0.0964907122473543	0.0486149907641983	Lef1	1	HS
GO:0120163	BP	GO:0120163	negative regulation of cold-induced thermogenesis	1/20	47/18048	0.0508408341429889	0.0964907122473543	0.0486149907641983	Notch1	1	HS
GO:1900368	BP	GO:1900368	regulation of post-transcriptional gene silencing by RNA	1/20	47/18048	0.0508408341429889	0.0964907122473543	0.0486149907641983	Egfr	1	HS
GO:0009895	BP	GO:0009895	negative regulation of catabolic process	2/20	332/18048	0.0515521973373846	0.0976941190921352	0.0492213041728363	Egfr/Npc1	2	HS
GO:0003382	BP	GO:0003382	epithelial cell morphogenesis	1/20	48/18048	0.0518953968515685	0.0977582438455777	0.0492536121973472	St14	1	HS
GO:0010226	BP	GO:0010226	response to lithium ion	1/20	48/18048	0.0518953968515685	0.0977582438455777	0.0492536121973472	Lef1	1	HS
GO:0046596	BP	GO:0046596	regulation of viral entry into host cell	1/20	48/18048	0.0518953968515685	0.0977582438455777	0.0492536121973472	Nectin1	1	HS
GO:0060147	BP	GO:0060147	regulation of post-transcriptional gene silencing	1/20	48/18048	0.0518953968515685	0.0977582438455777	0.0492536121973472	Egfr	1	HS
GO:0030225	BP	GO:0030225	macrophage differentiation	1/20	49/18048	0.0529488464106218	0.099446273199147	0.0501040933423417	Ror2	1	HS
GO:0055023	BP	GO:0055023	positive regulation of cardiac muscle tissue growth	1/20	49/18048	0.0529488464106218	0.099446273199147	0.0501040933423417	Notch1	1	HS
GO:0005912	CC	GO:0005912	adherens junction	3/20	150/18303	0.00055521921598429	0.0416414411988218	0.031559829119107	Nectin1/Notch1/Jag1	3	HS
GO:0016324	CC	GO:0016324	apical plasma membrane	3/20	403/18303	0.00914367708879178	0.0808546071832389	0.0612792812336127	Notch1/Egfr/Jag1	3	HS
GO:00310121	CC	GO:0031012	extracellular matrix	3/20	411/18303	0.00964669063818381	0.0808546071832389	0.0612792812336127	Bmp7/Wnt3/Notch1	3	HS
GO:0045121	CC	GO:0045121	membrane raft	3/20	412/18303	0.00971069392038507	0.0808546071832389	0.0612792812336127	Unc5b/Egfr/Npc1	3	HS
GO:00303121	CC	GO:0030312	external encapsulating structure	3/20	413/18303	0.00977494830123865	0.0808546071832389	0.0612792812336127	Bmp7/Wnt3/Notch1	3	HS
GO:0043235	CC	GO:0043235	receptor complex	3/20	413/18303	0.00977494830123865	0.0808546071832389	0.0612792812336127	Ror2/Notch1/Egfr	3	HS
GO:0098857	CC	GO:0098857	membrane microdomain	3/20	413/18303	0.00977494830123865	0.0808546071832389	0.0612792812336127	Unc5b/Egfr/Npc1	3	HS
GO:1905103	CC	GO:1905103	integral component of lysosomal membrane	1/20	10/18303	0.0108762564855528	0.0808546071832389	0.0612792812336127	Npc1	1	HS
GO:0031166	CC	GO:0031166	integral component of vacuolar membrane	1/20	12/18303	0.0130379796351846	0.0808546071832389	0.0612792812336127	Npc1	1	HS
GO:0031310	CC	GO:0031310	intrinsic component of vacuolar membrane	1/20	12/18303	0.0130379796351846	0.0808546071832389	0.0612792812336127	Npc1	1	HS
GO:0044214	CC	GO:0044214	spanning component of plasma membrane	1/20	13/18303	0.0141171573951375	0.0808546071832389	0.0612792812336127	Egfr	1	HS
GO:0089717	CC	GO:0089717	spanning component of membrane	1/20	13/18303	0.0141171573951375	0.0808546071832389	0.0612792812336127	Egfr	1	HS
GO:1990907	CC	GO:1990907	beta-catenin-TCF complex	1/20	13/18303	0.0141171573951375	0.0808546071832389	0.0612792812336127	Lef1	1	HS
GO:0001726	CC	GO:0001726	ruffle	2/20	173/18303	0.0150928600075379	0.0808546071832389	0.0612792812336127	Notch1/Egfr	2	HS
GO:0031983	CC	GO:0031983	vesicle lumen	1/20	17/18303	0.0184226687594716	0.0921133437973581	0.0698122184569451	Egfr	1	HS
GO:0030139	CC	GO:0030139	endocytic vesicle	2/20	206/18303	0.0209649430535893	0.0982731705636998	0.0744807187430146	Rab11fip4/Egfr	2	HS
GO:0005109	MF	GO:0005109	frizzled binding	4/20	40/16737	1.31789513914379e-07	1.09385296548934e-05	7.76864503074232e-06	Ror2/Wnt3/Rnf43/Wnt10a	4	HS
GO:0030546	MF	GO:0030546	signaling receptor activator activity	5/20	474/16737	0.000194423837482511	0.0080685892555242	0.00573038678895821	Bmp7/Wnt3/Wnt10a/Egfr/Jag1	5	HS
GO:0005112	MF	GO:0005112	Notch binding	2/20	24/16737	0.000368564115004137	0.00940509337030498	0.00667958438474418	Notch1/Jag1	2	HS
GO:0001664	MF	GO:0001664	G protein-coupled receptor binding	4/20	312/16737	0.000453257511821927	0.00940509337030498	0.00667958438474418	Ror2/Wnt3/Rnf43/Wnt10a	4	HS
GO:0005125	MF	GO:0005125	cytokine activity	3/20	194/16737	0.00151150235776954	0.0250909391389744	0.0178198172705462	Bmp7/Wnt3/Wnt10a	3	HS
GO:0048018	MF	GO:0048018	receptor ligand activity	4/20	463/16737	0.00196923070570024	0.0255436819536064	0.0181413594090293	Bmp7/Wnt3/Wnt10a/Jag1	4	HS
GO:0004714	MF	GO:0004714	transmembrane receptor protein tyrosine kinase activity	2/20	58/16737	0.00215428642982223	0.0255436819536064	0.0181413594090293	Ror2/Egfr	2	HS
GO:00191991	MF	GO:0019199	transmembrane receptor protein kinase activity	2/20	74/16737	0.00348004803207838	0.0361054983328132	0.0256424591837355	Ror2/Egfr	2	HS
GO:0004713	MF	GO:0004713	protein tyrosine kinase activity	2/20	128/16737	0.0100762429802903	0.0929253519293435	0.0659964452510239	Ror2/Egfr	2	HS
GO:0070016	MF	GO:0070016	armadillo repeat domain binding	1/20	10/16737	0.0118887002388084	0.0986762119821097	0.0700807593024495	Lef1	1	HS
GO:0045295	MF	GO:0045295	gamma-catenin binding	1/20	13/16737	0.0154290454943039	0.0996475580692349	0.0707706182863304	Lef1	1	HS
GO:0030297	MF	GO:0030297	transmembrane receptor protein tyrosine kinase activator activity	1/20	15/16737	0.0177825772798719	0.0996475580692349	0.0707706182863304	Egfr	1	HS
GO:0070742	MF	GO:0070742	C2H2 zinc finger domain binding	1/20	15/16737	0.0177825772798719	0.0996475580692349	0.0707706182863304	Lef1	1	HS
GO:00012281	MF	GO:0001228	DNA-binding transcription activator activity, RNA polymerase II-specific	3/20	480/16737	0.018589565005451	0.0996475580692349	0.0707706182863304	Lef1/Casz1/Foxn1	3	HS
GO:0070700	MF	GO:0070700	BMP receptor binding	1/20	16/16737	0.0189573379816067	0.0996475580692349	0.0707706182863304	Bmp7	1	HS
GO:00012161	MF	GO:0001216	DNA-binding transcription activator activity	3/20	486/16737	0.0192091678205754	0.0996475580692349	0.0707706182863304	Lef1/Casz1/Foxn1	3	HS
GO:0003334	BP	GO:0003334	keratinocyte development	2/17	18/18048	0.000126641316398765	0.0492207797724274	0.0324182730638745	Tp63/Exph5	2	IFEB
GO:00435882	BP	GO:0043588	skin development	4/17	302/18048	0.000153998058208203	0.0492207797724274	0.0324182730638745	Tp63/Tnfrsf19/Exph5/Tgm3	4	IFEB
GO:00085442	BP	GO:0008544	epidermis development	4/17	344/18048	0.000253626366148117	0.0492207797724274	0.0324182730638745	Tp63/Tnfrsf19/Exph5/Tgm3	4	IFEB
GO:00302161	BP	GO:0030216	keratinocyte differentiation	3/17	138/18048	0.00027497642330965	0.0492207797724274	0.0324182730638745	Tp63/Exph5/Tgm3	3	IFEB
GO:00163311	BP	GO:0016331	morphogenesis of embryonic epithelium	3/17	186/18048	0.000658440926877343	0.0942887407288355	0.062101375840221	Tp63/Wnt7b/Cobl	3	IFEB
GO:0070997	BP	GO:0070997	neuron death	4/17	471/18048	0.000831817008574363	0.0962753148352663	0.0634097927759472	Tp63/Ghr/Slc1a1/Mapt	4	IFEB
GO:00099131	BP	GO:0009913	epidermal cell differentiation	3/17	225/18048	0.00114256855915869	0.0962753148352663	0.0634097927759472	Tp63/Exph5/Tgm3	3	IFEB
GO:0001736	BP	GO:0001736	establishment of planar polarity	2/17	58/18048	0.00133825042495038	0.0962753148352663	0.0634097927759472	Tp63/Wnt7b	2	IFEB
GO:0007164	BP	GO:0007164	establishment of tissue polarity	2/17	59/18048	0.00138444019681525	0.0962753148352663	0.0634097927759472	Tp63/Wnt7b	2	IFEB
GO:0043278	BP	GO:0043278	response to morphine	2/17	59/18048	0.00138444019681525	0.0962753148352663	0.0634097927759472	Ghr/Slc1a1	2	IFEB
GO:0014072	BP	GO:0014072	response to isoquinoline alkaloid	2/17	61/18048	0.00147909003238538	0.0962753148352663	0.0634097927759472	Ghr/Slc1a1	2	IFEB
GO:0097386	CC	GO:0097386	glial cell projection	2/17	44/18303	0.000750715284304043	0.0274821221613614	0.0210765147402922	Slc1a1/Mapt	2	IFEB
GO:0044295	CC	GO:0044295	axonal growth cone	2/17	45/18303	0.00078520349032461	0.0274821221613614	0.0210765147402922	Cobl/Mapt	2	IFEB
GO:0043198	CC	GO:0043198	dendritic shaft	2/17	72/18303	0.00199760148267607	0.0466107012624416	0.0357465528478875	Nsf/Slc1a1	2	IFEB
GO:0032279	CC	GO:0032279	asymmetric synapse	3/17	437/18303	0.0071646999794654	0.088581768167034	0.0679348898724622	Nsf/Slc1a1/Mapt	3	IFEB
GO:0150034	CC	GO:0150034	distal axon	3/17	443/18303	0.00743888256083569	0.088581768167034	0.0679348898724622	Cobl/Slc1a1/Mapt	3	IFEB
GO:0098984	CC	GO:0098984	neuron to neuron synapse	3/17	465/18303	0.00849773858410098	0.088581768167034	0.0679348898724622	Nsf/Slc1a1/Mapt	3	IFEB
GO:0009898	CC	GO:0009898	cytoplasmic side of plasma membrane	2/17	177/18303	0.0114965254832008	0.088581768167034	0.0679348898724622	Tgm3/Mapt	2	IFEB
GO:0044294	CC	GO:0044294	dendritic growth cone	1/17	13/18303	0.0120113784390824	0.088581768167034	0.0679348898724622	Cobl	1	IFEB
GO:1990635	CC	GO:1990635	proximal dendrite	1/17	13/18303	0.0120113784390824	0.088581768167034	0.0679348898724622	Slc1a1	1	IFEB
GO:0098562	CC	GO:0098562	cytoplasmic side of membrane	2/17	222/18303	0.0176687344467508	0.088581768167034	0.0679348898724622	Tgm3/Mapt	2	IFEB
GO:0030426	CC	GO:0030426	growth cone	2/17	230/18303	0.0188858697272514	0.088581768167034	0.0679348898724622	Cobl/Mapt	2	IFEB
GO:0044292	CC	GO:0044292	dendrite terminus	1/17	21/18303	0.0193353644128702	0.088581768167034	0.0679348898724622	Cobl	1	IFEB
GO:0030427	CC	GO:0030427	site of polarized growth	2/17	237/18303	0.0199794580012449	0.088581768167034	0.0679348898724622	Cobl/Mapt	2	IFEB
GO:0036464	CC	GO:0036464	cytoplasmic ribonucleoprotein granule	2/17	237/18303	0.0199794580012449	0.088581768167034	0.0679348898724622	Ghr/Mapt	2	IFEB
GO:0030673	CC	GO:0030673	axolemma	1/17	22/18303	0.0202472612953221	0.088581768167034	0.0679348898724622	Mapt	1	IFEB
GO:0043083	CC	GO:0043083	synaptic cleft	1/17	22/18303	0.0202472612953221	0.088581768167034	0.0679348898724622	Slc1a1	1	IFEB
GO:0035770	CC	GO:0035770	ribonucleoprotein granule	2/17	256/18303	0.0230794745399996	0.0950331304588217	0.072882551178946	Ghr/Mapt	2	IFEB
GO:0004896	MF	GO:0004896	cytokine receptor activity	2/17	95/16737	0.00410159847256653	0.0996225161217604	0.0604995037176683	Ghr/Il12rb2	2	IFEB
GO:0140375	MF	GO:0140375	immune receptor activity	2/17	131/16737	0.00765602234227977	0.0996225161217604	0.0604995037176683	Ghr/Il12rb2	2	IFEB
GO:0015293	MF	GO:0015293	symporter activity	2/17	134/16737	0.007997778653901	0.0996225161217604	0.0604995037176683	Slc2a12/Slc1a1	2	IFEB
GO:0019955	MF	GO:0019955	cytokine binding	2/17	145/16737	0.00930893959089577	0.0996225161217604	0.0604995037176683	Ghr/Il12rb2	2	IFEB
GO:0140776	MF	GO:0140776	protein-containing complex destabilizing activity	1/17	10/16737	0.0101135441226867	0.0996225161217604	0.0604995037176683	Nsf	1	IFEB
GO:0043008	MF	GO:0043008	ATP-dependent protein binding	1/17	11/16737	0.0111195864345127	0.0996225161217604	0.0604995037176683	Nsf	1	IFEB
GO:0005313	MF	GO:0005313	L-glutamate transmembrane transporter activity	1/17	14/16737	0.0141319425743377	0.0996225161217604	0.0604995037176683	Slc1a1	1	IFEB
GO:0016595	MF	GO:0016595	glutamate binding	1/17	14/16737	0.0141319425743377	0.0996225161217604	0.0604995037176683	Slc1a1	1	IFEB
GO:0031748	MF	GO:0031748	D1 dopamine receptor binding	1/17	14/16737	0.0141319425743377	0.0996225161217604	0.0604995037176683	Nsf	1	IFEB
GO:0097371	MF	GO:0097371	MDM2/MDM4 family protein binding	1/17	14/16737	0.0141319425743377	0.0996225161217604	0.0604995037176683	Tp63	1	IFEB
GO:0019903	MF	GO:0019903	protein phosphatase binding	2/17	185/16737	0.014819346270214	0.0996225161217604	0.0604995037176683	Ghr/Mapt	2	IFEB
GO:0015556	MF	GO:0015556	C4-dicarboxylate transmembrane transporter activity	1/17	15/16737	0.0151341405637078	0.0996225161217604	0.0604995037176683	Slc1a1	1	IFEB
GO:0005283	MF	GO:0005283	amino acid:sodium symporter activity	1/17	17/16737	0.0171356606233756	0.0996225161217604	0.0604995037176683	Slc1a1	1	IFEB
GO:0015172	MF	GO:0015172	acidic amino acid transmembrane transporter activity	1/17	17/16737	0.0171356606233756	0.0996225161217604	0.0604995037176683	Slc1a1	1	IFEB
GO:0016755	MF	GO:0016755	aminoacyltransferase activity	1/17	17/16737	0.0171356606233756	0.0996225161217604	0.0604995037176683	Tgm3	1	IFEB
GO:0034185	MF	GO:0034185	apolipoprotein binding	1/17	19/16737	0.0191333518555418	0.0996225161217604	0.0604995037176683	Mapt	1	IFEB
GO:0003746	MF	GO:0003746	translation elongation factor activity	1/17	20/16737	0.0201307638078355	0.0996225161217604	0.0604995037176683	Eefsec	1	IFEB
GO:0019902	MF	GO:0019902	phosphatase binding	2/17	233/16737	0.0228720809454992	0.0996225161217604	0.0604995037176683	Ghr/Mapt	2	IFEB
GO:0015291	MF	GO:0015291	secondary active transmembrane transporter activity	2/17	234/16737	0.023055572025782	0.0996225161217604	0.0604995037176683	Slc2a12/Slc1a1	2	IFEB
GO:0005416	MF	GO:0005416	amino acid:cation symporter activity	1/17	23/16737	0.0231172752956309	0.0996225161217604	0.0604995037176683	Slc1a1	1	IFEB
GO:0005355	MF	GO:0005355	glucose transmembrane transporter activity	1/17	24/16737	0.0241108738549211	0.0996225161217604	0.0604995037176683	Slc2a12	1	IFEB
GO:0015149	MF	GO:0015149	hexose transmembrane transporter activity	1/17	24/16737	0.0241108738549211	0.0996225161217604	0.0604995037176683	Slc2a12	1	IFEB
GO:0017075	MF	GO:0017075	syntaxin-1 binding	1/17	24/16737	0.0241108738549211	0.0996225161217604	0.0604995037176683	Nsf	1	IFEB
GO:0050780	MF	GO:0050780	dopamine receptor binding	1/17	25/16737	0.025103521203959	0.0996225161217604	0.0604995037176683	Nsf	1	IFEB
GO:0003785	MF	GO:0003785	actin monomer binding	1/17	26/16737	0.0260952181965109	0.0996225161217604	0.0604995037176683	Cobl	1	IFEB
GO:0005343	MF	GO:0005343	organic acid:sodium symporter activity	1/17	28/16737	0.0280757645236512	0.0996225161217604	0.0604995037176683	Slc1a1	1	IFEB
GO:0015145	MF	GO:0015145	monosaccharide transmembrane transporter activity	1/17	28/16737	0.0280757645236512	0.0996225161217604	0.0604995037176683	Slc2a12	1	IFEB
GO:0005310	MF	GO:0005310	dicarboxylic acid transmembrane transporter activity	1/17	29/16737	0.0290646155621987	0.0996225161217604	0.0604995037176683	Slc1a1	1	IFEB
GO:0051119	MF	GO:0051119	sugar transmembrane transporter activity	1/17	29/16737	0.0290646155621987	0.0996225161217604	0.0604995037176683	Slc2a12	1	IFEB
GO:0008017	MF	GO:0008017	microtubule binding	2/17	269/16737	0.0298592697081846	0.0996225161217604	0.0604995037176683	Togaram2/Mapt	2	IFEB
GO:0050699	MF	GO:0050699	WW domain binding	1/17	30/16737	0.0300525196521823	0.0996225161217604	0.0604995037176683	Tp63	1	IFEB
GO:0071813	MF	GO:0071813	lipoprotein particle binding	1/17	32/16737	0.0320254903865279	0.0996225161217604	0.0604995037176683	Mapt	1	IFEB
GO:0071814	MF	GO:0071814	protein-lipid complex binding	1/17	32/16737	0.0320254903865279	0.0996225161217604	0.0604995037176683	Mapt	1	IFEB
GO:0031267	MF	GO:0031267	small GTPase binding	2/17	282/16737	0.0325688995013448	0.0996225161217604	0.0604995037176683	Nsf/Exph5	2	IFEB
GO:00099132	BP	GO:0009913	epidermal cell differentiation	4/17	225/18048	4.92748356845172e-05	0.0181824143675868	0.0136413492473979	Abca12/Spink5/Tgm3/Exph5	4	IFEG
GO:00033341	BP	GO:0003334	keratinocyte development	2/17	18/18048	0.000126641316398765	0.0233653228755721	0.0175298243225658	Abca12/Exph5	2	IFEG
GO:00085443	BP	GO:0008544	epidermis development	4/17	344/18048	0.000253626366148117	0.0253665750503152	0.0190312629816942	Abca12/Spink5/Tgm3/Exph5	4	IFEG
GO:00302162	BP	GO:0030216	keratinocyte differentiation	3/17	138/18048	0.00027497642330965	0.0253665750503152	0.0190312629816942	Abca12/Tgm3/Exph5	3	IFEG
GO:0033561	BP	GO:0033561	regulation of water loss via skin	2/17	41/18048	0.000670139655041856	0.049456306542089	0.0371045745844228	Abca12/Tmprss11f	2	IFEG
GO:0031424	BP	GO:0031424	keratinization	2/17	48/18048	0.000918284959421897	0.0564745250044467	0.0423699902329753	Abca12/Tgm3	2	IFEG
GO:0050891	BP	GO:0050891	multicellular organismal water homeostasis	2/17	69/18048	0.00188777019552192	0.0995124574496553	0.0746591821687615	Abca12/Tmprss11f	2	IFEG
GO:0042599	CC	GO:0042599	lamellar body	2/19	16/18303	0.000121456563429904	0.00376515346632703	0.00345192338169201	Abca12/Spink5	2	IFEG
GO:00109761	BP	GO:0010976	positive regulation of neuron projection development	2/8	231/18048	0.00434092885694329	0.0821987137366715	0.0444380918084409	Reln/Tox	2	ILC
GO:0014883	BP	GO:0014883	transition between fast and slow fiber	1/8	10/18048	0.00442489407953728	0.0821987137366715	0.0444380918084409	Nfatc1	1	ILC
GO:0090129	BP	GO:0090129	positive regulation of synapse maturation	1/8	10/18048	0.00442489407953728	0.0821987137366715	0.0444380918084409	Reln	1	ILC
GO:0097119	BP	GO:0097119	postsynaptic density protein 95 clustering	1/8	10/18048	0.00442489407953728	0.0821987137366715	0.0444380918084409	Reln	1	ILC
GO:0002361	BP	GO:0002361	CD4-positive, CD25-positive, alpha-beta regulatory T cell differentiation	1/8	11/18048	0.00486643975241452	0.0821987137366715	0.0444380918084409	Tox	1	ILC
GO:0032825	BP	GO:0032825	positive regulation of natural killer cell differentiation	1/8	11/18048	0.00486643975241452	0.0821987137366715	0.0444380918084409	Tox	1	ILC
GO:0045835	BP	GO:0045835	negative regulation of meiotic nuclear division	1/8	11/18048	0.00486643975241452	0.0821987137366715	0.0444380918084409	Rps6ka2	1	ILC
GO:0002016	BP	GO:0002016	regulation of blood volume by renin-angiotensin	1/8	12/18048	0.00530781406532566	0.0821987137366715	0.0444380918084409	Rps6ka2	1	ILC
GO:1905064	BP	GO:1905064	negative regulation of vascular associated smooth muscle cell differentiation	1/8	12/18048	0.00530781406532566	0.0821987137366715	0.0444380918084409	Nfatc1	1	ILC
GO:0001865	BP	GO:0001865	NK T cell differentiation	1/8	14/18048	0.00619004883925789	0.0821987137366715	0.0444380918084409	Tox	1	ILC
GO:0048537	BP	GO:0048537	mucosa-associated lymphoid tissue development	1/8	14/18048	0.00619004883925789	0.0821987137366715	0.0444380918084409	Tox	1	ILC
GO:0048541	BP	GO:0048541	Peyer's patch development	1/8	14/18048	0.00619004883925789	0.0821987137366715	0.0444380918084409	Tox	1	ILC
GO:00147331	BP	GO:0014733	regulation of skeletal muscle adaptation	1/8	15/18048	0.00663090941424316	0.0821987137366715	0.0444380918084409	Nfatc1	1	ILC
GO:0097475	BP	GO:0097475	motor neuron migration	1/8	15/18048	0.00663090941424316	0.0821987137366715	0.0444380918084409	Reln	1	ILC
GO:0021819	BP	GO:0021819	layer formation in cerebral cortex	1/8	16/18048	0.00707159885719155	0.0821987137366715	0.0444380918084409	Reln	1	ILC
GO:00450591	BP	GO:0045059	positive thymic T cell selection	1/8	16/18048	0.00707159885719155	0.0821987137366715	0.0444380918084409	Tox	1	ILC
GO:0090128	BP	GO:0090128	regulation of synapse maturation	1/8	16/18048	0.00707159885719155	0.0821987137366715	0.0444380918084409	Reln	1	ILC
GO:1904936	BP	GO:1904936	interneuron migration	1/8	16/18048	0.00707159885719155	0.0821987137366715	0.0444380918084409	Reln	1	ILC
GO:00031841	BP	GO:0003184	pulmonary valve morphogenesis	1/8	17/18048	0.00751211722504552	0.0821987137366715	0.0444380918084409	Nfatc1	1	ILC
GO:0032793	BP	GO:0032793	positive regulation of CREB transcription factor activity	1/8	18/18048	0.00795246457473209	0.0821987137366715	0.0444380918084409	Reln	1	ILC
GO:0032823	BP	GO:0032823	regulation of natural killer cell differentiation	1/8	18/18048	0.00795246457473209	0.0821987137366715	0.0444380918084409	Tox	1	ILC
GO:0043373	BP	GO:0043373	CD4-positive, alpha-beta T cell lineage commitment	1/8	18/18048	0.00795246457473209	0.0821987137366715	0.0444380918084409	Tox	1	ILC
GO:00433741	BP	GO:0043374	CD8-positive, alpha-beta T cell differentiation	1/8	19/18048	0.00839264096316261	0.0821987137366715	0.0444380918084409	Tox	1	ILC
GO:0001946	BP	GO:0001946	lymphangiogenesis	1/8	20/18048	0.00883264644723247	0.0821987137366715	0.0444380918084409	Nfatc1	1	ILC
GO:0002363	BP	GO:0002363	alpha-beta T cell lineage commitment	1/8	20/18048	0.00883264644723247	0.0821987137366715	0.0444380918084409	Tox	1	ILC
GO:00215421	BP	GO:0021542	dentate gyrus development	1/8	20/18048	0.00883264644723247	0.0821987137366715	0.0444380918084409	Reln	1	ILC
GO:0001976	BP	GO:0001976	nervous system process involved in regulation of systemic arterial blood pressure	1/8	21/18048	0.00927248108382117	0.0821987137366715	0.0444380918084409	Rps6ka2	1	ILC
GO:00031771	BP	GO:0003177	pulmonary valve development	1/8	21/18048	0.00927248108382117	0.0821987137366715	0.0444380918084409	Nfatc1	1	ILC
GO:00074941	BP	GO:0007494	midgut development	1/8	21/18048	0.00927248108382117	0.0821987137366715	0.0444380918084409	Reln	1	ILC
GO:0051151	BP	GO:0051151	negative regulation of smooth muscle cell differentiation	1/8	21/18048	0.00927248108382117	0.0821987137366715	0.0444380918084409	Nfatc1	1	ILC
GO:1905063	BP	GO:1905063	regulation of vascular associated smooth muscle cell differentiation	1/8	21/18048	0.00927248108382117	0.0821987137366715	0.0444380918084409	Nfatc1	1	ILC
GO:0043369	BP	GO:0043369	CD4-positive or CD8-positive, alpha-beta T cell lineage commitment	1/8	22/18048	0.00971214492979267	0.0821987137366715	0.0444380918084409	Tox	1	ILC
GO:0021700	BP	GO:0021700	developmental maturation	2/8	356/18048	0.0100424580367368	0.0821987137366715	0.0444380918084409	Rps6ka2/Reln	2	ILC
GO:0021511	BP	GO:0021511	spinal cord patterning	1/8	23/18048	0.0101516380419953	0.0821987137366715	0.0444380918084409	Reln	1	ILC
GO:0048535	BP	GO:0048535	lymph node development	1/8	23/18048	0.0101516380419953	0.0821987137366715	0.0444380918084409	Tox	1	ILC
GO:0072578	BP	GO:0072578	neurotransmitter-gated ion channel clustering	1/8	23/18048	0.0101516380419953	0.0821987137366715	0.0444380918084409	Reln	1	ILC
GO:00031801	BP	GO:0003180	aortic valve morphogenesis	1/8	24/18048	0.0105909604772607	0.0821987137366715	0.0444380918084409	Nfatc1	1	ILC
GO:0017085	BP	GO:0017085	response to insecticide	1/8	24/18048	0.0105909604772607	0.0821987137366715	0.0444380918084409	Reln	1	ILC
GO:2001224	BP	GO:2001224	positive regulation of neuron migration	1/8	24/18048	0.0105909604772607	0.0821987137366715	0.0444380918084409	Reln	1	ILC
GO:0036303	BP	GO:0036303	lymph vessel morphogenesis	1/8	25/18048	0.0110301122924066	0.0821987137366715	0.0444380918084409	Nfatc1	1	ILC
GO:0080111	BP	GO:0080111	DNA demethylation	1/8	25/18048	0.0110301122924066	0.0821987137366715	0.0444380918084409	Tox	1	ILC
GO:00330811	BP	GO:0033081	regulation of T cell differentiation in thymus	1/8	26/18048	0.0114690935442325	0.0821987137366715	0.0444380918084409	Tox	1	ILC
GO:0051447	BP	GO:0051447	negative regulation of meiotic cell cycle	1/8	26/18048	0.0114690935442325	0.0821987137366715	0.0444380918084409	Rps6ka2	1	ILC
GO:0035510	BP	GO:0035510	DNA dealkylation	1/8	27/18048	0.0119079042895239	0.0821987137366715	0.0444380918084409	Tox	1	ILC
GO:00450611	BP	GO:0045061	thymic T cell selection	1/8	27/18048	0.0119079042895239	0.0821987137366715	0.0444380918084409	Tox	1	ILC
GO:2000311	BP	GO:2000311	regulation of AMPA receptor activity	1/8	27/18048	0.0119079042895239	0.0821987137366715	0.0444380918084409	Reln	1	ILC
GO:00023601	BP	GO:0002360	T cell lineage commitment	1/8	28/18048	0.0123465445850507	0.0821987137366715	0.0444380918084409	Tox	1	ILC
GO:0021801	BP	GO:0021801	cerebral cortex radial glia-guided migration	1/8	28/18048	0.0123465445850507	0.0821987137366715	0.0444380918084409	Reln	1	ILC
GO:0022030	BP	GO:0022030	telencephalon glial cell migration	1/8	28/18048	0.0123465445850507	0.0821987137366715	0.0444380918084409	Reln	1	ILC
GO:0061003	BP	GO:0061003	positive regulation of dendritic spine morphogenesis	1/8	28/18048	0.0123465445850507	0.0821987137366715	0.0444380918084409	Reln	1	ILC
GO:2000310	BP	GO:2000310	regulation of NMDA receptor activity	1/8	28/18048	0.0123465445850507	0.0821987137366715	0.0444380918084409	Reln	1	ILC
GO:00031761	BP	GO:0003176	aortic valve development	1/8	29/18048	0.0127850144875655	0.0821987137366715	0.0444380918084409	Nfatc1	1	ILC
GO:0010839	BP	GO:0010839	negative regulation of keratinocyte proliferation	1/8	29/18048	0.0127850144875655	0.0821987137366715	0.0444380918084409	Nfatc1	1	ILC
GO:00426341	BP	GO:0042634	regulation of hair cycle	1/8	29/18048	0.0127850144875655	0.0821987137366715	0.0444380918084409	Nfatc1	1	ILC
GO:0003081	BP	GO:0003081	regulation of systemic arterial blood pressure by renin-angiotensin	1/8	30/18048	0.0132233140538069	0.0821987137366715	0.0444380918084409	Rps6ka2	1	ILC
GO:0021895	BP	GO:0021895	cerebral cortex neuron differentiation	1/8	31/18048	0.0136614433404962	0.0821987137366715	0.0444380918084409	Tox	1	ILC
GO:00435011	BP	GO:0043501	skeletal muscle adaptation	1/8	31/18048	0.0136614433404962	0.0821987137366715	0.0444380918084409	Nfatc1	1	ILC
GO:1900273	BP	GO:1900273	positive regulation of long-term synaptic potentiation	1/8	31/18048	0.0136614433404962	0.0821987137366715	0.0444380918084409	Reln	1	ILC
GO:2000647	BP	GO:2000647	negative regulation of stem cell proliferation	1/8	31/18048	0.0136614433404962	0.0821987137366715	0.0444380918084409	Nfatc1	1	ILC
GO:0001945	BP	GO:0001945	lymph vessel development	1/8	32/18048	0.0140994024043402	0.0821987137366715	0.0444380918084409	Nfatc1	1	ILC
GO:0060074	BP	GO:0060074	synapse maturation	1/8	32/18048	0.0140994024043402	0.0821987137366715	0.0444380918084409	Reln	1	ILC
GO:0071474	BP	GO:0071474	cellular hyperosmotic response	1/8	32/18048	0.0140994024043402	0.0821987137366715	0.0444380918084409	Rcsd1	1	ILC
GO:0030098	BP	GO:0030098	lymphocyte differentiation	2/8	426/18048	0.0141640142765554	0.0821987137366715	0.0444380918084409	Tox/Nfatc1	2	ILC
GO:0042403	BP	GO:0042403	thyroid hormone metabolic process	1/8	33/18048	0.0145371913020291	0.0821987137366715	0.0444380918084409	Reln	1	ILC
GO:0001779	BP	GO:0001779	natural killer cell differentiation	1/8	34/18048	0.0149748100902383	0.0821987137366715	0.0444380918084409	Tox	1	ILC
GO:00360371	BP	GO:0036037	CD8-positive, alpha-beta T cell activation	1/8	34/18048	0.0149748100902383	0.0821987137366715	0.0444380918084409	Tox	1	ILC
GO:0021854	BP	GO:0021854	hypothalamus development	1/8	35/18048	0.0154122588256259	0.0821987137366715	0.0444380918084409	Reln	1	ILC
GO:0032816	BP	GO:0032816	positive regulation of natural killer cell activation	1/8	35/18048	0.0154122588256259	0.0821987137366715	0.0444380918084409	Tox	1	ILC
GO:19053141	BP	GO:1905314	semi-lunar valve development	1/8	35/18048	0.0154122588256259	0.0821987137366715	0.0444380918084409	Nfatc1	1	ILC
GO:0040020	BP	GO:0040020	regulation of meiotic nuclear division	1/8	37/18048	0.0162866463644964	0.082295137712784	0.0444902203309959	Rps6ka2	1	ILC
GO:00613841	BP	GO:0061384	heart trabecula morphogenesis	1/8	37/18048	0.0162866463644964	0.082295137712784	0.0444902203309959	Nfatc1	1	ILC
GO:00313461	BP	GO:0031346	positive regulation of cell projection organization	2/8	459/18048	0.0163256528852463	0.082295137712784	0.0444902203309959	Reln/Tox	2	ILC
GO:0003012	BP	GO:0003012	muscle system process	2/8	460/18048	0.0163932876888275	0.082295137712784	0.0444902203309959	Rcsd1/Nfatc1	2	ILC
GO:00433681	BP	GO:0043368	positive T cell selection	1/8	38/18048	0.0167235852812188	0.082295137712784	0.0444902203309959	Tox	1	ILC
GO:0002335	BP	GO:0002335	mature B cell differentiation	1/8	39/18048	0.0171603543715989	0.082295137712784	0.0444902203309959	Nfatc1	1	ILC
GO:0021799	BP	GO:0021799	cerebral cortex radially oriented cell migration	1/8	40/18048	0.0175969536922183	0.082295137712784	0.0444902203309959	Reln	1	ILC
GO:2000463	BP	GO:2000463	positive regulation of excitatory postsynaptic potential	1/8	41/18048	0.0180333832996405	0.082295137712784	0.0444902203309959	Reln	1	ILC
GO:1903131	BP	GO:1903131	mononuclear cell differentiation	2/8	484/18048	0.0180535761755278	0.082295137712784	0.0444902203309959	Tox/Nfatc1	2	ILC
GO:0051150	BP	GO:0051150	regulation of smooth muscle cell differentiation	1/8	42/18048	0.0184696432504153	0.082295137712784	0.0444902203309959	Nfatc1	1	ILC
GO:0045880	BP	GO:0045880	positive regulation of smoothened signaling pathway	1/8	43/18048	0.0189057336010759	0.082295137712784	0.0444902203309959	Armc9	1	ILC
GO:00519681	BP	GO:0051968	positive regulation of synaptic transmission, glutamatergic	1/8	43/18048	0.0189057336010759	0.082295137712784	0.0444902203309959	Reln	1	ILC
GO:0001990	BP	GO:0001990	regulation of systemic arterial blood pressure by hormone	1/8	45/18048	0.01977740572811	0.082295137712784	0.0444902203309959	Rps6ka2	1	ILC
GO:00358861	BP	GO:0035886	vascular associated smooth muscle cell differentiation	1/8	46/18048	0.0202129876174714	0.082295137712784	0.0444902203309959	Nfatc1	1	ILC
GO:0048265	BP	GO:0048265	response to pain	1/8	46/18048	0.0202129876174714	0.082295137712784	0.0444902203309959	Reln	1	ILC
GO:0045066	BP	GO:0045066	regulatory T cell differentiation	1/8	47/18048	0.0206484001326953	0.082295137712784	0.0444902203309959	Tox	1	ILC
GO:0051412	BP	GO:0051412	response to corticosterone	1/8	47/18048	0.0206484001326953	0.082295137712784	0.0444902203309959	Reln	1	ILC
GO:0097106	BP	GO:0097106	postsynaptic density organization	1/8	47/18048	0.0206484001326953	0.082295137712784	0.0444902203309959	Reln	1	ILC
GO:0001941	BP	GO:0001941	postsynaptic membrane organization	1/8	48/18048	0.0210836433302366	0.082295137712784	0.0444902203309959	Reln	1	ILC
GO:0007616	BP	GO:0007616	long-term memory	1/8	48/18048	0.0210836433302366	0.082295137712784	0.0444902203309959	Reln	1	ILC
GO:00102261	BP	GO:0010226	response to lithium ion	1/8	48/18048	0.0210836433302366	0.082295137712784	0.0444902203309959	Reln	1	ILC
GO:0032008	BP	GO:0032008	positive regulation of TOR signaling	1/8	48/18048	0.0210836433302366	0.082295137712784	0.0444902203309959	Reln	1	ILC
GO:0033173	BP	GO:0033173	calcineurin-NFAT signaling cascade	1/8	48/18048	0.0210836433302366	0.082295137712784	0.0444902203309959	Nfatc1	1	ILC
GO:2000273	BP	GO:2000273	positive regulation of signaling receptor activity	1/8	48/18048	0.0210836433302366	0.082295137712784	0.0444902203309959	Reln	1	ILC
GO:00031791	BP	GO:0003179	heart valve morphogenesis	1/8	50/18048	0.0219536219980121	0.082295137712784	0.0444902203309959	Nfatc1	1	ILC
GO:0006972	BP	GO:0006972	hyperosmotic response	1/8	50/18048	0.0219536219980121	0.082295137712784	0.0444902203309959	Rcsd1	1	ILC
GO:0003009	BP	GO:0003009	skeletal muscle contraction	1/8	51/18048	0.0223883575810775	0.082295137712784	0.0444902203309959	Rcsd1	1	ILC
GO:0001556	BP	GO:0001556	oocyte maturation	1/8	52/18048	0.0228229240721235	0.082295137712784	0.0444902203309959	Rps6ka2	1	ILC
GO:00031971	BP	GO:0003197	endocardial cushion development	1/8	52/18048	0.0228229240721235	0.082295137712784	0.0444902203309959	Nfatc1	1	ILC
GO:0010837	BP	GO:0010837	regulation of keratinocyte proliferation	1/8	52/18048	0.0228229240721235	0.082295137712784	0.0444902203309959	Nfatc1	1	ILC
GO:0045058	BP	GO:0045058	T cell selection	1/8	52/18048	0.0228229240721235	0.082295137712784	0.0444902203309959	Tox	1	ILC
GO:0032814	BP	GO:0032814	regulation of natural killer cell activation	1/8	53/18048	0.0232573215275259	0.082295137712784	0.0444902203309959	Tox	1	ILC
GO:0060412	BP	GO:0060412	ventricular septum morphogenesis	1/8	53/18048	0.0232573215275259	0.082295137712784	0.0444902203309959	Nfatc1	1	ILC
GO:0097720	BP	GO:0097720	calcineurin-mediated signaling	1/8	53/18048	0.0232573215275259	0.082295137712784	0.0444902203309959	Nfatc1	1	ILC
GO:0099084	BP	GO:0099084	postsynaptic specialization organization	1/8	53/18048	0.0232573215275259	0.082295137712784	0.0444902203309959	Reln	1	ILC
GO:0003044	BP	GO:0003044	regulation of systemic arterial blood pressure mediated by a chemical signal	1/8	55/18048	0.0241256095568286	0.0832885240374976	0.045027262709059	Rps6ka2	1	ILC
GO:0021795	BP	GO:0021795	cerebral cortex cell migration	1/8	55/18048	0.0241256095568286	0.0832885240374976	0.045027262709059	Reln	1	ILC
GO:1900271	BP	GO:1900271	regulation of long-term synaptic potentiation	1/8	56/18048	0.0245595002434036	0.0832885240374976	0.045027262709059	Reln	1	ILC
GO:0014888	BP	GO:0014888	striated muscle adaptation	1/8	57/18048	0.024993222119685	0.0832885240374976	0.045027262709059	Nfatc1	1	ILC
GO:0061001	BP	GO:0061001	regulation of dendritic spine morphogenesis	1/8	57/18048	0.024993222119685	0.0832885240374976	0.045027262709059	Reln	1	ILC
GO:00613831	BP	GO:0061383	trabecula morphogenesis	1/8	57/18048	0.024993222119685	0.0832885240374976	0.045027262709059	Nfatc1	1	ILC
GO:0021517	BP	GO:0021517	ventral spinal cord development	1/8	58/18048	0.0254267752419708	0.0832885240374976	0.045027262709059	Reln	1	ILC
GO:0048016	BP	GO:0048016	inositol phosphate-mediated signaling	1/8	60/18048	0.0262933754496704	0.0832885240374976	0.045027262709059	Nfatc1	1	ILC
GO:0050775	BP	GO:0050775	positive regulation of dendrite morphogenesis	1/8	60/18048	0.0262933754496704	0.0832885240374976	0.045027262709059	Reln	1	ILC
GO:0051784	BP	GO:0051784	negative regulation of nuclear division	1/8	60/18048	0.0262933754496704	0.0832885240374976	0.045027262709059	Rps6ka2	1	ILC
GO:0071470	BP	GO:0071470	cellular response to osmotic stress	1/8	60/18048	0.0262933754496704	0.0832885240374976	0.045027262709059	Rcsd1	1	ILC
GO:00031701	BP	GO:0003170	heart valve development	1/8	61/18048	0.0267264226476024	0.0832885240374976	0.045027262709059	Nfatc1	1	ILC
GO:2001222	BP	GO:2001222	regulation of neuron migration	1/8	61/18048	0.0267264226476024	0.0832885240374976	0.045027262709059	Reln	1	ILC
GO:0043616	BP	GO:0043616	keratinocyte proliferation	1/8	62/18048	0.0271593013165753	0.0832885240374976	0.045027262709059	Nfatc1	1	ILC
GO:0061098	BP	GO:0061098	positive regulation of protein tyrosine kinase activity	1/8	62/18048	0.0271593013165753	0.0832885240374976	0.045027262709059	Reln	1	ILC
GO:0098815	BP	GO:0098815	modulation of excitatory postsynaptic potential	1/8	62/18048	0.0271593013165753	0.0832885240374976	0.045027262709059	Reln	1	ILC
GO:0035176	BP	GO:0035176	social behavior	1/8	63/18048	0.0275920115128098	0.0839162003034214	0.0453665957017925	Reln	1	ILC
GO:0060999	BP	GO:0060999	positive regulation of dendritic spine development	1/8	65/18048	0.0284569267118632	0.0849287334135595	0.0459139891738065	Reln	1	ILC
GO:0051703	BP	GO:0051703	biological process involved in intraspecies interaction between organisms	1/8	66/18048	0.0288891318270447	0.0849287334135595	0.0459139891738065	Reln	1	ILC
GO:0070988	BP	GO:0070988	demethylation	1/8	67/18048	0.0293211686942106	0.0849287334135595	0.0459139891738065	Tox	1	ILC
GO:0050879	BP	GO:0050879	multicellular organismal movement	1/8	68/18048	0.0297530373695041	0.0849287334135595	0.0459139891738065	Rcsd1	1	ILC
GO:0050881	BP	GO:0050881	musculoskeletal movement	1/8	68/18048	0.0297530373695041	0.0849287334135595	0.0459139891738065	Rcsd1	1	ILC
GO:0045668	BP	GO:0045668	negative regulation of osteoblast differentiation	1/8	69/18048	0.0301847379090503	0.0849287334135595	0.0459139891738065	Nfatc1	1	ILC
GO:0022029	BP	GO:0022029	telencephalon cell migration	1/8	70/18048	0.0306162703689605	0.0849287334135595	0.0459139891738065	Reln	1	ILC
GO:0099601	BP	GO:0099601	regulation of neurotransmitter receptor activity	1/8	70/18048	0.0306162703689605	0.0849287334135595	0.0459139891738065	Reln	1	ILC
GO:0010659	BP	GO:0010659	cardiac muscle cell apoptotic process	1/8	71/18048	0.03104763480533	0.0849287334135595	0.0459139891738065	Rps6ka2	1	ILC
GO:0051445	BP	GO:0051445	regulation of meiotic cell cycle	1/8	72/18048	0.0314788312742378	0.0849287334135595	0.0459139891738065	Rps6ka2	1	ILC
GO:0021885	BP	GO:0021885	forebrain cell migration	1/8	73/18048	0.0319098598317483	0.0849287334135595	0.0459139891738065	Reln	1	ILC
GO:0032570	BP	GO:0032570	response to progesterone	1/8	73/18048	0.0319098598317483	0.0849287334135595	0.0459139891738065	Reln	1	ILC
GO:0070613	BP	GO:0070613	regulation of protein processing	1/8	73/18048	0.0319098598317483	0.0849287334135595	0.0459139891738065	Rps6ka2	1	ILC
GO:2000179	BP	GO:2000179	positive regulation of neural precursor cell proliferation	1/8	73/18048	0.0319098598317483	0.0849287334135595	0.0459139891738065	Tox	1	ILC
GO:0008347	BP	GO:0008347	glial cell migration	1/8	74/18048	0.0323407205339092	0.0849287334135595	0.0459139891738065	Reln	1	ILC
GO:0010658	BP	GO:0010658	striated muscle cell apoptotic process	1/8	74/18048	0.0323407205339092	0.0849287334135595	0.0459139891738065	Rps6ka2	1	ILC
GO:0046847	BP	GO:0046847	filopodium assembly	1/8	74/18048	0.0323407205339092	0.0849287334135595	0.0459139891738065	Spata13	1	ILC
GO:0051148	BP	GO:0051148	negative regulation of muscle cell differentiation	1/8	74/18048	0.0323407205339092	0.0849287334135595	0.0459139891738065	Nfatc1	1	ILC
GO:0060997	BP	GO:0060997	dendritic spine morphogenesis	1/8	74/18048	0.0323407205339092	0.0849287334135595	0.0459139891738065	Reln	1	ILC
GO:0071549	BP	GO:0071549	cellular response to dexamethasone stimulus	1/8	75/18048	0.0327714134367539	0.0849287334135595	0.0459139891738065	Reln	1	ILC
GO:0097120	BP	GO:0097120	receptor localization to synapse	1/8	75/18048	0.0327714134367539	0.0849287334135595	0.0459139891738065	Reln	1	ILC
GO:0030032	BP	GO:0030032	lamellipodium assembly	1/8	78/18048	0.0340624859094817	0.0857651554623514	0.0463661738626556	Spata13	1	ILC
GO:0043113	BP	GO:0043113	receptor clustering	1/8	78/18048	0.0340624859094817	0.0857651554623514	0.0463661738626556	Reln	1	ILC
GO:0051385	BP	GO:0051385	response to mineralocorticoid	1/8	78/18048	0.0340624859094817	0.0857651554623514	0.0463661738626556	Reln	1	ILC
GO:1903317	BP	GO:1903317	regulation of protein maturation	1/8	78/18048	0.0340624859094817	0.0857651554623514	0.0463661738626556	Rps6ka2	1	ILC
GO:0048599	BP	GO:0048599	oocyte development	1/8	79/18048	0.0344925081750761	0.0857651554623514	0.0463661738626556	Rps6ka2	1	ILC
GO:0051057	BP	GO:0051057	positive regulation of small GTPase mediated signal transduction	1/8	79/18048	0.0344925081750761	0.0857651554623514	0.0463661738626556	Reln	1	ILC
GO:00140681	BP	GO:0014068	positive regulation of phosphatidylinositol 3-kinase signaling	1/8	82/18048	0.0357815700792792	0.0877841185944983	0.0474576613683071	Reln	1	ILC
GO:0051602	BP	GO:0051602	response to electrical stimulus	1/8	82/18048	0.0357815700792792	0.0877841185944983	0.0474576613683071	Reln	1	ILC
GO:0009994	BP	GO:0009994	oocyte differentiation	1/8	84/18048	0.0366401078307971	0.089295097230022	0.048274523388084	Rps6ka2	1	ILC
GO:0060998	BP	GO:0060998	regulation of dendritic spine development	1/8	85/18048	0.0370691258188486	0.0897463046140545	0.0485184541534791	Reln	1	ILC
GO:0051145	BP	GO:0051145	smooth muscle cell differentiation	1/8	86/18048	0.0374979766229149	0.0899025802554535	0.0486029395545787	Nfatc1	1	ILC
GO:00604111	BP	GO:0060411	cardiac septum morphogenesis	1/8	87/18048	0.0379266602988428	0.0899025802554535	0.0486029395545787	Nfatc1	1	ILC
GO:0003281	BP	GO:0003281	ventricular septum development	1/8	88/18048	0.0383551769024625	0.0899025802554535	0.0486029395545787	Nfatc1	1	ILC
GO:0035418	BP	GO:0035418	protein localization to synapse	1/8	88/18048	0.0383551769024625	0.0899025802554535	0.0486029395545787	Reln	1	ILC
GO:2001259	BP	GO:2001259	positive regulation of cation channel activity	1/8	88/18048	0.0383551769024625	0.0899025802554535	0.0486029395545787	Reln	1	ILC
GO:0043367	BP	GO:0043367	CD4-positive, alpha-beta T cell differentiation	1/8	90/18048	0.0392117091160199	0.090754144369153	0.0490633103139872	Tox	1	ILC
GO:00519661	BP	GO:0051966	regulation of synaptic transmission, glutamatergic	1/8	90/18048	0.0392117091160199	0.090754144369153	0.0490633103139872	Reln	1	ILC
GO:2000242	BP	GO:2000242	negative regulation of reproductive process	1/8	93/18048	0.0404952557889078	0.0931390883144879	0.0503526535796288	Rps6ka2	1	ILC
GO:0008589	BP	GO:0008589	regulation of smoothened signaling pathway	1/8	96/18048	0.0417773018228288	0.095080419235395	0.051402171726229	Armc9	1	ILC
GO:0048814	BP	GO:0048814	regulation of dendrite morphogenesis	1/8	97/18048	0.0422043172854747	0.095080419235395	0.051402171726229	Reln	1	ILC
GO:0044728	BP	GO:0044728	DNA methylation or demethylation	1/8	98/18048	0.0426311662332614	0.095080419235395	0.051402171726229	Tox	1	ILC
GO:0061097	BP	GO:0061097	regulation of protein tyrosine kinase activity	1/8	98/18048	0.0426311662332614	0.095080419235395	0.051402171726229	Reln	1	ILC
GO:0097581	BP	GO:0097581	lamellipodium organization	1/8	98/18048	0.0426311662332614	0.095080419235395	0.051402171726229	Spata13	1	ILC
GO:0030101	BP	GO:0030101	natural killer cell activation	1/8	99/18048	0.0430578487218484	0.095453544154459	0.0516038897173706	Tox	1	ILC
GO:0021536	BP	GO:0021536	diencephalon development	1/8	100/18048	0.0434843648068793	0.0958218338259377	0.0518029936873634	Reln	1	ILC
GO:0033077	BP	GO:0033077	T cell differentiation in thymus	1/8	101/18048	0.0439107145439833	0.096185374715392	0.0519995303810329	Tox	1	ILC
GO:0070542	BP	GO:0070542	response to fatty acid	1/8	102/18048	0.0443368979887736	0.0965442512418265	0.0521935454367998	Reln	1	ILC
GO:0097061	BP	GO:0097061	dendritic spine organization	1/8	104/18048	0.0451887662237865	0.0978203880609026	0.0528834477789205	Reln	1	ILC
GO:0010770	BP	GO:0010770	positive regulation of cell morphogenesis involved in differentiation	1/8	106/18048	0.0460399699565129	0.099080169263139	0.0535645079826466	Reln	1	ILC
GO:0097542	CC	GO:0097542	ciliary tip	1/6	14/18303	0.00458126899005296	0.055918726290147	0.0425113123843223	Armc9	1	ILC
GO:0072687	CC	GO:0072687	meiotic spindle	1/6	19/18303	0.00621319181001634	0.055918726290147	0.0425113123843223	Rps6ka2	1	ILC
GO:0070325	MF	GO:0070325	lipoprotein particle receptor binding	1/6	30/16737	0.0107081305612727	0.0855883183106528	0.0630650766499547	Reln	1	ILC
GO:0004712	MF	GO:0004712	protein serine/threonine/tyrosine kinase activity	1/6	35/16737	0.0124834938825872	0.0855883183106528	0.0630650766499547	Rps6ka2	1	ILC
GO:0051019	MF	GO:0051019	mitogen-activated protein kinase binding	1/6	36/16737	0.0128382477465979	0.0855883183106528	0.0630650766499547	Nfatc1	1	ILC
GO:0001223	MF	GO:0001223	transcription coactivator binding	1/6	51/16737	0.0181468250595781	0.0907341252978905	0.0668567239037088	Nfatc1	1	ILC
GO:00029341	BP	GO:0002934	desmosome organization	3/19	10/18048	1.18145965082821e-07	9.39260422408428e-05	5.96948034102675e-05	Nectin1/Pkp3/Dsp	3	IRS
GO:00107181	BP	GO:0010718	positive regulation of epithelial to mesenchymal transition	3/19	55/18048	2.50679109088051e-05	0.00996449458625002	0.00633294591380339	Lef1/Bmp7/Emp2	3	IRS
GO:00607101	BP	GO:0060710	chorio-allantoic fusion	2/19	10/18048	4.70134514419725e-05	0.0107770990931974	0.00684939763619296	Lef1/Bmp7	2	IRS
GO:00486451	BP	GO:0048645	animal organ formation	3/19	78/18048	7.15879846955104e-05	0.0107770990931974	0.00684939763619296	Rbm20/Bmp7/Emp2	3	IRS
GO:0045216	BP	GO:0045216	cell-cell junction organization	4/19	224/18048	7.73432395488129e-05	0.0107770990931974	0.00684939763619296	Nectin1/Tbcd/Pkp3/Dsp	4	IRS
GO:00308541	BP	GO:0030854	positive regulation of granulocyte differentiation	2/19	13/18048	8.13365969297915e-05	0.0107770990931974	0.00684939763619296	Lef1/Tesc	2	IRS
GO:00600191	BP	GO:0060019	radial glial cell differentiation	2/19	18/18048	0.000159044742778613	0.0155592339752162	0.00988868892168657	Lef1/Casz1	2	IRS
GO:00107171	BP	GO:0010717	regulation of epithelial to mesenchymal transition	3/19	104/18048	0.000168422781670685	0.0155592339752162	0.00988868892168657	Lef1/Bmp7/Emp2	3	IRS
GO:00424751	BP	GO:0042475	odontogenesis of dentin-containing tooth	3/19	107/18048	0.000183207137775395	0.0155592339752162	0.00988868892168657	Lef1/Bmp7/Nectin1	3	IRS
GO:00030071	BP	GO:0003007	heart morphogenesis	4/19	285/18048	0.00019571363490838	0.0155592339752162	0.00988868892168657	Rbm20/Bmp7/Emp2/Dsp	4	IRS
GO:00308521	BP	GO:0030852	regulation of granulocyte differentiation	2/19	22/18048	0.000239524114999108	0.0173110610385719	0.0110020646123992	Lef1/Tesc	2	IRS
GO:00074981	BP	GO:0007498	mesoderm development	3/19	133/18048	0.000347735863838016	0.0221734121300245	0.0140923374014058	Lef1/Bmp7/Ovol1	3	IRS
GO:0007156	BP	GO:0007156	homophilic cell adhesion via plasma membrane adhesion molecules	3/19	137/18048	0.000379306578404967	0.0221734121300245	0.0140923374014058	Nectin1/Nectin4/Ptprf	3	IRS
GO:00607131	BP	GO:0060713	labyrinthine layer morphogenesis	2/19	28/18048	0.000390475182163953	0.0221734121300245	0.0140923374014058	Lef1/Bmp7	2	IRS
GO:00605611	BP	GO:0060561	apoptotic process involved in morphogenesis	2/19	32/18048	0.000511084957860439	0.0245022204999372	0.0155724142204169	Lef1/Bmp7	2	IRS
GO:00606691	BP	GO:0060669	embryonic placenta morphogenesis	2/19	32/18048	0.000511084957860439	0.0245022204999372	0.0155724142204169	Lef1/Bmp7	2	IRS
GO:00485931	BP	GO:0048593	camera-type eye morphogenesis	3/19	153/18048	0.000523946853457777	0.0245022204999372	0.0155724142204169	Bmp7/Nectin1/Casz1	3	IRS
GO:00018371	BP	GO:0001837	epithelial to mesenchymal transition	3/19	162/18048	0.000618922695950783	0.0257394377296518	0.0163587290436714	Lef1/Bmp7/Emp2	3	IRS
GO:00424761	BP	GO:0042476	odontogenesis	3/19	162/18048	0.000618922695950783	0.0257394377296518	0.0163587290436714	Lef1/Bmp7/Nectin1	3	IRS
GO:00609141	BP	GO:0060914	heart formation	2/19	36/18048	0.000647533024645327	0.0257394377296518	0.0163587290436714	Rbm20/Emp2	2	IRS
GO:00071571	BP	GO:0007157	heterophilic cell-cell adhesion via plasma membrane cell adhesion molecules	2/19	44/18048	0.000967459749146948	0.0349769820433302	0.0222296608815604	Nectin1/Nectin4	2	IRS
GO:00485921	BP	GO:0048592	eye morphogenesis	3/19	189/18048	0.000967916484217944	0.0349769820433302	0.0222296608815604	Bmp7/Nectin1/Casz1	3	IRS
GO:00308511	BP	GO:0030851	granulocyte differentiation	2/19	47/18048	0.00110344396021388	0.038116867417225	0.0242252186167071	Lef1/Tesc	2	IRS
GO:19027421	BP	GO:1902742	apoptotic process involved in development	2/19	48/18048	0.00115069788429359	0.038116867417225	0.0242252186167071	Lef1/Bmp7	2	IRS
GO:0034332	BP	GO:0034332	adherens junction organization	2/19	53/18048	0.00140132775326581	0.0445622225538526	0.0283215714344247	Tbcd/Dsp	2	IRS
GO:00099133	BP	GO:0009913	epidermal cell differentiation	3/19	225/18048	0.00159850601238766	0.0488773953787766	0.0310640844512582	Sult2b1/Ovol1/Dsp	3	IRS
GO:00721321	BP	GO:0072132	mesenchyme morphogenesis	2/19	59/18048	0.00173343199119001	0.0506731016067392	0.0322053475951471	Lef1/Bmp7	2	IRS
GO:00607111	BP	GO:0060711	labyrinthine layer development	2/19	61/18048	0.00185166919555801	0.0506731016067392	0.0322053475951471	Lef1/Bmp7	2	IRS
GO:0098742	BP	GO:0098742	cell-cell adhesion via plasma-membrane adhesion molecules	3/19	239/18048	0.00189958524533922	0.0506731016067392	0.0322053475951471	Nectin1/Nectin4/Ptprf	3	IRS
GO:0034113	BP	GO:0034113	heterotypic cell-cell adhesion	2/19	62/18048	0.00191219251346186	0.0506731016067392	0.0322053475951471	Bmp7/Dsp	2	IRS
GO:00487621	BP	GO:0048762	mesenchymal cell differentiation	3/19	252/18048	0.00220899902438192	0.0566501362704395	0.036004058801471	Lef1/Bmp7/Emp2	3	IRS
GO:00444031	BP	GO:0044403	biological process involved in symbiotic interaction	3/19	257/18048	0.00233588033378392	0.0580320270424443	0.0368823210597461	Lef1/Nectin1/Nectin4	3	IRS
GO:00308581	BP	GO:0030858	positive regulation of epithelial cell differentiation	2/19	73/18048	0.00263919595374583	0.0635806297947859	0.0404087418755342	Bmp7/Sult2b1	2	IRS
GO:00027631	BP	GO:0002763	positive regulation of myeloid leukocyte differentiation	2/19	78/18048	0.00300636153400077	0.0702958064567826	0.044676580071838	Lef1/Tesc	2	IRS
GO:00017071	BP	GO:0001707	mesoderm formation	2/19	81/18048	0.00323753721608518	0.0735383453367918	0.0467373793600266	Lef1/Bmp7	2	IRS
GO:00147061	BP	GO:0014706	striated muscle tissue development	3/19	292/18048	0.0033520024451339	0.0740233873300402	0.0470456483527564	Lef1/Bmp7/Dsp	3	IRS
GO:00483321	BP	GO:0048332	mesoderm morphogenesis	2/19	85/18048	0.00355836071105884	0.0764566693322103	0.0485921235080582	Lef1/Bmp7	2	IRS
GO:00435883	BP	GO:0043588	skin development	3/19	302/18048	0.00368500220230583	0.0770941250219246	0.0489972591996343	Lef1/Ovol1/Dsp	3	IRS
GO:00456651	BP	GO:0045665	negative regulation of neuron differentiation	2/19	89/18048	0.003893467931444	0.07936684629482	0.0504416898000843	Bmp7/Casz1	2	IRS
GO:0072659	BP	GO:0072659	protein localization to plasma membrane	3/19	312/18048	0.00403768484424016	0.0802489862792732	0.0510023348746126	Pkp3/Emp2/Tesc	3	IRS
GO:00604851	BP	GO:0060485	mesenchyme development	3/19	315/18048	0.00414738265834172	0.0803091208582564	0.0510405534749594	Lef1/Bmp7/Emp2	3	IRS
GO:20002421	BP	GO:2000242	negative regulation of reproductive process	2/19	93/18048	0.004242746007606	0.0803091208582564	0.0510405534749594	Bmp7/Ovol1	2	IRS
GO:00905963	BP	GO:0090596	sensory organ morphogenesis	3/19	327/18048	0.00460440691118817	0.083444393206887	0.0530331793966313	Bmp7/Nectin1/Casz1	3	IRS
GO:0070252	BP	GO:0070252	actin-mediated cell contraction	2/19	98/18048	0.0046991004081135	0.083444393206887	0.0530331793966313	Emp2/Dsp	2	IRS
GO:00160321	BP	GO:0016032	viral process	3/19	330/18048	0.00472326754001247	0.083444393206887	0.0530331793966313	Lef1/Nectin1/Nectin4	3	IRS
GO:1903312	BP	GO:1903312	negative regulation of mRNA metabolic process	2/19	102/18048	0.00507985339189731	0.0877931184034426	0.0557970166615722	Rbm20/Pkp3	2	IRS
GO:00085444	BP	GO:0008544	epidermis development	3/19	344/18048	0.00530268456128136	0.0896943452386954	0.0570053435479295	Sult2b1/Ovol1/Dsp	3	IRS
GO:00467181	BP	GO:0046718	viral entry into host cell	2/19	108/18048	0.00567683882236531	0.0916551860760195	0.0582515581813828	Nectin1/Nectin4	2	IRS
GO:00444091	BP	GO:0044409	entry into host	2/19	112/18048	0.00609190579083083	0.0916551860760195	0.0582515581813828	Nectin1/Nectin4	2	IRS
GO:00018921	BP	GO:0001892	embryonic placenta development	2/19	114/18048	0.00630452120146821	0.0916551860760195	0.0582515581813828	Lef1/Bmp7	2	IRS
GO:00018221	BP	GO:0001822	kidney development	3/19	382/18048	0.00708630640251194	0.0916551860760195	0.0582515581813828	Lef1/Bmp7/Ovol1	3	IRS
GO:1990778	BP	GO:1990778	protein localization to cell periphery	3/19	382/18048	0.00708630640251194	0.0916551860760195	0.0582515581813828	Pkp3/Emp2/Tesc	3	IRS
GO:00456391	BP	GO:0045639	positive regulation of myeloid cell differentiation	2/19	122/18048	0.00718854503015485	0.0916551860760195	0.0582515581813828	Lef1/Tesc	2	IRS
GO:1902414	BP	GO:1902414	protein localization to cell junction	2/19	123/18048	0.00730279584892948	0.0916551860760195	0.0582515581813828	Nectin1/Dsp	2	IRS
GO:0030048	BP	GO:0030048	actin filament-based movement	2/19	125/18048	0.00753377752528064	0.0916551860760195	0.0582515581813828	Emp2/Dsp	2	IRS
GO:00720011	BP	GO:0072001	renal system development	3/19	396/18048	0.00782340381892803	0.0916551860760195	0.0582515581813828	Lef1/Bmp7/Ovol1	3	IRS
GO:00440001	BP	GO:0044000	movement in host	2/19	134/18048	0.00861378459885848	0.0916551860760195	0.0582515581813828	Nectin1/Nectin4	2	IRS
GO:00017041	BP	GO:0001704	formation of primary germ layer	2/19	137/18048	0.0089884070344704	0.0916551860760195	0.0582515581813828	Lef1/Bmp7	2	IRS
GO:00430101	BP	GO:0043010	camera-type eye development	3/19	420/18048	0.0091901062500451	0.0916551860760195	0.0582515581813828	Bmp7/Nectin1/Casz1	3	IRS
GO:0050773	BP	GO:0050773	regulation of dendrite development	2/19	143/18048	0.00975931434371566	0.0916551860760195	0.0582515581813828	Bmp7/Ptprf	2	IRS
GO:00020651	BP	GO:0002065	columnar/cuboidal epithelial cell differentiation	2/19	145/18048	0.010022653810243	0.0916551860760195	0.0582515581813828	Lef1/Bmp7	2	IRS
GO:00027611	BP	GO:0002761	regulation of myeloid leukocyte differentiation	2/19	145/18048	0.010022653810243	0.0916551860760195	0.0582515581813828	Lef1/Tesc	2	IRS
GO:00303261	BP	GO:0030326	embryonic limb morphogenesis	2/19	145/18048	0.010022653810243	0.0916551860760195	0.0582515581813828	Lef1/Bmp7	2	IRS
GO:00351131	BP	GO:0035113	embryonic appendage morphogenesis	2/19	145/18048	0.010022653810243	0.0916551860760195	0.0582515581813828	Lef1/Bmp7	2	IRS
GO:00032061	BP	GO:0003206	cardiac chamber morphogenesis	2/19	148/18048	0.0104235903142431	0.0916551860760195	0.0582515581813828	Bmp7/Dsp	2	IRS
GO:00032531	BP	GO:0003253	cardiac neural crest cell migration involved in outflow tract morphogenesis	1/19	10/18048	0.0104803504884666	0.0916551860760195	0.0582515581813828	Bmp7	1	IRS
GO:0044351	BP	GO:0044351	macropinocytosis	1/19	10/18048	0.0104803504884666	0.0916551860760195	0.0582515581813828	Mapkapk3	1	IRS
GO:00455881	BP	GO:0045588	positive regulation of gamma-delta T cell differentiation	1/19	10/18048	0.0104803504884666	0.0916551860760195	0.0582515581813828	Lef1	1	IRS
GO:00458431	BP	GO:0045843	negative regulation of striated muscle tissue development	1/19	10/18048	0.0104803504884666	0.0916551860760195	0.0582515581813828	Lef1	1	IRS
GO:00466451	BP	GO:0046645	positive regulation of gamma-delta T cell activation	1/19	10/18048	0.0104803504884666	0.0916551860760195	0.0582515581813828	Lef1	1	IRS
GO:00600401	BP	GO:0060040	retinal bipolar neuron differentiation	1/19	10/18048	0.0104803504884666	0.0916551860760195	0.0582515581813828	Casz1	1	IRS
GO:0060136	BP	GO:0060136	embryonic process involved in female pregnancy	1/19	10/18048	0.0104803504884666	0.0916551860760195	0.0582515581813828	Emp2	1	IRS
GO:00605131	BP	GO:0060513	prostatic bud formation	1/19	10/18048	0.0104803504884666	0.0916551860760195	0.0582515581813828	Bmp7	1	IRS
GO:00620421	BP	GO:0062042	regulation of cardiac epithelial to mesenchymal transition	1/19	10/18048	0.0104803504884666	0.0916551860760195	0.0582515581813828	Emp2	1	IRS
GO:00718951	BP	GO:0071895	odontoblast differentiation	1/19	10/18048	0.0104803504884666	0.0916551860760195	0.0582515581813828	Lef1	1	IRS
GO:00722031	BP	GO:0072203	cell proliferation involved in metanephros development	1/19	10/18048	0.0104803504884666	0.0916551860760195	0.0582515581813828	Bmp7	1	IRS
GO:0099022	BP	GO:0099022	vesicle tethering	1/19	10/18048	0.0104803504884666	0.0916551860760195	0.0582515581813828	Stard3	1	IRS
GO:1901993	BP	GO:1901993	regulation of meiotic cell cycle phase transition	1/19	10/18048	0.0104803504884666	0.0916551860760195	0.0582515581813828	Ovol1	1	IRS
GO:19027321	BP	GO:1902732	positive regulation of chondrocyte proliferation	1/19	10/18048	0.0104803504884666	0.0916551860760195	0.0582515581813828	Lef1	1	IRS
GO:00016551	BP	GO:0001655	urogenital system development	3/19	444/18048	0.0106896752912097	0.0916551860760195	0.0582515581813828	Lef1/Bmp7/Ovol1	3	IRS
GO:0045654	BP	GO:0045654	positive regulation of megakaryocyte differentiation	1/19	11/18048	0.0115226430564189	0.0916551860760195	0.0582515581813828	Tesc	1	IRS
GO:0034329	BP	GO:0034329	cell junction assembly	3/19	460/18048	0.0117645455011457	0.0916551860760195	0.0582515581813828	Nectin1/Tbcd/Pkp3	3	IRS
GO:00517011	BP	GO:0051701	biological process involved in interaction with host	2/19	161/18048	0.0122421630758648	0.0916551860760195	0.0582515581813828	Nectin1/Nectin4	2	IRS
GO:00016542	BP	GO:0001654	eye development	3/19	469/18048	0.0123959042363827	0.0916551860760195	0.0582515581813828	Bmp7/Nectin1/Casz1	3	IRS
GO:0001765	BP	GO:0001765	membrane raft assembly	1/19	12/18048	0.0125638954698984	0.0916551860760195	0.0582515581813828	Emp2	1	IRS
GO:00302231	BP	GO:0030223	neutrophil differentiation	1/19	12/18048	0.0125638954698984	0.0916551860760195	0.0582515581813828	Lef1	1	IRS
GO:0044771	BP	GO:0044771	meiotic cell cycle phase transition	1/19	12/18048	0.0125638954698984	0.0916551860760195	0.0582515581813828	Ovol1	1	IRS
GO:0044857	BP	GO:0044857	plasma membrane raft organization	1/19	12/18048	0.0125638954698984	0.0916551860760195	0.0582515581813828	Emp2	1	IRS
GO:00486351	BP	GO:0048635	negative regulation of muscle organ development	1/19	12/18048	0.0125638954698984	0.0916551860760195	0.0582515581813828	Lef1	1	IRS
GO:00718641	BP	GO:0071864	positive regulation of cell proliferation in bone marrow	1/19	12/18048	0.0125638954698984	0.0916551860760195	0.0582515581813828	Lef1	1	IRS
GO:00720751	BP	GO:0072075	metanephric mesenchyme development	1/19	12/18048	0.0125638954698984	0.0916551860760195	0.0582515581813828	Bmp7	1	IRS
GO:0098911	BP	GO:0098911	regulation of ventricular cardiac muscle cell action potential	1/19	12/18048	0.0125638954698984	0.0916551860760195	0.0582515581813828	Dsp	1	IRS
GO:01500632	BP	GO:0150063	visual system development	3/19	472/18048	0.0126106631290062	0.0916551860760195	0.0582515581813828	Bmp7/Nectin1/Casz1	3	IRS
GO:0007043	BP	GO:0007043	cell-cell junction assembly	2/19	164/18048	0.0126803234228515	0.0916551860760195	0.0582515581813828	Tbcd/Pkp3	2	IRS
GO:00488802	BP	GO:0048880	sensory system development	3/19	477/18048	0.0129733961393619	0.0916551860760195	0.0582515581813828	Bmp7/Nectin1/Casz1	3	IRS
GO:00507671	BP	GO:0050767	regulation of neurogenesis	3/19	478/18048	0.0130466642829372	0.0916551860760195	0.0582515581813828	Bmp7/Ptprf/Casz1	3	IRS
GO:0003093	BP	GO:0003093	regulation of glomerular filtration	1/19	13/18048	0.0136041087093121	0.0916551860760195	0.0582515581813828	Emp2	1	IRS
GO:0032060	BP	GO:0032060	bleb assembly	1/19	13/18048	0.0136041087093121	0.0916551860760195	0.0582515581813828	Emp2	1	IRS
GO:0034333	BP	GO:0034333	adherens junction assembly	1/19	13/18048	0.0136041087093121	0.0916551860760195	0.0582515581813828	Tbcd	1	IRS
GO:00455861	BP	GO:0045586	regulation of gamma-delta T cell differentiation	1/19	13/18048	0.0136041087093121	0.0916551860760195	0.0582515581813828	Lef1	1	IRS
GO:00465981	BP	GO:0046598	positive regulation of viral entry into host cell	1/19	13/18048	0.0136041087093121	0.0916551860760195	0.0582515581813828	Nectin1	1	IRS
GO:00466431	BP	GO:0046643	regulation of gamma-delta T cell activation	1/19	13/18048	0.0136041087093121	0.0916551860760195	0.0582515581813828	Lef1	1	IRS
GO:00483401	BP	GO:0048340	paraxial mesoderm morphogenesis	1/19	13/18048	0.0136041087093121	0.0916551860760195	0.0582515581813828	Lef1	1	IRS
GO:00602721	BP	GO:0060272	embryonic skeletal joint morphogenesis	1/19	13/18048	0.0136041087093121	0.0916551860760195	0.0582515581813828	Bmp7	1	IRS
GO:00606011	BP	GO:0060601	lateral sprouting from an epithelium	1/19	13/18048	0.0136041087093121	0.0916551860760195	0.0582515581813828	Bmp7	1	IRS
GO:00613091	BP	GO:0061309	cardiac neural crest cell development involved in outflow tract morphogenesis	1/19	13/18048	0.0136041087093121	0.0916551860760195	0.0582515581813828	Bmp7	1	IRS
GO:00721241	BP	GO:0072124	regulation of glomerular mesangial cell proliferation	1/19	13/18048	0.0136041087093121	0.0916551860760195	0.0582515581813828	Bmp7	1	IRS
GO:00752941	BP	GO:0075294	positive regulation by symbiont of entry into host	1/19	13/18048	0.0136041087093121	0.0916551860760195	0.0582515581813828	Nectin1	1	IRS
GO:19038671	BP	GO:1903867	extraembryonic membrane development	1/19	13/18048	0.0136041087093121	0.0916551860760195	0.0582515581813828	Bmp7	1	IRS
GO:19046721	BP	GO:1904672	regulation of somatic stem cell population maintenance	1/19	13/18048	0.0136041087093121	0.0916551860760195	0.0582515581813828	Bmp7	1	IRS
GO:19059621	BP	GO:1905962	glutamatergic neuron differentiation	1/19	13/18048	0.0136041087093121	0.0916551860760195	0.0582515581813828	Casz1	1	IRS
GO:20010541	BP	GO:2001054	negative regulation of mesenchymal cell apoptotic process	1/19	13/18048	0.0136041087093121	0.0916551860760195	0.0582515581813828	Bmp7	1	IRS
GO:0045785	BP	GO:0045785	positive regulation of cell adhesion	3/19	496/18048	0.0144068082652222	0.0916551860760195	0.0582515581813828	Lef1/Bmp7/Emp2	3	IRS
GO:00721101	BP	GO:0072110	glomerular mesangial cell proliferation	1/19	14/18048	0.0146432837541988	0.0916551860760195	0.0582515581813828	Bmp7	1	IRS
GO:00351071	BP	GO:0035107	appendage morphogenesis	2/19	177/18048	0.0146575414544355	0.0916551860760195	0.0582515581813828	Lef1/Bmp7	2	IRS
GO:00351081	BP	GO:0035108	limb morphogenesis	2/19	177/18048	0.0146575414544355	0.0916551860760195	0.0582515581813828	Lef1/Bmp7	2	IRS
GO:00507681	BP	GO:0050768	negative regulation of neurogenesis	2/19	177/18048	0.0146575414544355	0.0916551860760195	0.0582515581813828	Bmp7/Casz1	2	IRS
GO:00511001	BP	GO:0051100	negative regulation of binding	2/19	177/18048	0.0146575414544355	0.0916551860760195	0.0582515581813828	Lef1/Ptprf	2	IRS
GO:00305091	BP	GO:0030509	BMP signaling pathway	2/19	179/18048	0.0149729126959662	0.0916551860760195	0.0582515581813828	Lef1/Bmp7	2	IRS
GO:00312141	BP	GO:0031214	biomineral tissue development	2/19	179/18048	0.0149729126959662	0.0916551860760195	0.0582515581813828	Bmp7/Nectin1	2	IRS
GO:00519611	BP	GO:0051961	negative regulation of nervous system development	2/19	182/18048	0.0154514911932175	0.0916551860760195	0.0582515581813828	Bmp7/Casz1	2	IRS
GO:00219321	BP	GO:0021932	hindbrain radial glia guided cell migration	1/19	15/18048	0.0156814215832255	0.0916551860760195	0.0582515581813828	Lef1	1	IRS
GO:00341161	BP	GO:0034116	positive regulation of heterotypic cell-cell adhesion	1/19	15/18048	0.0156814215832255	0.0916551860760195	0.0582515581813828	Bmp7	1	IRS
GO:00604421	BP	GO:0060442	branching involved in prostate gland morphogenesis	1/19	15/18048	0.0156814215832255	0.0916551860760195	0.0582515581813828	Bmp7	1	IRS
GO:00718631	BP	GO:0071863	regulation of cell proliferation in bone marrow	1/19	15/18048	0.0156814215832255	0.0916551860760195	0.0582515581813828	Lef1	1	IRS
GO:0086069	BP	GO:0086069	bundle of His cell to Purkinje myocyte communication	1/19	15/18048	0.0156814215832255	0.0916551860760195	0.0582515581813828	Dsp	1	IRS
GO:1900121	BP	GO:1900121	negative regulation of receptor binding	1/19	15/18048	0.0156814215832255	0.0916551860760195	0.0582515581813828	Ptprf	1	IRS
GO:00308561	BP	GO:0030856	regulation of epithelial cell differentiation	2/19	184/18048	0.0157742065171518	0.0916551860760195	0.0582515581813828	Bmp7/Sult2b1	2	IRS
GO:01101481	BP	GO:0110148	biomineralization	2/19	187/18048	0.016263743074855	0.0916551860760195	0.0582515581813828	Bmp7/Nectin1	2	IRS
GO:0001977	BP	GO:0001977	renal system process involved in regulation of blood volume	1/19	16/18048	0.016718523174193	0.0916551860760195	0.0582515581813828	Emp2	1	IRS
GO:00104541	BP	GO:0010454	negative regulation of cell fate commitment	1/19	16/18048	0.016718523174193	0.0916551860760195	0.0582515581813828	Casz1	1	IRS
GO:0031115	BP	GO:0031115	negative regulation of microtubule polymerization	1/19	16/18048	0.016718523174193	0.0916551860760195	0.0582515581813828	Tbcd	1	IRS
GO:0051386	BP	GO:0051386	regulation of neurotrophin TRK receptor signaling pathway	1/19	16/18048	0.016718523174193	0.0916551860760195	0.0582515581813828	Ptprf	1	IRS
GO:00550571	BP	GO:0055057	neuroblast division	1/19	16/18048	0.016718523174193	0.0916551860760195	0.0582515581813828	Lef1	1	IRS
GO:00613081	BP	GO:0061308	cardiac neural crest cell development involved in heart development	1/19	16/18048	0.016718523174193	0.0916551860760195	0.0582515581813828	Bmp7	1	IRS
GO:00718381	BP	GO:0071838	cell proliferation in bone marrow	1/19	16/18048	0.016718523174193	0.0916551860760195	0.0582515581813828	Lef1	1	IRS
GO:00720741	BP	GO:0072074	kidney mesenchyme development	1/19	16/18048	0.016718523174193	0.0916551860760195	0.0582515581813828	Bmp7	1	IRS
GO:00724981	BP	GO:0072498	embryonic skeletal joint development	1/19	16/18048	0.016718523174193	0.0916551860760195	0.0582515581813828	Bmp7	1	IRS
GO:0090136	BP	GO:0090136	epithelial cell-cell adhesion	1/19	16/18048	0.016718523174193	0.0916551860760195	0.0582515581813828	Dsp	1	IRS
GO:19023371	BP	GO:1902337	regulation of apoptotic process involved in morphogenesis	1/19	16/18048	0.016718523174193	0.0916551860760195	0.0582515581813828	Bmp7	1	IRS
GO:20010531	BP	GO:2001053	regulation of mesenchymal cell apoptotic process	1/19	16/18048	0.016718523174193	0.0916551860760195	0.0582515581813828	Bmp7	1	IRS
GO:2001212	BP	GO:2001212	regulation of vasculogenesis	1/19	16/18048	0.016718523174193	0.0916551860760195	0.0582515581813828	Emp2	1	IRS
GO:19021071	BP	GO:1902107	positive regulation of leukocyte differentiation	2/19	191/18048	0.0169265924971451	0.0916551860760195	0.0582515581813828	Lef1/Tesc	2	IRS
GO:19037081	BP	GO:1903708	positive regulation of hemopoiesis	2/19	191/18048	0.0169265924971451	0.0916551860760195	0.0582515581813828	Lef1/Tesc	2	IRS
GO:00717721	BP	GO:0071772	response to BMP	2/19	194/18048	0.0174312764176877	0.0916551860760195	0.0582515581813828	Lef1/Bmp7	2	IRS
GO:00717731	BP	GO:0071773	cellular response to BMP stimulus	2/19	194/18048	0.0174312764176877	0.0916551860760195	0.0582515581813828	Lef1/Bmp7	2	IRS
GO:00487541	BP	GO:0048754	branching morphogenesis of an epithelial tube	2/19	195/18048	0.0176009337423729	0.0916551860760195	0.0582515581813828	Lef1/Bmp7	2	IRS
GO:00358811	BP	GO:0035881	amacrine cell differentiation	1/19	17/18048	0.017754589504034	0.0916551860760195	0.0582515581813828	Casz1	1	IRS
GO:00424921	BP	GO:0042492	gamma-delta T cell differentiation	1/19	17/18048	0.017754589504034	0.0916551860760195	0.0582515581813828	Lef1	1	IRS
GO:00613071	BP	GO:0061307	cardiac neural crest cell differentiation involved in heart development	1/19	17/18048	0.017754589504034	0.0916551860760195	0.0582515581813828	Bmp7	1	IRS
GO:00903361	BP	GO:0090336	positive regulation of brown fat cell differentiation	1/19	17/18048	0.017754589504034	0.0916551860760195	0.0582515581813828	Bmp7	1	IRS
GO:19017221	BP	GO:1901722	regulation of cell proliferation involved in kidney development	1/19	17/18048	0.017754589504034	0.0916551860760195	0.0582515581813828	Bmp7	1	IRS
GO:19047481	BP	GO:1904748	regulation of apoptotic process involved in development	1/19	17/18048	0.017754589504034	0.0916551860760195	0.0582515581813828	Bmp7	1	IRS
GO:2001044	BP	GO:2001044	regulation of integrin-mediated signaling pathway	1/19	17/18048	0.017754589504034	0.0916551860760195	0.0582515581813828	Emp2	1	IRS
GO:00018901	BP	GO:0001890	placenta development	2/19	199/18048	0.0182866692427715	0.0923004322148424	0.0586616451017867	Lef1/Bmp7	2	IRS
GO:00439231	BP	GO:0043923	positive regulation by host of viral transcription	1/19	18/18048	0.0187896215488134	0.0923004322148424	0.0586616451017867	Lef1	1	IRS
GO:00444061	BP	GO:0044406	adhesion of symbiont to host	1/19	18/18048	0.0187896215488134	0.0923004322148424	0.0586616451017867	Nectin1	1	IRS
GO:00605721	BP	GO:0060572	morphogenesis of an epithelial bud	1/19	18/18048	0.0187896215488134	0.0923004322148424	0.0586616451017867	Bmp7	1	IRS
GO:00704861	BP	GO:0070486	leukocyte aggregation	1/19	18/18048	0.0187896215488134	0.0923004322148424	0.0586616451017867	Bmp7	1	IRS
GO:00971521	BP	GO:0097152	mesenchymal cell apoptotic process	1/19	18/18048	0.0187896215488134	0.0923004322148424	0.0586616451017867	Bmp7	1	IRS
GO:19018621	BP	GO:1901862	negative regulation of muscle tissue development	1/19	18/18048	0.0187896215488134	0.0923004322148424	0.0586616451017867	Lef1	1	IRS
GO:00032051	BP	GO:0003205	cardiac chamber development	2/19	202/18048	0.0188083899607603	0.0923004322148424	0.0586616451017867	Bmp7/Dsp	2	IRS
GO:00162021	BP	GO:0016202	regulation of striated muscle tissue development	1/19	19/18048	0.0198236202837315	0.0949384224431721	0.0603382228040021	Lef1	1	IRS
GO:00331511	BP	GO:0033151	V(D)J recombination	1/19	19/18048	0.0198236202837315	0.0949384224431721	0.0603382228040021	Lef1	1	IRS
GO:00426701	BP	GO:0042670	retinal cone cell differentiation	1/19	19/18048	0.0198236202837315	0.0949384224431721	0.0603382228040021	Casz1	1	IRS
GO:00721091	BP	GO:0072109	glomerular mesangium development	1/19	19/18048	0.0198236202837315	0.0949384224431721	0.0603382228040021	Bmp7	1	IRS
GO:00487361	BP	GO:0048736	appendage development	2/19	210/18048	0.0202304033006289	0.0957331584761905	0.0608433181973803	Lef1/Bmp7	2	IRS
GO:00601731	BP	GO:0060173	limb development	2/19	210/18048	0.0202304033006289	0.0957331584761905	0.0608433181973803	Lef1/Bmp7	2	IRS
GO:00073691	BP	GO:0007369	gastrulation	2/19	213/18048	0.0207750773102889	0.0958438520987396	0.0609136696556041	Lef1/Bmp7	2	IRS
GO:00215422	BP	GO:0021542	dentate gyrus development	1/19	20/18048	0.020856586683122	0.0958438520987396	0.0609136696556041	Lef1	1	IRS
GO:00600331	BP	GO:0060033	anatomical structure regression	1/19	20/18048	0.020856586683122	0.0958438520987396	0.0609136696556041	Lef1	1	IRS
GO:00602211	BP	GO:0060221	retinal rod cell differentiation	1/19	20/18048	0.020856586683122	0.0958438520987396	0.0609136696556041	Casz1	1	IRS
GO:2000651	BP	GO:2000651	positive regulation of sodium ion transmembrane transporter activity	1/19	20/18048	0.020856586683122	0.0958438520987396	0.0609136696556041	Tesc	1	IRS
GO:00600411	BP	GO:0060041	retina development in camera-type eye	2/19	218/18048	0.0216965499126093	0.0966743042653369	0.0614414644784663	Nectin1/Casz1	2	IRS
GO:0001787	BP	GO:0001787	natural killer cell proliferation	1/19	21/18048	0.0218885217204536	0.0966743042653369	0.0614414644784663	Emp2	1	IRS
GO:00326341	BP	GO:0032634	interleukin-5 production	1/19	21/18048	0.0218885217204536	0.0966743042653369	0.0614414644784663	Lef1	1	IRS
GO:00326741	BP	GO:0032674	regulation of interleukin-5 production	1/19	21/18048	0.0218885217204536	0.0966743042653369	0.0614414644784663	Lef1	1	IRS
GO:00450631	BP	GO:0045063	T-helper 1 cell differentiation	1/19	21/18048	0.0218885217204536	0.0966743042653369	0.0614414644784663	Lef1	1	IRS
GO:00600391	BP	GO:0060039	pericardium development	1/19	21/18048	0.0218885217204536	0.0966743042653369	0.0614414644784663	Bmp7	1	IRS
GO:00609731	BP	GO:0060973	cell migration involved in heart development	1/19	21/18048	0.0218885217204536	0.0966743042653369	0.0614414644784663	Bmp7	1	IRS
GO:00107211	BP	GO:0010721	negative regulation of cell development	2/19	224/18048	0.022824666030484	0.097438203009757	0.0619269611978595	Bmp7/Casz1	2	IRS
GO:00309021	BP	GO:0030902	hindbrain development	2/19	224/18048	0.022824666030484	0.097438203009757	0.0619269611978595	Lef1/Bmp7	2	IRS
GO:00326161	BP	GO:0032616	interleukin-13 production	1/19	22/18048	0.0229194263683328	0.097438203009757	0.0619269611978595	Lef1	1	IRS
GO:00326561	BP	GO:0032656	regulation of interleukin-13 production	1/19	22/18048	0.0229194263683328	0.097438203009757	0.0619269611978595	Lef1	1	IRS
GO:00466291	BP	GO:0046629	gamma-delta T cell activation	1/19	22/18048	0.0229194263683328	0.097438203009757	0.0619269611978595	Lef1	1	IRS
GO:00604381	BP	GO:0060438	trachea development	1/19	22/18048	0.0229194263683328	0.097438203009757	0.0619269611978595	Lef1	1	IRS
GO:00701661	BP	GO:0070166	enamel mineralization	1/19	22/18048	0.0229194263683328	0.097438203009757	0.0619269611978595	Nectin1	1	IRS
GO:0030057	CC	GO:0030057	desmosome	2/19	24/18303	0.000277970022001634	0.0151929592575819	0.0117445573208281	Pkp3/Dsp	2	IRS
GO:00059121	CC	GO:0005912	adherens junction	3/19	150/18303	0.000474779976799433	0.0151929592575819	0.0117445573208281	Nectin1/Nectin4/Pkp3	3	IRS
GO:0001533	CC	GO:0001533	cornified envelope	2/19	50/18303	0.00121405698132854	0.0258998822683422	0.0200212905692777	Pkp3/Dsp	2	IRS
GO:0044291	CC	GO:0044291	cell-cell contact zone	2/19	87/18303	0.00362377315752994	0.0579803705204791	0.0448203522115546	Nectin1/Dsp	2	IRS
GO:0048786	CC	GO:0048786	presynaptic active zone	2/19	100/18303	0.00475656043212147	0.0608839735311549	0.0470649137494125	Nectin1/Ppfibp2	2	IRS
GO:0050839	MF	GO:0050839	cell adhesion molecule binding	5/19	290/16737	1.43747027963167e-05	0.00107810270972375	0.000635513176258211	Nectin1/Ptprf/Pkp3/Emp2/Dsp	5	IRS
GO:0015485	MF	GO:0015485	cholesterol binding	2/19	47/16737	0.00128024951492648	0.0469359470924516	0.0276675056544978	Stard3/Sult2b1	2	IRS
GO:0032934	MF	GO:0032934	sterol binding	2/19	57/16737	0.00187743788369807	0.0469359470924516	0.0276675056544978	Stard3/Sult2b1	2	IRS
GO:0043178	MF	GO:0043178	alcohol binding	2/19	84/16737	0.00402659848716663	0.0754987216343744	0.0445045095949996	Stard3/Sult2b1	2	IRS
GO:0005496	MF	GO:0005496	steroid binding	2/19	103/16737	0.00599030826002071	0.0898546239003106	0.0529669361938673	Stard3/Sult2b1	2	IRS
GO:00700161	MF	GO:0070016	armadillo repeat domain binding	1/19	10/16737	0.0112973001312185	0.0944553403949798	0.0556789374959881	Lef1	1	IRS
GO:0045294	MF	GO:0045294	alpha-catenin binding	1/19	12/16737	0.0135422027667974	0.0944553403949798	0.0556789374959881	Pkp3	1	IRS
GO:00082011	MF	GO:0008201	heparin binding	2/19	161/16737	0.0141248918750326	0.0944553403949798	0.0556789374959881	Bmp7/Ptprf	2	IRS
GO:0042301	MF	GO:0042301	phosphate ion binding	1/19	13/16737	0.0146628424168681	0.0944553403949798	0.0556789374959881	Ptprf	1	IRS
GO:00452951	MF	GO:0045295	gamma-catenin binding	1/19	13/16737	0.0146628424168681	0.0944553403949798	0.0556789374959881	Lef1	1	IRS
GO:0097157	MF	GO:0097157	pre-mRNA intronic binding	1/19	14/16737	0.0157822759252438	0.0944553403949798	0.0556789374959881	Rbm20	1	IRS
GO:00707421	MF	GO:0070742	C2H2 zinc finger domain binding	1/19	15/16737	0.0169005045180456	0.0944553403949798	0.0556789374959881	Lef1	1	IRS
GO:00707001	MF	GO:0070700	BMP receptor binding	1/19	16/16737	0.0180175294202195	0.0944553403949798	0.0556789374959881	Bmp7	1	IRS
GO:0140416	MF	GO:0140416	transcription regulator inhibitor activity	1/19	20/16737	0.0224736165805818	0.0944553403949798	0.0556789374959881	Lef1	1	IRS
GO:0120020	MF	GO:0120020	cholesterol transfer activity	1/19	21/16737	0.0235846413628377	0.0944553403949798	0.0556789374959881	Stard3	1	IRS
GO:0120015	MF	GO:0120015	sterol transfer activity	1/19	22/16737	0.0246944697795705	0.0944553403949798	0.0556789374959881	Stard3	1	IRS
GO:00055391	MF	GO:0005539	glycosaminoglycan binding	2/19	218/16737	0.0249642217416241	0.0944553403949798	0.0556789374959881	Bmp7/Ptprf	2	IRS
GO:0005096	MF	GO:0005096	GTPase activator activity	2/19	221/16737	0.0256060325811573	0.0944553403949798	0.0556789374959881	Tbcd/Tbc1d16	2	IRS
GO:0004683	MF	GO:0004683	calmodulin-dependent protein kinase activity	1/19	24/16737	0.0269105423823595	0.0944553403949798	0.0556789374959881	Mapkapk3	1	IRS
GO:0009931	MF	GO:0009931	calcium-dependent protein serine/threonine kinase activity	1/19	24/16737	0.0269105423823595	0.0944553403949798	0.0556789374959881	Mapkapk3	1	IRS
GO:0010857	MF	GO:0010857	calcium-dependent protein kinase activity	1/19	25/16737	0.0280167889984508	0.0944553403949798	0.0556789374959881	Mapkapk3	1	IRS
GO:0070696	MF	GO:0070696	transmembrane receptor protein serine/threonine kinase binding	1/19	26/16737	0.0291218441090914	0.0944553403949798	0.0556789374959881	Bmp7	1	IRS
GO:0005158	MF	GO:0005158	insulin receptor binding	1/19	27/16737	0.0302257089263935	0.0944553403949798	0.0556789374959881	Ptprf	1	IRS
GO:0008301	MF	GO:0008301	DNA binding, bending	1/19	27/16737	0.0302257089263935	0.0944553403949798	0.0556789374959881	Lef1	1	IRS
GO:00302163	BP	GO:0030216	keratinocyte differentiation	4/16	138/18048	5.54565078383486e-06	0.00202157401167682	0.00144742769332469	Vdr/Krt80/Krt17/Tgm1	4	INF
GO:00314241	BP	GO:0031424	keratinization	3/16	48/18048	9.64951795549795e-06	0.00202157401167682	0.00144742769332469	Krt80/Krt17/Tgm1	3	INF
GO:00099134	BP	GO:0009913	epidermal cell differentiation	4/16	225/18048	3.80519374695099e-05	0.00531458726657489	0.003805193746951	Vdr/Krt80/Krt17/Tgm1	4	INF
GO:00435884	BP	GO:0043588	skin development	4/16	302/18048	0.000119329962073037	0.0124998135271506	0.00894974715547778	Vdr/Krt80/Krt17/Tgm1	4	INF
GO:00085445	BP	GO:0008544	epidermis development	4/16	344/18048	0.000196896124147514	0.0164998952035617	0.0118137674488509	Vdr/Krt80/Krt17/Tgm1	4	INF
GO:0046697	BP	GO:0046697	decidualization	2/16	35/18048	0.000431005324191535	0.0300985384727088	0.0215502662095767	Vdr/Cdh1	2	INF
GO:0001893	BP	GO:0001893	maternal placenta development	2/16	48/18048	0.000811627361819568	0.0485816949431998	0.0347840297922672	Vdr/Cdh1	2	INF
GO:00108371	BP	GO:0010837	regulation of keratinocyte proliferation	2/16	52/18048	0.000952123780479281	0.0498674830026023	0.035704641767973	Vdr/Tgm1	2	INF
GO:00436161	BP	GO:0043616	keratinocyte proliferation	2/16	62/18048	0.00135082025609066	0.0628881874779986	0.0450273418696888	Vdr/Tgm1	2	INF
GO:0045109	BP	GO:0045109	intermediate filament organization	2/16	66/18048	0.00152910019017055	0.0640692979681459	0.0458730057051164	Krt80/Krt17	2	INF
GO:0045104	BP	GO:0045104	intermediate filament cytoskeleton organization	2/16	85/18048	0.00252008651059191	0.0908864894782244	0.0650738588149578	Krt80/Krt17	2	INF
GO:0045103	BP	GO:0045103	intermediate filament-based process	2/16	87/18048	0.00263807104369878	0.0908864894782244	0.0650738588149578	Krt80/Krt17	2	INF
GO:0060135	BP	GO:0060135	maternal process involved in female pregnancy	2/16	90/18048	0.00281986721531484	0.0908864894782244	0.0650738588149578	Vdr/Cdh1	2	INF
GO:0045095	CC	GO:0045095	keratin filament	2/18	69/18303	0.00206102031758592	0.0638588381750988	0.0385687547218025	Krt80/Krt17	2	INF
GO:0030864	CC	GO:0030864	cortical actin cytoskeleton	2/18	88/18303	0.00332603890644357	0.0638588381750988	0.0385687547218025	Cdh1/Cobl	2	INF
GO:0005901	CC	GO:0005901	caveola	2/18	102/18303	0.00443928368984754	0.0638588381750988	0.0385687547218025	Vdr/Cdh1	2	INF
GO:0030863	CC	GO:0030863	cortical cytoskeleton	2/18	123/18303	0.006387903996459	0.0638588381750988	0.0385687547218025	Cdh1/Cobl	2	INF
GO:0044853	CC	GO:0044853	plasma membrane raft	2/18	136/18303	0.00775690313159861	0.0638588381750988	0.0385687547218025	Vdr/Cdh1	2	INF
GO:0005882	CC	GO:0005882	intermediate filament	2/18	137/18303	0.0078672525760356	0.0638588381750988	0.0385687547218025	Krt80/Krt17	2	INF
GO:0031252	CC	GO:0031252	cell leading edge	3/18	443/18303	0.00876842404200942	0.0638588381750988	0.0385687547218025	Mcf2l/Cdh1/Cobl	3	INF
GO:00059122	CC	GO:0005912	adherens junction	2/18	150/18303	0.0093662336885171	0.0638588381750988	0.0385687547218025	Cdh1/Tgm1	2	INF
GO:0016600	CC	GO:0016600	flotillin complex	1/18	10/18303	0.00979344231963808	0.0638588381750988	0.0385687547218025	Cdh1	1	INF
GO:00442941	CC	GO:0044294	dendritic growth cone	1/18	13/18303	0.0127137656249237	0.0638588381750988	0.0385687547218025	Cobl	1	INF
GO:00098981	CC	GO:0009898	cytoplasmic side of plasma membrane	2/18	177/18303	0.0128520924903612	0.0638588381750988	0.0385687547218025	Mcf2l/Cdh1	2	INF
GO:0045111	CC	GO:0045111	intermediate filament cytoskeleton	2/18	179/18303	0.0131297824117963	0.0638588381750988	0.0385687547218025	Krt80/Krt17	2	INF
GO:0019897	CC	GO:0019897	extrinsic component of plasma membrane	2/18	185/18303	0.0139786111754864	0.0638588381750988	0.0385687547218025	Mcf2l/Cdh1	2	INF
GO:0043220	CC	GO:0043220	Schmidt-Lanterman incisure	1/18	15/18303	0.014656126794285	0.0638588381750988	0.0385687547218025	Cdh1	1	INF
GO:0030027	CC	GO:0030027	lamellipodium	2/18	197/18303	0.0157462701440747	0.0640348319192372	0.0386750494766748	Mcf2l/Cdh1	2	INF
GO:0033268	CC	GO:0033268	node of Ranvier	1/18	19/18303	0.0185300271026019	0.065692437386859	0.0396761916918044	Cdh1	1	INF
GO:0043218	CC	GO:0043218	compact myelin	1/18	19/18303	0.0185300271026019	0.065692437386859	0.0396761916918044	Cdh1	1	INF
GO:00985621	CC	GO:0098562	cytoplasmic side of membrane	2/18	222/18303	0.0197203721555538	0.065692437386859	0.0396761916918044	Mcf2l/Cdh1	2	INF
GO:00442921	CC	GO:0044292	dendrite terminus	1/18	21/18303	0.020461578858202	0.065692437386859	0.0396761916918044	Cobl	1	INF
GO:0016342	CC	GO:0016342	catenin complex	1/18	28/18303	0.0271937757154151	0.0789914437447773	0.0477083784480967	Cdh1	1	INF
GO:0097038	CC	GO:0097038	perinuclear endoplasmic reticulum	1/18	28/18303	0.0271937757154151	0.0789914437447773	0.0477083784480967	Osbpl3	1	INF
GO:00054961	MF	GO:0005496	steroid binding	2/16	103/16737	0.0042545185405411	0.0909404690515874	0.0556250379689652	Vdr/Osbpl3	2	INF
GO:0030283	MF	GO:0030283	testosterone dehydrogenase [NAD(P)] activity	1/16	10/16737	0.00952118791666823	0.0909404690515874	0.0556250379689652	Dhrs9	1	INF
GO:0005319	MF	GO:0005319	lipid transporter activity	2/16	160/16737	0.00998083373262472	0.0909404690515874	0.0556250379689652	Osbpl3/Slc10a6	2	INF
GO:0032052	MF	GO:0032052	bile acid binding	1/16	12/16737	0.0114151981807654	0.0909404690515874	0.0556250379689652	Vdr	1	INF
GO:00452941	MF	GO:0045294	alpha-catenin binding	1/16	12/16737	0.0114151981807654	0.0909404690515874	0.0556250379689652	Cdh1	1	INF
GO:0140161	MF	GO:0140161	monocarboxylate:sodium symporter activity	1/16	12/16737	0.0114151981807654	0.0909404690515874	0.0556250379689652	Slc10a6	1	INF
GO:00452952	MF	GO:0045295	gamma-catenin binding	1/16	13/16737	0.0123609295307868	0.0909404690515874	0.0556250379689652	Cdh1	1	INF
GO:0050700	MF	GO:0050700	CARD domain binding	1/16	13/16737	0.0123609295307868	0.0909404690515874	0.0556250379689652	Card14	1	INF
GO:0005545	MF	GO:0005545	1-phosphatidylinositol binding	1/16	14/16737	0.01330581264054	0.0909404690515874	0.0556250379689652	Mcf2l	1	INF
GO:0015355	MF	GO:0015355	secondary active monocarboxylate transmembrane transporter activity	1/16	14/16737	0.01330581264054	0.0909404690515874	0.0556250379689652	Slc10a6	1	INF
GO:00167551	MF	GO:0016755	aminoacyltransferase activity	1/16	17/16737	0.016135379626644	0.0909404690515874	0.0556250379689652	Tgm1	1	INF
GO:0004745	MF	GO:0004745	NAD-retinol dehydrogenase activity	1/16	18/16737	0.0170768768710201	0.0909404690515874	0.0556250379689652	Dhrs9	1	INF
GO:0015125	MF	GO:0015125	bile acid transmembrane transporter activity	1/16	21/16737	0.0198963032619982	0.0909404690515874	0.0556250379689652	Slc10a6	1	INF
GO:0032794	MF	GO:0032794	GTPase activating protein binding	1/16	21/16737	0.0198963032619982	0.0909404690515874	0.0556250379689652	Cdh1	1	INF
GO:0030506	MF	GO:0030506	ankyrin binding	1/16	22/16737	0.0208344259676577	0.0909404690515874	0.0556250379689652	Cdh1	1	INF
GO:0046965	MF	GO:0046965	nuclear retinoid X receptor binding	1/16	22/16737	0.0208344259676577	0.0909404690515874	0.0556250379689652	Vdr	1	INF
GO:00046831	MF	GO:0004683	calmodulin-dependent protein kinase activity	1/16	24/16737	0.0227081464770996	0.0909404690515874	0.0556250379689652	Mapkapk3	1	INF
GO:00099311	MF	GO:0009931	calcium-dependent protein serine/threonine kinase activity	1/16	24/16737	0.0227081464770996	0.0909404690515874	0.0556250379689652	Mapkapk3	1	INF
GO:00108571	MF	GO:0010857	calcium-dependent protein kinase activity	1/16	25/16737	0.0236437456906681	0.0909404690515874	0.0556250379689652	Mapkapk3	1	INF
GO:00037851	MF	GO:0003785	actin monomer binding	1/16	26/16737	0.0245785051490777	0.0909404690515874	0.0556250379689652	Cobl	1	INF
GO:00053431	MF	GO:0005343	organic acid:sodium symporter activity	1/16	28/16737	0.0264455076139682	0.0920511670319821	0.056304412267073	Slc10a6	1	INF
GO:0030280	MF	GO:0030280	structural constituent of skin epidermis	1/16	31/16737	0.0292397307179109	0.0920511670319821	0.056304412267073	Krt80	1	INF
GO:0015248	MF	GO:0015248	sterol transporter activity	1/16	33/16737	0.0310983672405345	0.0920511670319821	0.056304412267073	Osbpl3	1	INF
GO:0033764	MF	GO:0033764	steroid dehydrogenase activity, acting on the CH-OH group of donors, NAD or NADP as acceptor	1/16	33/16737	0.0310983672405345	0.0920511670319821	0.056304412267073	Dhrs9	1	INF
GO:0042974	MF	GO:0042974	nuclear retinoic acid receptor binding	1/16	33/16737	0.0310983672405345	0.0920511670319821	0.056304412267073	Vdr	1	INF
GO:00510191	MF	GO:0051019	mitogen-activated protein kinase binding	1/16	36/16737	0.0338800677039161	0.0964278850034534	0.0589814943833356	Mapkapk3	1	INF
GO:0045621	BP	GO:0045621	positive regulation of lymphocyte differentiation	3/19	118/18048	0.000244574746035865	0.0841364705923217	0.0542281220535932	Runx3/Inpp5d/Il18	3	LGS
GO:0051897	BP	GO:0051897	positive regulation of protein kinase B signaling	3/19	131/18048	0.000332609554167527	0.0841364705923217	0.0542281220535932	Pik3r5/Cx3cr1/Il18	3	LGS
GO:00300981	BP	GO:0030098	lymphocyte differentiation	4/19	426/18048	0.00089524525569521	0.0841364705923217	0.0542281220535932	Prex1/Runx3/Inpp5d/Il18	4	LGS
GO:0002443	BP	GO:0002443	leukocyte mediated immunity	4/19	429/18048	0.000918973088008608	0.0841364705923217	0.0542281220535932	Cx3cr1/Inpp5d/Scimp/Il18	4	LGS
GO:19021072	BP	GO:1902107	positive regulation of leukocyte differentiation	3/19	191/18048	0.000997809698130709	0.0841364705923217	0.0542281220535932	Runx3/Inpp5d/Il18	3	LGS
GO:19037082	BP	GO:1903708	positive regulation of hemopoiesis	3/19	191/18048	0.000997809698130709	0.0841364705923217	0.0542281220535932	Runx3/Inpp5d/Il18	3	LGS
GO:00425541	BP	GO:0042554	superoxide anion generation	2/19	46/18048	0.00105715172075457	0.0841364705923217	0.0542281220535932	Ncf4/Il18	2	LGS
GO:0051896	BP	GO:0051896	regulation of protein kinase B signaling	3/19	200/18048	0.00113958754748844	0.0841364705923217	0.0542281220535932	Pik3r5/Cx3cr1/Il18	3	LGS
GO:00456191	BP	GO:0045619	regulation of lymphocyte differentiation	3/19	203/18048	0.00118953275473393	0.0841364705923217	0.0542281220535932	Runx3/Inpp5d/Il18	3	LGS
GO:0046638	BP	GO:0046638	positive regulation of alpha-beta T cell differentiation	2/19	51/18048	0.00129821117441754	0.0841364705923217	0.0542281220535932	Runx3/Il18	2	LGS
GO:0043370	BP	GO:0043370	regulation of CD4-positive, alpha-beta T cell differentiation	2/19	52/18048	0.00134929325962954	0.0841364705923217	0.0542281220535932	Runx3/Il18	2	LGS
GO:19031311	BP	GO:1903131	mononuclear cell differentiation	4/19	484/18048	0.00143726362767649	0.0841364705923217	0.0542281220535932	Prex1/Runx3/Inpp5d/Il18	4	LGS
GO:00487711	BP	GO:0048771	tissue remodeling	3/19	220/18048	0.00149880880623366	0.0841364705923217	0.0542281220535932	Inpp5d/Lrrk1/Il18	3	LGS
GO:0043491	BP	GO:0043491	protein kinase B signaling	3/19	234/18048	0.00178829581500537	0.0841364705923217	0.0542281220535932	Pik3r5/Cx3cr1/Il18	3	LGS
GO:0031663	BP	GO:0031663	lipopolysaccharide-mediated signaling pathway	2/19	60/18048	0.00179208174548349	0.0841364705923217	0.0542281220535932	Scimp/Il18	2	LGS
GO:0097191	BP	GO:0097191	extrinsic apoptotic signaling pathway	3/19	238/18048	0.00187698884048137	0.0841364705923217	0.0542281220535932	Runx3/Cx3cr1/Il18	3	LGS
GO:0050732	BP	GO:0050732	negative regulation of peptidyl-tyrosine phosphorylation	2/19	62/18048	0.00191219251346186	0.0841364705923217	0.0542281220535932	Lrrk1/Il18	2	LGS
GO:0072593	BP	GO:0072593	reactive oxygen species metabolic process	3/19	254/18048	0.00225921964673558	0.0927376280349545	0.0597717895299875	Prex1/Ncf4/Il18	3	LGS
GO:0043547	BP	GO:0043547	positive regulation of GTPase activity	3/19	258/18048	0.00236179028721918	0.0927376280349545	0.0597717895299875	Prex1/Tbc1d4/Rgs9	3	LGS
GO:0046637	BP	GO:0046637	regulation of alpha-beta T cell differentiation	2/19	71/18048	0.00249871603230428	0.0927376280349545	0.0597717895299875	Runx3/Il18	2	LGS
GO:0006801	BP	GO:0006801	superoxide metabolic process	2/19	75/18048	0.00278333237282825	0.0927376280349545	0.0597717895299875	Ncf4/Il18	2	LGS
GO:0046635	BP	GO:0046635	positive regulation of alpha-beta T cell activation	2/19	77/18048	0.00293111093017242	0.0927376280349545	0.0597717895299875	Runx3/Il18	2	LGS
GO:2000514	BP	GO:2000514	regulation of CD4-positive, alpha-beta T cell activation	2/19	77/18048	0.00293111093017242	0.0927376280349545	0.0597717895299875	Runx3/Il18	2	LGS
GO:0045453	BP	GO:0045453	bone resorption	2/19	79/18048	0.00308251730520772	0.0927376280349545	0.0597717895299875	Inpp5d/Lrrk1	2	LGS
GO:0002703	BP	GO:0002703	regulation of leukocyte mediated immunity	3/19	284/18048	0.00309951965357468	0.0927376280349545	0.0597717895299875	Cx3cr1/Scimp/Il18	3	LGS
GO:0009620	BP	GO:0009620	response to fungus	2/19	81/18048	0.00323753721608518	0.0931414552935274	0.0600320665978547	Cx3cr1/Scimp	2	LGS
GO:00302171	BP	GO:0030217	T cell differentiation	3/19	302/18048	0.00368500220230583	0.0991851774768527	0.0639274011882895	Prex1/Runx3/Il18	3	LGS
GO:0002720	BP	GO:0002720	positive regulation of cytokine production involved in immune response	2/19	88/18048	0.00380835821011606	0.0991851774768527	0.0639274011882895	Scimp/Il18	2	LGS
GO:0034103	BP	GO:0034103	regulation of tissue remodeling	2/19	89/18048	0.003893467931444	0.0991851774768527	0.0639274011882895	Inpp5d/Il18	2	LGS
GO:00433671	BP	GO:0043367	CD4-positive, alpha-beta T cell differentiation	2/19	90/18048	0.00397946332827331	0.0991851774768527	0.0639274011882895	Runx3/Il18	2	LGS
GO:0051251	BP	GO:0051251	positive regulation of lymphocyte activation	3/19	314/18048	0.00411061564409416	0.0991851774768527	0.0639274011882895	Runx3/Inpp5d/Il18	3	LGS
GO:0034451	CC	GO:0034451	centriolar satellite	2/19	115/18303	0.00624081046758843	0.0973484260127469	0.0763882385937344	Pxk/Pik3r5	2	LGS
GO:0097197	CC	GO:0097197	tetraspanin-enriched microdomain	1/19	10/18303	0.0103349826847901	0.0973484260127469	0.0763882385937344	Scimp	1	LGS
GO:0120200	CC	GO:0120200	rod photoreceptor outer segment	1/19	10/18303	0.0103349826847901	0.0973484260127469	0.0763882385937344	Rgs9	1	LGS
GO:0140268	CC	GO:0140268	endoplasmic reticulum-plasma membrane contact site	1/19	10/18303	0.0103349826847901	0.0973484260127469	0.0763882385937344	Gramd1b	1	LGS
GO:0001931	CC	GO:0001931	uropod	1/19	12/18303	0.0123897996743496	0.0973484260127469	0.0763882385937344	Scimp	1	LGS
GO:0031254	CC	GO:0031254	cell trailing edge	1/19	12/18303	0.0123897996743496	0.0973484260127469	0.0763882385937344	Scimp	1	LGS
GO:0043020	CC	GO:0043020	NADPH oxidase complex	1/19	12/18303	0.0123897996743496	0.0973484260127469	0.0763882385937344	Ncf4	1	LGS
GO:00975421	CC	GO:0097542	ciliary tip	1/19	14/18303	0.0144405744020062	0.0992789490137926	0.077903098747665	Armc9	1	LGS
GO:0005543	MF	GO:0005543	phospholipid binding	5/17	466/16737	7.68024507293453e-05	0.0049153568466781	0.00266787460428252	Prex1/Gramd1b/Ncf4/Pxk/Snx8	5	LGS
GO:0035091	MF	GO:0035091	phosphatidylinositol binding	3/17	275/16737	0.00251539305048628	0.0695872485240292	0.037769394758108	Ncf4/Pxk/Snx8	3	LGS
GO:00306951	MF	GO:0030695	GTPase regulator activity	3/17	421/16737	0.00826519996585338	0.0695872485240292	0.037769394758108	Prex1/Tbc1d4/Rgs9	3	LGS
GO:00605891	MF	GO:0060589	nucleoside-triphosphatase regulator activity	3/17	421/16737	0.00826519996585338	0.0695872485240292	0.037769394758108	Prex1/Tbc1d4/Rgs9	3	LGS
GO:0008047	MF	GO:0008047	enzyme activator activity	3/17	484/16737	0.0120822752457993	0.0695872485240292	0.037769394758108	Ncf4/Tbc1d4/Rgs9	3	LGS
GO:0034595	MF	GO:0034595	phosphatidylinositol phosphate 5-phosphatase activity	1/17	12/16737	0.012124666371773	0.0695872485240292	0.037769394758108	Inpp5d	1	LGS
GO:0046030	MF	GO:0046030	inositol trisphosphate phosphatase activity	1/17	12/16737	0.012124666371773	0.0695872485240292	0.037769394758108	Inpp5d	1	LGS
GO:0106019	MF	GO:0106019	phosphatidylinositol-4,5-bisphosphate phosphatase activity	1/17	13/16737	0.0131287847975834	0.0695872485240292	0.037769394758108	Inpp5d	1	LGS
GO:0046935	MF	GO:0046935	1-phosphatidylinositol-3-kinase regulator activity	1/17	14/16737	0.0141319425743377	0.0695872485240292	0.037769394758108	Pik3r5	1	LGS
GO:0035014	MF	GO:0035014	phosphatidylinositol 3-kinase regulator activity	1/17	19/16737	0.0191333518555418	0.0695872485240292	0.037769394758108	Pik3r5	1	LGS
GO:0008373	MF	GO:0008373	sialyltransferase activity	1/17	20/16737	0.0201307638078355	0.0695872485240292	0.037769394758108	St8sia1	1	LGS
GO:00050961	MF	GO:0005096	GTPase activator activity	2/17	221/16737	0.0207190210207326	0.0695872485240292	0.037769394758108	Tbc1d4/Rgs9	2	LGS
GO:0052745	MF	GO:0052745	inositol phosphate phosphatase activity	1/17	21/16737	0.0211272211276458	0.0695872485240292	0.037769394758108	Inpp5d	1	LGS
GO:0070300	MF	GO:0070300	phosphatidic acid binding	1/17	21/16737	0.0211272211276458	0.0695872485240292	0.037769394758108	Gramd1b	1	LGS
GO:01200201	MF	GO:0120020	cholesterol transfer activity	1/17	21/16737	0.0211272211276458	0.0695872485240292	0.037769394758108	Gramd1b	1	LGS
GO:0004693	MF	GO:0004693	cyclin-dependent protein serine/threonine kinase activity	1/17	22/16737	0.0221227246716058	0.0695872485240292	0.037769394758108	Cdk18	1	LGS
GO:0034593	MF	GO:0034593	phosphatidylinositol bisphosphate phosphatase activity	1/17	22/16737	0.0221227246716058	0.0695872485240292	0.037769394758108	Inpp5d	1	LGS
GO:0097472	MF	GO:0097472	cyclin-dependent protein kinase activity	1/17	22/16737	0.0221227246716058	0.0695872485240292	0.037769394758108	Cdk18	1	LGS
GO:01200151	MF	GO:0120015	sterol transfer activity	1/17	22/16737	0.0221227246716058	0.0695872485240292	0.037769394758108	Gramd1b	1	LGS
GO:0016493	MF	GO:0016493	C-C chemokine receptor activity	1/17	24/16737	0.0241108738549211	0.0695872485240292	0.037769394758108	Cx3cr1	1	LGS
GO:0031683	MF	GO:0031683	G-protein beta/gamma-subunit complex binding	1/17	24/16737	0.0241108738549211	0.0695872485240292	0.037769394758108	Pik3r5	1	LGS
GO:0004950	MF	GO:0004950	chemokine receptor activity	1/17	25/16737	0.025103521203959	0.0695872485240292	0.037769394758108	Cx3cr1	1	LGS
GO:0019957	MF	GO:0019957	C-C chemokine binding	1/17	25/16737	0.025103521203959	0.0695872485240292	0.037769394758108	Cx3cr1	1	LGS
GO:0001637	MF	GO:0001637	G protein-coupled chemoattractant receptor activity	1/17	26/16737	0.0260952181965109	0.0695872485240292	0.037769394758108	Cx3cr1	1	LGS
GO:0052866	MF	GO:0052866	phosphatidylinositol phosphate phosphatase activity	1/17	31/16737	0.0310394776437977	0.07770213375934	0.0421738554943786	Inpp5d	1	LGS
GO:0005126	MF	GO:0005126	cytokine receptor binding	2/17	283/16737	0.0327812869318215	0.07770213375934	0.0421738554943786	Cx3cr1/Il18	2	LGS
GO:00152481	MF	GO:0015248	sterol transporter activity	1/17	33/16737	0.0330105587291457	0.07770213375934	0.0421738554943786	Gramd1b	1	LGS
GO:0019956	MF	GO:0019956	chemokine binding	1/17	34/16737	0.0339946835197112	0.07770213375934	0.0421738554943786	Cx3cr1	1	LGS
GO:0120013	MF	GO:0120013	lipid transfer activity	1/17	45/16737	0.0447580236153401	0.0984233927177239	0.0534205914421857	Gramd1b	1	LGS
GO:00154851	MF	GO:0015485	cholesterol binding	1/17	47/16737	0.0467028271365226	0.0984233927177239	0.0534205914421857	Gramd1b	1	LGS
GO:0032266	MF	GO:0032266	phosphatidylinositol-3-phosphate binding	1/17	48/16737	0.0476738308476475	0.0984233927177239	0.0534205914421857	Ncf4	1	LGS
GO:0002224	BP	GO:0002224	toll-like receptor signaling pathway	6/19	123/18048	2.23600184231502e-09	1.35246246378078e-06	6.87397072664636e-07	Lyn/Nod2/Irak2/Pik3ap1/Rftn1/Scimp	6	MACRO
GO:0002764	BP	GO:0002764	immune response-regulating signaling pathway	8/19	400/18048	3.31485897985484e-09	1.35246246378078e-06	6.87397072664636e-07	Lyn/Fyb1/Nod2/Irak2/Pik3ap1/Rftn1/Ptprc/Scimp	8	MACRO
GO:0002221	BP	GO:0002221	pattern recognition receptor signaling pathway	6/19	179/18048	2.13331707855546e-08	5.80262245367085e-06	2.94921729456439e-06	Lyn/Nod2/Irak2/Pik3ap1/Rftn1/Scimp	6	MACRO
GO:00024431	BP	GO:0002443	leukocyte mediated immunity	7/19	429/18048	1.60717002005021e-07	3.27862684090244e-05	1.6663815471047e-05	Lyn/Inpp5d/Nod2/Rftn1/Itgb2/Ptprc/Scimp	7	MACRO
GO:0034134	BP	GO:0034134	toll-like receptor 2 signaling pathway	3/19	17/18048	6.6638350254625e-07	0.000108753787615548	5.52747578954153e-05	Lyn/Nod2/Pik3ap1	3	MACRO
GO:0034122	BP	GO:0034122	negative regulation of toll-like receptor signaling pathway	3/19	39/18048	8.82588267201802e-06	0.000946483739276953	0.000481055976877089	Lyn/Nod2/Pik3ap1	3	MACRO
GO:00027031	BP	GO:0002703	regulation of leukocyte mediated immunity	5/19	284/18048	9.03923647412053e-06	0.000946483739276953	0.000481055976877089	Lyn/Nod2/Itgb2/Ptprc/Scimp	5	MACRO
GO:0034142	BP	GO:0034142	toll-like receptor 4 signaling pathway	3/19	41/18048	1.02810832342823e-05	0.000946483739276953	0.000481055976877089	Lyn/Pik3ap1/Scimp	3	MACRO
GO:0050730	BP	GO:0050730	regulation of peptidyl-tyrosine phosphorylation	5/19	296/18048	1.10465501978098e-05	0.000946483739276953	0.000481055976877089	Lyn/Nod2/Cass4/Itgb2/Ptprc	5	MACRO
GO:0002253	BP	GO:0002253	activation of immune response	5/19	299/18048	1.15990654323156e-05	0.000946483739276953	0.000481055976877089	Lyn/Fyb1/Nod2/Rftn1/Ptprc	5	MACRO
GO:0002699	BP	GO:0002699	positive regulation of immune effector process	5/19	306/18048	1.29725906032692e-05	0.000962330357478879	0.000489110114611298	Lyn/Nod2/Itgb2/Ptprc/Scimp	5	MACRO
GO:0050864	BP	GO:0050864	regulation of B cell activation	4/19	149/18048	1.57029726368022e-05	0.00106780213930255	0.000542716773587727	Lyn/Inpp5d/Nod2/Ptprc	4	MACRO
GO:0043551	BP	GO:0043551	regulation of phosphatidylinositol 3-kinase activity	3/19	54/18048	2.37163415010538e-05	0.00144045564344516	0.00073212012837641	Lyn/Pik3r5/Nod2	3	MACRO
GO:0050853	BP	GO:0050853	B cell receptor signaling pathway	3/19	56/18048	2.64692357199979e-05	0.00144045564344516	0.00073212012837641	Lyn/Rftn1/Ptprc	3	MACRO
GO:0002705	BP	GO:0002705	positive regulation of leukocyte mediated immunity	4/19	172/18048	2.76095993629971e-05	0.00144045564344516	0.00073212012837641	Nod2/Itgb2/Ptprc/Scimp	4	MACRO
GO:0050851	BP	GO:0050851	antigen receptor-mediated signaling pathway	4/19	173/18048	2.82442283028463e-05	0.00144045564344516	0.00073212012837641	Lyn/Fyb1/Rftn1/Ptprc	4	MACRO
GO:00316631	BP	GO:0031663	lipopolysaccharide-mediated signaling pathway	3/19	60/18048	3.25891166790659e-05	0.00156427760059516	0.000795053372851515	Lyn/Irak2/Scimp	3	MACRO
GO:0043550	BP	GO:0043550	regulation of lipid kinase activity	3/19	66/18048	4.34055455108212e-05	0.00182680839888807	0.00092848620892918	Lyn/Pik3r5/Nod2	3	MACRO
GO:0018108	BP	GO:0018108	peptidyl-tyrosine phosphorylation	5/19	398/18048	4.58189434105799e-05	0.00182680839888807	0.00092848620892918	Lyn/Nod2/Cass4/Itgb2/Ptprc	5	MACRO
GO:0018212	BP	GO:0018212	peptidyl-tyrosine modification	5/19	400/18048	4.69263227474812e-05	0.00182680839888807	0.00092848620892918	Lyn/Nod2/Cass4/Itgb2/Ptprc	5	MACRO
GO:0002732	BP	GO:0002732	positive regulation of dendritic cell cytokine production	2/19	10/18048	4.70134514419725e-05	0.00182680839888807	0.00092848620892918	Nod2/Scimp	2	MACRO
GO:00022501	BP	GO:0002250	adaptive immune response	5/19	409/18048	5.21695266721027e-05	0.0019079198104888	0.000969711565186517	Lyn/Inpp5d/Nod2/Rftn1/Ptprc	5	MACRO
GO:00434051	BP	GO:0043405	regulation of MAP kinase activity	4/19	204/18048	5.37771515211304e-05	0.0019079198104888	0.000969711565186517	Lyn/Pik3r5/Nod2/Ptprc	4	MACRO
GO:0034154	BP	GO:0034154	toll-like receptor 7 signaling pathway	2/19	11/18048	5.74248089464879e-05	0.00195244350418059	0.000992340996706852	Pik3ap1/Scimp	2	MACRO
GO:0030888	BP	GO:0030888	regulation of B cell proliferation	3/19	76/18048	6.62408014855531e-05	0.00196627754730727	0.000999372231216542	Lyn/Inpp5d/Ptprc	3	MACRO
GO:0034121	BP	GO:0034121	regulation of toll-like receptor signaling pathway	3/19	76/18048	6.62408014855531e-05	0.00196627754730727	0.000999372231216542	Lyn/Nod2/Pik3ap1	3	MACRO
GO:0050731	BP	GO:0050731	positive regulation of peptidyl-tyrosine phosphorylation	4/19	216/18048	6.71629908416441e-05	0.00196627754730727	0.000999372231216542	Lyn/Nod2/Cass4/Ptprc	4	MACRO
GO:0034135	BP	GO:0034135	regulation of toll-like receptor 2 signaling pathway	2/19	12/18048	6.88665081456069e-05	0.00196627754730727	0.000999372231216542	Lyn/Nod2	2	MACRO
GO:0002697	BP	GO:0002697	regulation of immune effector process	5/19	439/18048	7.30005531105672e-05	0.00196627754730727	0.000999372231216542	Lyn/Nod2/Itgb2/Ptprc/Scimp	5	MACRO
GO:0002429	BP	GO:0002429	immune response-activating cell surface receptor signaling pathway	4/19	221/18048	7.34023405032302e-05	0.00196627754730727	0.000999372231216542	Lyn/Fyb1/Rftn1/Ptprc	4	MACRO
GO:0002757	BP	GO:0002757	immune response-activating signal transduction	4/19	222/18048	7.46992695668202e-05	0.00196627754730727	0.000999372231216542	Lyn/Fyb1/Rftn1/Ptprc	4	MACRO
GO:0060368	BP	GO:0060368	regulation of Fc receptor mediated stimulatory signaling pathway	2/19	13/18048	8.13365969297915e-05	0.00207408322170968	0.00105416510494532	Lyn/Ptprc	2	MACRO
GO:0002768	BP	GO:0002768	immune response-regulating cell surface receptor signaling pathway	4/19	240/18048	0.000101022313470622	0.00249800629672812	0.00126962652336285	Lyn/Fyb1/Rftn1/Ptprc	4	MACRO
GO:0006909	BP	GO:0006909	phagocytosis	4/19	243/18048	0.000105989389949046	0.00254374535877711	0.00129287367306267	Nod2/Itgb2/Ptprc/Ncf4	4	MACRO
GO:0050766	BP	GO:0050766	positive regulation of phagocytosis	3/19	91/18048	0.000113333823141239	0.00264229713380717	0.00134296319752325	Nod2/Itgb2/Ptprc	3	MACRO
GO:0050871	BP	GO:0050871	positive regulation of B cell activation	3/19	93/18048	0.000120898251907125	0.0027403603765615	0.00139280442255577	Inpp5d/Nod2/Ptprc	3	MACRO
GO:0002730	BP	GO:0002730	regulation of dendritic cell cytokine production	2/19	16/18048	0.00012489771871162	0.0027545010396941	0.00139999149850294	Nod2/Scimp	2	MACRO
GO:0033674	BP	GO:0033674	positive regulation of kinase activity	5/19	500/18048	0.000134805353700262	0.00289476759524772	0.00147128280769815	Lyn/Pik3r5/Nod2/Cass4/Ptprc	5	MACRO
GO:0002371	BP	GO:0002371	dendritic cell cytokine production	2/19	17/18048	0.000141461896739496	0.00295981814716485	0.00150434513671691	Nod2/Scimp	2	MACRO
GO:0002431	BP	GO:0002431	Fc receptor mediated stimulatory signaling pathway	2/19	18/18048	0.000159044742778613	0.0032445127526837	0.00164904285933614	Lyn/Ptprc	2	MACRO
GO:0062207	BP	GO:0062207	regulation of pattern recognition receptor signaling pathway	3/19	107/18048	0.000183207137775395	0.00364626888840785	0.00185323779931978	Lyn/Nod2/Pik3ap1	3	MACRO
GO:0042100	BP	GO:0042100	B cell proliferation	3/19	108/18048	0.000188316321792083	0.00365825216765441	0.00185932837210506	Lyn/Inpp5d/Ptprc	3	MACRO
GO:0002923	BP	GO:0002923	regulation of humoral immune response mediated by circulating immunoglobulin	2/19	20/18048	0.000197258695314699	0.00365825216765441	0.00185932837210506	Nod2/Ptprc	2	MACRO
GO:0034138	BP	GO:0034138	toll-like receptor 3 signaling pathway	2/19	20/18048	0.000197258695314699	0.00365825216765441	0.00185932837210506	Rftn1/Scimp	2	MACRO
GO:0042113	BP	GO:0042113	B cell activation	4/19	297/18048	0.000229168746787782	0.00415559327508511	0.00211210494115523	Lyn/Inpp5d/Nod2/Ptprc	4	MACRO
GO:0002922	BP	GO:0002922	positive regulation of humoral immune response	2/19	23/18048	0.000262171304645175	0.00465069096935789	0.00236374128215559	Nod2/Ptprc	2	MACRO
GO:0030889	BP	GO:0030889	negative regulation of B cell proliferation	2/19	24/18048	0.000285825581776349	0.00489400913100924	0.00248740918165331	Lyn/Inpp5d	2	MACRO
GO:0050764	BP	GO:0050764	regulation of phagocytosis	3/19	127/18048	0.000303647799211812	0.00489400913100924	0.00248740918165331	Nod2/Itgb2/Ptprc	3	MACRO
GO:00315791	BP	GO:0031579	membrane raft organization	2/19	25/18048	0.000310485025318353	0.00489400913100924	0.00248740918165331	Rftn1/Ptprc	2	MACRO
GO:0032740	BP	GO:0032740	positive regulation of interleukin-17 production	2/19	25/18048	0.000310485025318353	0.00489400913100924	0.00248740918165331	Nod2/Rftn1	2	MACRO
GO:0002449	BP	GO:0002449	lymphocyte mediated immunity	4/19	322/18048	0.000311873130897648	0.00489400913100924	0.00248740918165331	Inpp5d/Nod2/Rftn1/Ptprc	4	MACRO
GO:0071222	BP	GO:0071222	cellular response to lipopolysaccharide	4/19	322/18048	0.000311873130897648	0.00489400913100924	0.00248740918165331	Lyn/Nod2/Irak2/Scimp	4	MACRO
GO:0050852	BP	GO:0050852	T cell receptor signaling pathway	3/19	129/18048	0.00031791535926808	0.00489469685212741	0.00248775871999252	Fyb1/Rftn1/Ptprc	3	MACRO
GO:0002456	BP	GO:0002456	T cell mediated immunity	3/19	131/18048	0.000332609554167527	0.00493150949364447	0.00250646896348803	Nod2/Rftn1/Ptprc	3	MACRO
GO:00434061	BP	GO:0043406	positive regulation of MAP kinase activity	3/19	131/18048	0.000332609554167527	0.00493150949364447	0.00250646896348803	Pik3r5/Nod2/Ptprc	3	MACRO
GO:00024601	BP	GO:0002460	adaptive immune response based on somatic recombination of immune receptors built from immunoglobulin superfamily domains	4/19	329/18048	0.000338436926034424	0.00493150949364447	0.00250646896348803	Inpp5d/Nod2/Rftn1/Ptprc	4	MACRO
GO:0002710	BP	GO:0002710	negative regulation of T cell mediated immunity	2/19	27/18048	0.000362811740173058	0.00519393649089851	0.00263984904207174	Nod2/Ptprc	2	MACRO
GO:0071219	BP	GO:0071219	cellular response to molecule of bacterial origin	4/19	337/18048	0.000370747758693363	0.00521603743265145	0.00265108197686361	Lyn/Nod2/Irak2/Scimp	4	MACRO
GO:0046651	BP	GO:0046651	lymphocyte proliferation	4/19	341/18048	0.000387708552531412	0.0053622064214514	0.00272537323278102	Lyn/Inpp5d/Itgb2/Ptprc	4	MACRO
GO:0070372	BP	GO:0070372	regulation of ERK1 and ERK2 cascade	4/19	343/18048	0.000396394831431021	0.00539096970746188	0.00273999234357583	Lyn/Nod2/Ptprc/Scimp	4	MACRO
GO:0070304	BP	GO:0070304	positive regulation of stress-activated protein kinase signaling cascade	3/19	141/18048	0.000412670668848764	0.00542881085148814	0.00275922532957473	Lyn/Nod2/Scimp	3	MACRO
GO:0032943	BP	GO:0032943	mononuclear cell proliferation	4/19	347/18048	0.000414185665563916	0.00542881085148814	0.00275922532957473	Lyn/Inpp5d/Itgb2/Ptprc	4	MACRO
GO:0032703	BP	GO:0032703	negative regulation of interleukin-2 production	2/19	29/18048	0.000419136131916364	0.00542881085148814	0.00275922532957473	Nod2/Ptprc	2	MACRO
GO:0002702	BP	GO:0002702	positive regulation of production of molecular mediator of immune response	3/19	146/18048	0.00045696261176583	0.00582627330001433	0.00296123797756146	Nod2/Ptprc/Scimp	3	MACRO
GO:0043552	BP	GO:0043552	positive regulation of phosphatidylinositol 3-kinase activity	2/19	31/18048	0.000479442924200583	0.00601885270996424	0.00305911760542558	Lyn/Nod2	2	MACRO
GO:0071216	BP	GO:0071216	cellular response to biotic stimulus	4/19	365/18048	0.000501405609733393	0.00619919662943104	0.00315077847264684	Lyn/Nod2/Irak2/Scimp	4	MACRO
GO:0016064	BP	GO:0016064	immunoglobulin mediated immune response	3/19	152/18048	0.000514015158956967	0.00626024432401321	0.00318180632567235	Inpp5d/Nod2/Ptprc	3	MACRO
GO:0070371	BP	GO:0070371	ERK1 and ERK2 cascade	4/19	369/18048	0.000522442094593674	0.00626930513512408	0.00318641153668587	Lyn/Nod2/Ptprc/Scimp	4	MACRO
GO:0019724	BP	GO:0019724	B cell mediated immunity	3/19	157/18048	0.000564905464615892	0.00661351042267983	0.00336135591658392	Inpp5d/Nod2/Ptprc	3	MACRO
GO:0002696	BP	GO:0002696	positive regulation of leukocyte activation	4/19	378/18048	0.000572074059934227	0.00661351042267983	0.00336135591658392	Inpp5d/Nod2/Itgb2/Ptprc	4	MACRO
GO:0051092	BP	GO:0051092	positive regulation of NF-kappaB transcription factor activity	3/19	158/18048	0.000575456241975858	0.00661351042267983	0.00336135591658392	Nod2/Irak2/Itgb2	3	MACRO
GO:0070661	BP	GO:0070661	leukocyte proliferation	4/19	380/18048	0.000583545037295279	0.00661351042267983	0.00336135591658392	Lyn/Inpp5d/Itgb2/Ptprc	4	MACRO
GO:00719001	BP	GO:0071900	regulation of protein serine/threonine kinase activity	4/19	384/18048	0.000606978860469965	0.00674790989583542	0.00342966524633534	Lyn/Pik3r5/Nod2/Ptprc	4	MACRO
GO:0090218	BP	GO:0090218	positive regulation of lipid kinase activity	2/19	35/18048	0.000611942809181154	0.00674790989583542	0.00342966524633534	Lyn/Nod2	2	MACRO
GO:0050867	BP	GO:0050867	positive regulation of cell activation	4/19	398/18048	0.000694303462531143	0.00755402167233883	0.00383937634017221	Inpp5d/Nod2/Itgb2/Ptprc	4	MACRO
GO:0050869	BP	GO:0050869	negative regulation of B cell activation	2/19	41/18048	0.000840181076277	0.00902089155581621	0.00458492166278584	Lyn/Inpp5d	2	MACRO
GO:0045860	BP	GO:0045860	positive regulation of protein kinase activity	4/19	421/18048	0.000856670682148283	0.00907848411211687	0.00461419342127715	Pik3r5/Nod2/Cass4/Ptprc	4	MACRO
GO:0050777	BP	GO:0050777	negative regulation of immune response	3/19	189/18048	0.000967916484217944	0.0101258955272031	0.00514654648828435	Inpp5d/Nod2/Ptprc	3	MACRO
GO:0032635	BP	GO:0032635	interleukin-6 production	3/19	193/18048	0.00102828423652168	0.0104884992125212	0.00533084196302031	Inpp5d/Nod2/Scimp	3	MACRO
GO:0032675	BP	GO:0032675	regulation of interleukin-6 production	3/19	193/18048	0.00102828423652168	0.0104884992125212	0.00533084196302031	Inpp5d/Nod2/Scimp	3	MACRO
GO:00425542	BP	GO:0042554	superoxide anion generation	2/19	46/18048	0.00105715172075457	0.0105417705100083	0.00535791741607751	Itgb2/Ncf4	2	MACRO
GO:1903305	BP	GO:1903305	regulation of regulated secretory pathway	3/19	195/18048	0.00105934458556456	0.0105417705100083	0.00535791741607751	Lyn/Rims3/Itgb2	3	MACRO
GO:0032735	BP	GO:0032735	positive regulation of interleukin-12 production	2/19	47/18048	0.00110344396021388	0.0107191698992206	0.00544808170832418	Nod2/Scimp	2	MACRO
GO:0043330	BP	GO:0043330	response to exogenous dsRNA	2/19	47/18048	0.00110344396021388	0.0107191698992206	0.00544808170832418	Nod2/Rftn1	2	MACRO
GO:0032620	BP	GO:0032620	interleukin-17 production	2/19	50/18048	0.0012480833478804	0.0118015747320185	0.00599822038753264	Nod2/Rftn1	2	MACRO
GO:0032660	BP	GO:0032660	regulation of interleukin-17 production	2/19	50/18048	0.0012480833478804	0.0118015747320185	0.00599822038753264	Nod2/Rftn1	2	MACRO
GO:0002700	BP	GO:0002700	regulation of production of molecular mediator of immune response	3/19	207/18048	0.00125825612951668	0.0118015747320185	0.00599822038753264	Nod2/Ptprc/Scimp	3	MACRO
GO:0002714	BP	GO:0002714	positive regulation of B cell mediated immunity	2/19	51/18048	0.00129821117441754	0.0118584791927621	0.00602714241737393	Nod2/Ptprc	2	MACRO
GO:0002891	BP	GO:0002891	positive regulation of immunoglobulin mediated immune response	2/19	51/18048	0.00129821117441754	0.0118584791927621	0.00602714241737393	Nod2/Ptprc	2	MACRO
GO:0070302	BP	GO:0070302	regulation of stress-activated protein kinase signaling cascade	3/19	212/18048	0.00134763138008864	0.0118584791927621	0.00602714241737393	Lyn/Nod2/Scimp	3	MACRO
GO:0002455	BP	GO:0002455	humoral immune response mediated by circulating immunoglobulin	2/19	52/18048	0.00134929325962954	0.0118584791927621	0.00602714241737393	Nod2/Ptprc	2	MACRO
GO:0002920	BP	GO:0002920	regulation of humoral immune response	2/19	52/18048	0.00134929325962954	0.0118584791927621	0.00602714241737393	Nod2/Ptprc	2	MACRO
GO:0002683	BP	GO:0002683	negative regulation of immune system process	4/19	476/18048	0.00135151784917509	0.0118584791927621	0.00602714241737393	Lyn/Inpp5d/Nod2/Ptprc	4	MACRO
GO:0045646	BP	GO:0045646	regulation of erythrocyte differentiation	2/19	56/18048	0.00156312721952844	0.0135692745865447	0.00689666432804261	Lyn/Inpp5d	2	MACRO
GO:0002762	BP	GO:0002762	negative regulation of myeloid leukocyte differentiation	2/19	57/18048	0.00161895289408876	0.0137610995997545	0.00699416052928698	Lyn/Inpp5d	2	MACRO
GO:0043331	BP	GO:0043331	response to dsRNA	2/19	57/18048	0.00161895289408876	0.0137610995997545	0.00699416052928698	Nod2/Rftn1	2	MACRO
GO:00719021	BP	GO:0071902	positive regulation of protein serine/threonine kinase activity	3/19	228/18048	0.00166028094855528	0.0139529485580228	0.00709166890074949	Pik3r5/Nod2/Ptprc	3	MACRO
GO:0043300	BP	GO:0043300	regulation of leukocyte degranulation	2/19	58/18048	0.00167572176309588	0.0139529485580228	0.00709166890074949	Lyn/Itgb2	2	MACRO
GO:0002823	BP	GO:0002823	negative regulation of adaptive immune response based on somatic recombination of immune receptors built from immunoglobulin superfamily domains	2/19	59/18048	0.00173343199119001	0.0142876818667783	0.007261799091216	Nod2/Ptprc	2	MACRO
GO:0030595	BP	GO:0030595	leukocyte chemotaxis	3/19	236/18048	0.00183230476757966	0.0149516069034501	0.00759924293080408	Lyn/Nod2/Itgb2	3	MACRO
GO:00341131	BP	GO:0034113	heterotypic cell-cell adhesion	2/19	62/18048	0.00191219251346186	0.0154490009008403	0.00785204638149006	Itgb2/Ptprc	2	MACRO
GO:0002707	BP	GO:0002707	negative regulation of lymphocyte mediated immunity	2/19	63/18048	0.00197364987370715	0.0157891989896572	0.00802495407885054	Nod2/Ptprc	2	MACRO
GO:00703741	BP	GO:0070374	positive regulation of ERK1 and ERK2 cascade	3/19	244/18048	0.00201512995200056	0.0159645246682762	0.00811406439538292	Nod2/Ptprc/Scimp	3	MACRO
GO:0002820	BP	GO:0002820	negative regulation of adaptive immune response	2/19	64/18048	0.00203603945326709	0.0159750787871726	0.00811942858893962	Nod2/Ptprc	2	MACRO
GO:0097529	BP	GO:0097529	myeloid leukocyte migration	3/19	248/18048	0.00211066912159615	0.0164029143164044	0.0083368785354274	Lyn/Nod2/Itgb2	3	MACRO
GO:0050854	BP	GO:0050854	regulation of antigen receptor-mediated signaling pathway	2/19	66/18048	0.00216360799051268	0.0166556992477202	0.00846535797678247	Lyn/Ptprc	2	MACRO
GO:0002440	BP	GO:0002440	production of molecular mediator of immune response	3/19	256/18048	0.00231014887312413	0.0173632082660459	0.00882495363367143	Nod2/Ptprc/Scimp	3	MACRO
GO:0032615	BP	GO:0032615	interleukin-12 production	2/19	69/18048	0.00236190700677831	0.0173632082660459	0.00882495363367143	Nod2/Scimp	2	MACRO
GO:0032623	BP	GO:0032623	interleukin-2 production	2/19	69/18048	0.00236190700677831	0.0173632082660459	0.00882495363367143	Nod2/Ptprc	2	MACRO
GO:0032655	BP	GO:0032655	regulation of interleukin-12 production	2/19	69/18048	0.00236190700677831	0.0173632082660459	0.00882495363367143	Nod2/Scimp	2	MACRO
GO:0032663	BP	GO:0032663	regulation of interleukin-2 production	2/19	69/18048	0.00236190700677831	0.0173632082660459	0.00882495363367143	Nod2/Ptprc	2	MACRO
GO:0017157	BP	GO:0017157	regulation of exocytosis	3/19	260/18048	0.00241414744571304	0.0175887885330522	0.00893960614295994	Lyn/Rims3/Itgb2	3	MACRO
GO:00310981	BP	GO:0031098	stress-activated protein kinase signaling cascade	3/19	261/18048	0.00244059553322328	0.0176241234965504	0.00895756534783392	Lyn/Nod2/Scimp	3	MACRO
GO:0050670	BP	GO:0050670	regulation of lymphocyte proliferation	3/19	265/18048	0.00254819482220923	0.0182397103063398	0.00927044099677228	Lyn/Inpp5d/Ptprc	3	MACRO
GO:0002886	BP	GO:0002886	regulation of myeloid leukocyte mediated immunity	2/19	73/18048	0.00263919595374583	0.0187026216006268	0.00950571840898731	Lyn/Itgb2	2	MACRO
GO:0032944	BP	GO:0032944	regulation of mononuclear cell proliferation	3/19	269/18048	0.00265870601185381	0.0187026216006268	0.00950571840898731	Lyn/Inpp5d/Ptprc	3	MACRO
GO:0002712	BP	GO:0002712	regulation of B cell mediated immunity	2/19	75/18048	0.00278333237282825	0.0190857076993937	0.00970042419190033	Nod2/Ptprc	2	MACRO
GO:0002889	BP	GO:0002889	regulation of immunoglobulin mediated immune response	2/19	75/18048	0.00278333237282825	0.0190857076993937	0.00970042419190033	Nod2/Ptprc	2	MACRO
GO:00068011	BP	GO:0006801	superoxide metabolic process	2/19	75/18048	0.00278333237282825	0.0190857076993937	0.00970042419190033	Itgb2/Ncf4	2	MACRO
GO:0002704	BP	GO:0002704	negative regulation of leukocyte mediated immunity	2/19	76/18048	0.00285676728016184	0.0194260175051005	0.00987338867003303	Nod2/Ptprc	2	MACRO
GO:0051091	BP	GO:0051091	positive regulation of DNA-binding transcription factor activity	3/19	278/18048	0.00291814399750706	0.0196793843137666	0.0100021638540042	Nod2/Irak2/Itgb2	3	MACRO
GO:0045055	BP	GO:0045055	regulated exocytosis	3/19	291/18048	0.00331977054340428	0.0220238436050235	0.0111937492006956	Lyn/Rims3/Itgb2	3	MACRO
GO:0070663	BP	GO:0070663	regulation of leukocyte proliferation	3/19	291/18048	0.00331977054340428	0.0220238436050235	0.0111937492006956	Lyn/Inpp5d/Ptprc	3	MACRO
GO:0002366	BP	GO:0002366	leukocyte activation involved in immune response	3/19	299/18048	0.00358305254897357	0.0235787974190519	0.0119840637036977	Lyn/Itgb2/Ptprc	3	MACRO
GO:0002263	BP	GO:0002263	cell activation involved in immune response	3/19	303/18048	0.00371937860583827	0.0239283064111594	0.0121617037229061	Lyn/Itgb2/Ptprc	3	MACRO
GO:0033627	BP	GO:0033627	cell adhesion mediated by integrin	2/19	87/18048	0.00372413592428585	0.0239283064111594	0.0121617037229061	Lyn/Itgb2	2	MACRO
GO:0070373	BP	GO:0070373	negative regulation of ERK1 and ERK2 cascade	2/19	87/18048	0.00372413592428585	0.0239283064111594	0.0121617037229061	Lyn/Ptprc	2	MACRO
GO:00027201	BP	GO:0002720	positive regulation of cytokine production involved in immune response	2/19	88/18048	0.00380835821011606	0.0240900798407342	0.0122439260284433	Nod2/Scimp	2	MACRO
GO:0043299	BP	GO:0043299	leukocyte degranulation	2/19	88/18048	0.00380835821011606	0.0240900798407342	0.0122439260284433	Lyn/Itgb2	2	MACRO
GO:00512511	BP	GO:0051251	positive regulation of lymphocyte activation	3/19	314/18048	0.00411061564409416	0.0258020181967757	0.0131140288564623	Inpp5d/Nod2/Ptprc	3	MACRO
GO:0032088	BP	GO:0032088	negative regulation of NF-kappaB transcription factor activity	2/19	93/18048	0.004242746007606	0.0264280972687519	0.0134322372599177	Nod2/Irak2	2	MACRO
GO:00603261	BP	GO:0060326	cell chemotaxis	3/19	321/18048	0.00437222947758111	0.0270283276795923	0.0137373079279662	Lyn/Nod2/Itgb2	3	MACRO
GO:0032677	BP	GO:0032677	regulation of interleukin-8 production	2/19	97/18048	0.00460608268117466	0.028194602448681	0.0143300739999746	Nod2/Ptprc	2	MACRO
GO:0002532	BP	GO:0002532	production of molecular mediator involved in inflammatory response	2/19	98/18048	0.0046991004081135	0.028194602448681	0.0143300739999746	Lyn/Nod2	2	MACRO
GO:0032637	BP	GO:0032637	interleukin-8 production	2/19	98/18048	0.0046991004081135	0.028194602448681	0.0143300739999746	Nod2/Ptprc	2	MACRO
GO:00610971	BP	GO:0061097	regulation of protein tyrosine kinase activity	2/19	98/18048	0.0046991004081135	0.028194602448681	0.0143300739999746	Cass4/Ptprc	2	MACRO
GO:00301011	BP	GO:0030101	natural killer cell activation	2/19	99/18048	0.00479298807771407	0.0285480165796692	0.014509698829192	Itgb2/Ptprc	2	MACRO
GO:19021051	BP	GO:1902105	regulation of leukocyte differentiation	3/19	334/18048	0.00488464313765541	0.0286935184622271	0.0145836510244033	Lyn/Inpp5d/Ptprc	3	MACRO
GO:0045638	BP	GO:0045638	negative regulation of myeloid cell differentiation	2/19	100/18048	0.00488774395373721	0.0286935184622271	0.0145836510244033	Lyn/Inpp5d	2	MACRO
GO:0002709	BP	GO:0002709	regulation of T cell mediated immunity	2/19	101/18048	0.00498336630230485	0.0290459064477197	0.0147627543090835	Nod2/Ptprc	2	MACRO
GO:0030593	BP	GO:0030593	neutrophil chemotaxis	2/19	103/18048	0.00517720349335068	0.0297506904970011	0.0151209649842859	Nod2/Itgb2	2	MACRO
GO:0050672	BP	GO:0050672	negative regulation of lymphocyte proliferation	2/19	103/18048	0.00517720349335068	0.0297506904970011	0.0151209649842859	Lyn/Inpp5d	2	MACRO
GO:0032945	BP	GO:0032945	negative regulation of mononuclear cell proliferation	2/19	104/18048	0.00527541487985421	0.0301030667270003	0.0153000622941668	Lyn/Inpp5d	2	MACRO
GO:0002275	BP	GO:0002275	myeloid cell activation involved in immune response	2/19	107/18048	0.00557519951679913	0.0313749159014351	0.0159464871841659	Lyn/Itgb2	2	MACRO
GO:0007229	BP	GO:0007229	integrin-mediated signaling pathway	2/19	107/18048	0.00557519951679913	0.0313749159014351	0.0159464871841659	Fyb1/Itgb2	2	MACRO
GO:0070664	BP	GO:0070664	negative regulation of leukocyte proliferation	2/19	111/18048	0.00598686600761163	0.0334608401521308	0.0170066705623575	Lyn/Inpp5d	2	MACRO
GO:0019882	BP	GO:0019882	antigen processing and presentation	2/19	114/18048	0.00630452120146821	0.0347600628405274	0.0176670082032609	Nod2/Rftn1	2	MACRO
GO:0032755	BP	GO:0032755	positive regulation of interleukin-6 production	2/19	114/18048	0.00630452120146821	0.0347600628405274	0.0176670082032609	Nod2/Scimp	2	MACRO
GO:0001818	BP	GO:0001818	negative regulation of cytokine production	3/19	371/18048	0.0065377011244928	0.0358037860240679	0.0181974867046991	Inpp5d/Nod2/Ptprc	3	MACRO
GO:00456211	BP	GO:0045621	positive regulation of lymphocyte differentiation	2/19	118/18048	0.00673984778493947	0.0364219588907987	0.0185116767324235	Inpp5d/Ptprc	2	MACRO
GO:1902106	BP	GO:1902106	negative regulation of leukocyte differentiation	2/19	118/18048	0.00673984778493947	0.0364219588907987	0.0185116767324235	Lyn/Inpp5d	2	MACRO
GO:0032760	BP	GO:0032760	positive regulation of tumor necrosis factor production	2/19	119/18048	0.00685077282195034	0.0367778330441544	0.0186925518826069	Nod2/Ptprc	2	MACRO
GO:2000106	BP	GO:2000106	regulation of leukocyte apoptotic process	2/19	120/18048	0.00696253183291246	0.0371335031088664	0.018873323303526	Lyn/Nod2	2	MACRO
GO:1903557	BP	GO:1903557	positive regulation of tumor necrosis factor superfamily cytokine production	2/19	121/18048	0.00707512313061545	0.0374889641206637	0.0190539884720607	Nod2/Ptprc	2	MACRO
GO:0002444	BP	GO:0002444	myeloid leukocyte mediated immunity	2/19	123/18048	0.00730279584892948	0.0384456865337191	0.0195402483156415	Lyn/Itgb2	2	MACRO
GO:1903707	BP	GO:1903707	negative regulation of hemopoiesis	2/19	124/18048	0.00741787390663886	0.0388011865885725	0.0197209333280412	Lyn/Inpp5d	2	MACRO
GO:0002718	BP	GO:0002718	regulation of cytokine production involved in immune response	2/19	127/18048	0.00776805474482695	0.0403740934508203	0.0205203725743334	Nod2/Scimp	2	MACRO
GO:0071621	BP	GO:0071621	granulocyte chemotaxis	2/19	129/18048	0.00800561412941332	0.0413454501873498	0.0210140703996592	Nod2/Itgb2	2	MACRO
GO:0002367	BP	GO:0002367	cytokine production involved in immune response	2/19	130/18048	0.00812562046293425	0.0413726553661105	0.0210278975931986	Nod2/Scimp	2	MACRO
GO:0051209	BP	GO:0051209	release of sequestered calcium ion into cytosol	2/19	130/18048	0.00812562046293425	0.0413726553661105	0.0210278975931986	Lyn/Ptprc	2	MACRO
GO:0051283	BP	GO:0051283	negative regulation of sequestering of calcium ion	2/19	131/18048	0.00824644233748877	0.0413726553661105	0.0210278975931986	Lyn/Ptprc	2	MACRO
GO:00518971	BP	GO:0051897	positive regulation of protein kinase B signaling	2/19	131/18048	0.00824644233748877	0.0413726553661105	0.0210278975931986	Pik3r5/Cass4	2	MACRO
GO:0050900	BP	GO:0050900	leukocyte migration	3/19	404/18048	0.00826439071651472	0.0413726553661105	0.0210278975931986	Lyn/Nod2/Itgb2	3	MACRO
GO:0050727	BP	GO:0050727	regulation of inflammatory response	3/19	406/18048	0.00837690513143506	0.0414866423248119	0.0210858321413518	Lyn/Nod2/Pik3ap1	3	MACRO
GO:0002688	BP	GO:0002688	regulation of leukocyte chemotaxis	2/19	133/18048	0.00849052606402401	0.0414866423248119	0.0210858321413518	Lyn/Nod2	2	MACRO
GO:0051282	BP	GO:0051282	regulation of sequestering of calcium ion	2/19	133/18048	0.00849052606402401	0.0414866423248119	0.0210858321413518	Lyn/Ptprc	2	MACRO
GO:1990266	BP	GO:1990266	neutrophil migration	2/19	133/18048	0.00849052606402401	0.0414866423248119	0.0210858321413518	Nod2/Itgb2	2	MACRO
GO:0051208	BP	GO:0051208	sequestering of calcium ion	2/19	135/18048	0.00873785204042892	0.0423831822459935	0.0215415038763177	Lyn/Ptprc	2	MACRO
GO:0006887	BP	GO:0006887	exocytosis	3/19	413/18048	0.00877788946026092	0.0423831822459935	0.0215415038763177	Lyn/Rims3/Itgb2	3	MACRO
GO:0002698	BP	GO:0002698	negative regulation of immune effector process	2/19	136/18048	0.0088627267358417	0.0425410883320402	0.0216217605815581	Nod2/Ptprc	2	MACRO
GO:0002824	BP	GO:0002824	positive regulation of adaptive immune response based on somatic recombination of immune receptors built from immunoglobulin superfamily domains	2/19	138/18048	0.00911489128795316	0.0434956215846186	0.0221069077713361	Nod2/Ptprc	2	MACRO
GO:0032874	BP	GO:0032874	positive regulation of stress-activated MAPK cascade	2/19	139/18048	0.00924217785019026	0.0438466111962515	0.0222853003242042	Nod2/Scimp	2	MACRO
GO:19037061	BP	GO:1903706	regulation of hemopoiesis	3/19	423/18048	0.0093702273099202	0.0441971415311843	0.0224634594469641	Lyn/Inpp5d/Ptprc	3	MACRO
GO:0002821	BP	GO:0002821	positive regulation of adaptive immune response	2/19	143/18048	0.00975931434371566	0.044412313908673	0.0225728220846455	Nod2/Ptprc	2	MACRO
GO:00027612	BP	GO:0002761	regulation of myeloid leukocyte differentiation	2/19	145/18048	0.010022653810243	0.044412313908673	0.0225728220846455	Lyn/Inpp5d	2	MACRO
GO:00140651	BP	GO:0014065	phosphatidylinositol 3-kinase signaling	2/19	148/18048	0.0104235903142431	0.044412313908673	0.0225728220846455	Pik3r5/Pik3ap1	2	MACRO
GO:0002433	BP	GO:0002433	immune response-regulating cell surface receptor signaling pathway involved in phagocytosis	1/19	10/18048	0.0104803504884666	0.044412313908673	0.0225728220846455	Ptprc	1	MACRO
GO:0002604	BP	GO:0002604	regulation of dendritic cell antigen processing and presentation	1/19	10/18048	0.0104803504884666	0.044412313908673	0.0225728220846455	Nod2	1	MACRO
GO:0002784	BP	GO:0002784	regulation of antimicrobial peptide production	1/19	10/18048	0.0104803504884666	0.044412313908673	0.0225728220846455	Nod2	1	MACRO
GO:0006686	BP	GO:0006686	sphingomyelin biosynthetic process	1/19	10/18048	0.0104803504884666	0.044412313908673	0.0225728220846455	Sgms2	1	MACRO
GO:0030853	BP	GO:0030853	negative regulation of granulocyte differentiation	1/19	10/18048	0.0104803504884666	0.044412313908673	0.0225728220846455	Inpp5d	1	MACRO
GO:0031666	BP	GO:0031666	positive regulation of lipopolysaccharide-mediated signaling pathway	1/19	10/18048	0.0104803504884666	0.044412313908673	0.0225728220846455	Scimp	1	MACRO
GO:0032594	BP	GO:0032594	protein transport within lipid bilayer	1/19	10/18048	0.0104803504884666	0.044412313908673	0.0225728220846455	Rftn1	1	MACRO
GO:0038096	BP	GO:0038096	Fc-gamma receptor signaling pathway involved in phagocytosis	1/19	10/18048	0.0104803504884666	0.044412313908673	0.0225728220846455	Ptprc	1	MACRO
GO:0043313	BP	GO:0043313	regulation of neutrophil degranulation	1/19	10/18048	0.0104803504884666	0.044412313908673	0.0225728220846455	Itgb2	1	MACRO
GO:00455882	BP	GO:0045588	positive regulation of gamma-delta T cell differentiation	1/19	10/18048	0.0104803504884666	0.044412313908673	0.0225728220846455	Ptprc	1	MACRO
GO:00466452	BP	GO:0046645	positive regulation of gamma-delta T cell activation	1/19	10/18048	0.0104803504884666	0.044412313908673	0.0225728220846455	Ptprc	1	MACRO
GO:0070662	BP	GO:0070662	mast cell proliferation	1/19	10/18048	0.0104803504884666	0.044412313908673	0.0225728220846455	Lyn	1	MACRO
GO:0070666	BP	GO:0070666	regulation of mast cell proliferation	1/19	10/18048	0.0104803504884666	0.044412313908673	0.0225728220846455	Lyn	1	MACRO
GO:0070862	BP	GO:0070862	negative regulation of protein exit from endoplasmic reticulum	1/19	10/18048	0.0104803504884666	0.044412313908673	0.0225728220846455	Ubac2	1	MACRO
GO:0090527	BP	GO:0090527	actin filament reorganization	1/19	10/18048	0.0104803504884666	0.044412313908673	0.0225728220846455	Cass4	1	MACRO
GO:0001959	BP	GO:0001959	regulation of cytokine-mediated signaling pathway	2/19	149/18048	0.0105588099243659	0.044412313908673	0.0225728220846455	Irak2/Ptprc	2	MACRO
GO:0002708	BP	GO:0002708	positive regulation of lymphocyte mediated immunity	2/19	149/18048	0.0105588099243659	0.044412313908673	0.0225728220846455	Nod2/Ptprc	2	MACRO
GO:0071887	BP	GO:0071887	leukocyte apoptotic process	2/19	149/18048	0.0105588099243659	0.044412313908673	0.0225728220846455	Lyn/Nod2	2	MACRO
GO:0019221	BP	GO:0019221	cytokine-mediated signaling pathway	3/19	445/18048	0.0107550817981194	0.0450058807552073	0.022874505956594	Lyn/Irak2/Ptprc	3	MACRO
GO:0030183	BP	GO:0030183	B cell differentiation	2/19	154/18048	0.0112466408786842	0.0454225929180572	0.0230863023861127	Inpp5d/Ptprc	2	MACRO
GO:0030218	BP	GO:0030218	erythrocyte differentiation	2/19	154/18048	0.0112466408786842	0.0454225929180572	0.0230863023861127	Lyn/Inpp5d	2	MACRO
GO:0002349	BP	GO:0002349	histamine production involved in inflammatory response	1/19	11/18048	0.0115226430564189	0.0454225929180572	0.0230863023861127	Lyn	1	MACRO
GO:0002441	BP	GO:0002441	histamine secretion involved in inflammatory response	1/19	11/18048	0.0115226430564189	0.0454225929180572	0.0230863023861127	Lyn	1	MACRO
GO:0002553	BP	GO:0002553	histamine secretion by mast cell	1/19	11/18048	0.0115226430564189	0.0454225929180572	0.0230863023861127	Lyn	1	MACRO
GO:0002579	BP	GO:0002579	positive regulation of antigen processing and presentation	1/19	11/18048	0.0115226430564189	0.0454225929180572	0.0230863023861127	Nod2	1	MACRO
GO:0002778	BP	GO:0002778	antibacterial peptide production	1/19	11/18048	0.0115226430564189	0.0454225929180572	0.0230863023861127	Nod2	1	MACRO
GO:0034144	BP	GO:0034144	negative regulation of toll-like receptor 4 signaling pathway	1/19	11/18048	0.0115226430564189	0.0454225929180572	0.0230863023861127	Lyn	1	MACRO
GO:0035701	BP	GO:0035701	hematopoietic stem cell migration	1/19	11/18048	0.0115226430564189	0.0454225929180572	0.0230863023861127	Ptprc	1	MACRO
GO:1902959	BP	GO:1902959	regulation of aspartic-type endopeptidase activity involved in amyloid precursor protein catabolic process	1/19	11/18048	0.0115226430564189	0.0454225929180572	0.0230863023861127	Lyn	1	MACRO
GO:1903044	BP	GO:1903044	protein localization to membrane raft	1/19	11/18048	0.0115226430564189	0.0454225929180572	0.0230863023861127	Rftn1	1	MACRO
GO:2000109	BP	GO:2000109	regulation of macrophage apoptotic process	1/19	11/18048	0.0115226430564189	0.0454225929180572	0.0230863023861127	Nod2	1	MACRO
GO:00300991	BP	GO:0030099	myeloid cell differentiation	3/19	461/18048	0.0118337418653015	0.0462025519717035	0.0234827212033684	Lyn/Inpp5d/Maf	3	MACRO
GO:0051090	BP	GO:0051090	regulation of DNA-binding transcription factor activity	3/19	461/18048	0.0118337418653015	0.0462025519717035	0.0234827212033684	Nod2/Irak2/Itgb2	3	MACRO
GO:0060759	BP	GO:0060759	regulation of response to cytokine stimulus	2/19	162/18048	0.0123874535806137	0.0463897678888558	0.0235778748041914	Irak2/Ptprc	2	MACRO
GO:0097530	BP	GO:0097530	granulocyte migration	2/19	163/18048	0.0125335075597335	0.0463897678888558	0.0235778748041914	Nod2/Itgb2	2	MACRO
GO:00017651	BP	GO:0001765	membrane raft assembly	1/19	12/18048	0.0125638954698984	0.0463897678888558	0.0235778748041914	Rftn1	1	MACRO
GO:00302232	BP	GO:0030223	neutrophil differentiation	1/19	12/18048	0.0125638954698984	0.0463897678888558	0.0235778748041914	Inpp5d	1	MACRO
GO:0032490	BP	GO:0032490	detection of molecule of bacterial origin	1/19	12/18048	0.0125638954698984	0.0463897678888558	0.0235778748041914	Nod2	1	MACRO
GO:0032621	BP	GO:0032621	interleukin-18 production	1/19	12/18048	0.0125638954698984	0.0463897678888558	0.0235778748041914	Nod2	1	MACRO
GO:0032661	BP	GO:0032661	regulation of interleukin-18 production	1/19	12/18048	0.0125638954698984	0.0463897678888558	0.0235778748041914	Nod2	1	MACRO
GO:0070444	BP	GO:0070444	oligodendrocyte progenitor proliferation	1/19	12/18048	0.0125638954698984	0.0463897678888558	0.0235778748041914	Lyn	1	MACRO
GO:0070445	BP	GO:0070445	regulation of oligodendrocyte progenitor proliferation	1/19	12/18048	0.0125638954698984	0.0463897678888558	0.0235778748041914	Lyn	1	MACRO
GO:0071888	BP	GO:0071888	macrophage apoptotic process	1/19	12/18048	0.0125638954698984	0.0463897678888558	0.0235778748041914	Nod2	1	MACRO
GO:1904152	BP	GO:1904152	regulation of retrograde protein transport, ER to cytosol	1/19	12/18048	0.0125638954698984	0.0463897678888558	0.0235778748041914	Ubac2	1	MACRO
GO:1905245	BP	GO:1905245	regulation of aspartic-type peptidase activity	1/19	12/18048	0.0125638954698984	0.0463897678888558	0.0235778748041914	Lyn	1	MACRO
GO:0034101	BP	GO:0034101	erythrocyte homeostasis	2/19	166/18048	0.012976234450573	0.0476964293318358	0.024241993236253	Lyn/Inpp5d	2	MACRO
GO:19031312	BP	GO:1903131	mononuclear cell differentiation	3/19	484/18048	0.0134913358456804	0.0479804189413404	0.0243863326404645	Lyn/Inpp5d/Ptprc	3	MACRO
GO:0002759	BP	GO:0002759	regulation of antimicrobial humoral response	1/19	13/18048	0.0136041087093121	0.0479804189413404	0.0243863326404645	Nod2	1	MACRO
GO:0002775	BP	GO:0002775	antimicrobial peptide production	1/19	13/18048	0.0136041087093121	0.0479804189413404	0.0243863326404645	Nod2	1	MACRO
GO:0031953	BP	GO:0031953	negative regulation of protein autophosphorylation	1/19	13/18048	0.0136041087093121	0.0479804189413404	0.0243863326404645	Ptprc	1	MACRO
GO:00455862	BP	GO:0045586	regulation of gamma-delta T cell differentiation	1/19	13/18048	0.0136041087093121	0.0479804189413404	0.0243863326404645	Ptprc	1	MACRO
GO:00466432	BP	GO:0046643	regulation of gamma-delta T cell activation	1/19	13/18048	0.0136041087093121	0.0479804189413404	0.0243863326404645	Ptprc	1	MACRO
GO:0048304	BP	GO:0048304	positive regulation of isotype switching to IgG isotypes	1/19	13/18048	0.0136041087093121	0.0479804189413404	0.0243863326404645	Ptprc	1	MACRO
GO:0097048	BP	GO:0097048	dendritic cell apoptotic process	1/19	13/18048	0.0136041087093121	0.0479804189413404	0.0243863326404645	Lyn	1	MACRO
GO:2000668	BP	GO:2000668	regulation of dendritic cell apoptotic process	1/19	13/18048	0.0136041087093121	0.0479804189413404	0.0243863326404645	Lyn	1	MACRO
GO:00224071	BP	GO:0022407	regulation of cell-cell adhesion	3/19	486/18048	0.0136414916597928	0.0479804189413404	0.0243863326404645	Lyn/Itgb2/Ptprc	3	MACRO
GO:0045834	BP	GO:0045834	positive regulation of lipid metabolic process	2/19	174/18048	0.0141900373592612	0.0496955814813611	0.0252580741791231	Lyn/Nod2	2	MACRO
GO:0002244	BP	GO:0002244	hematopoietic progenitor cell differentiation	2/19	175/18048	0.0143451296081834	0.0500240417105883	0.0254250160396953	Lyn/Ptprc	2	MACRO
GO:00457851	BP	GO:0045785	positive regulation of cell adhesion	3/19	496/18048	0.0144068082652222	0.0500253427422183	0.0254256772967415	Cass4/Itgb2/Ptprc	3	MACRO
GO:0010936	BP	GO:0010936	negative regulation of macrophage cytokine production	1/19	14/18048	0.0146432837541988	0.0500441582712106	0.0254352404010023	Nod2	1	MACRO
GO:0045060	BP	GO:0045060	negative thymic T cell selection	1/19	14/18048	0.0146432837541988	0.0500441582712106	0.0254352404010023	Ptprc	1	MACRO
GO:0098792	BP	GO:0098792	xenophagy	1/19	14/18048	0.0146432837541988	0.0500441582712106	0.0254352404010023	Nod2	1	MACRO
GO:0070665	BP	GO:0070665	positive regulation of leukocyte proliferation	2/19	177/18048	0.0146575414544355	0.0500441582712106	0.0254352404010023	Lyn/Ptprc	2	MACRO
GO:0032494	BP	GO:0032494	response to peptidoglycan	1/19	15/18048	0.0156814215832255	0.0528761983963306	0.0268746415997862	Nod2	1	MACRO
GO:0043383	BP	GO:0043383	negative T cell selection	1/19	15/18048	0.0156814215832255	0.0528761983963306	0.0268746415997862	Ptprc	1	MACRO
GO:1900426	BP	GO:1900426	positive regulation of defense response to bacterium	1/19	15/18048	0.0156814215832255	0.0528761983963306	0.0268746415997862	Nod2	1	MACRO
GO:00480151	BP	GO:0048015	phosphatidylinositol-mediated signaling	2/19	184/18048	0.0157742065171518	0.0529701749711766	0.0269224057516042	Pik3r5/Pik3ap1	2	MACRO
GO:0051250	BP	GO:0051250	negative regulation of lymphocyte activation	2/19	186/18048	0.0160998378021639	0.0537099012210294	0.0272983760075924	Lyn/Inpp5d	2	MACRO
GO:0002833	BP	GO:0002833	positive regulation of response to biotic stimulus	2/19	187/18048	0.016263743074855	0.0537099012210294	0.0272983760075924	Nod2/Scimp	2	MACRO
GO:0007259	BP	GO:0007259	receptor signaling pathway via JAK-STAT	2/19	187/18048	0.016263743074855	0.0537099012210294	0.0272983760075924	Lyn/Ptprc	2	MACRO
GO:00480171	BP	GO:0048017	inositol lipid-mediated signaling	2/19	187/18048	0.016263743074855	0.0537099012210294	0.0272983760075924	Pik3r5/Pik3ap1	2	MACRO
GO:0002468	BP	GO:0002468	dendritic cell antigen processing and presentation	1/19	16/18048	0.016718523174193	0.0537099012210294	0.0272983760075924	Nod2	1	MACRO
GO:0016045	BP	GO:0016045	detection of bacterium	1/19	16/18048	0.016718523174193	0.0537099012210294	0.0272983760075924	Nod2	1	MACRO
GO:0034162	BP	GO:0034162	toll-like receptor 9 signaling pathway	1/19	16/18048	0.016718523174193	0.0537099012210294	0.0272983760075924	Pik3ap1	1	MACRO
GO:0043312	BP	GO:0043312	neutrophil degranulation	1/19	16/18048	0.016718523174193	0.0537099012210294	0.0272983760075924	Itgb2	1	MACRO
GO:00450592	BP	GO:0045059	positive thymic T cell selection	1/19	16/18048	0.016718523174193	0.0537099012210294	0.0272983760075924	Ptprc	1	MACRO
GO:0045579	BP	GO:0045579	positive regulation of B cell differentiation	1/19	16/18048	0.016718523174193	0.0537099012210294	0.0272983760075924	Inpp5d	1	MACRO
GO:1902563	BP	GO:1902563	regulation of neutrophil activation	1/19	16/18048	0.016718523174193	0.0537099012210294	0.0272983760075924	Itgb2	1	MACRO
GO:00975531	BP	GO:0097553	calcium ion transmembrane import into cytosol	2/19	191/18048	0.0169265924971451	0.053743577734126	0.0273154922952085	Lyn/Ptprc	2	MACRO
GO:19021073	BP	GO:1902107	positive regulation of leukocyte differentiation	2/19	191/18048	0.0169265924971451	0.053743577734126	0.0273154922952085	Inpp5d/Ptprc	2	MACRO
GO:19037083	BP	GO:1903708	positive regulation of hemopoiesis	2/19	191/18048	0.0169265924971451	0.053743577734126	0.0273154922952085	Inpp5d/Ptprc	2	MACRO
GO:0043433	BP	GO:0043433	negative regulation of DNA-binding transcription factor activity	2/19	193/18048	0.0172623327526137	0.054597145450127	0.0277493231518963	Nod2/Irak2	2	MACRO
GO:0001821	BP	GO:0001821	histamine secretion	1/19	17/18048	0.017754589504034	0.0548778221033777	0.027891978726433	Lyn	1	MACRO
GO:0002830	BP	GO:0002830	positive regulation of type 2 immune response	1/19	17/18048	0.017754589504034	0.0548778221033777	0.027891978726433	Nod2	1	MACRO
GO:00424922	BP	GO:0042492	gamma-delta T cell differentiation	1/19	17/18048	0.017754589504034	0.0548778221033777	0.027891978726433	Ptprc	1	MACRO
GO:0048302	BP	GO:0048302	regulation of isotype switching to IgG isotypes	1/19	17/18048	0.017754589504034	0.0548778221033777	0.027891978726433	Ptprc	1	MACRO
GO:0070431	BP	GO:0070431	nucleotide-binding oligomerization domain containing 2 signaling pathway	1/19	17/18048	0.017754589504034	0.0548778221033777	0.027891978726433	Nod2	1	MACRO
GO:1900044	BP	GO:1900044	regulation of protein K63-linked ubiquitination	1/19	17/18048	0.017754589504034	0.0548778221033777	0.027891978726433	Nod2	1	MACRO
GO:0097696	BP	GO:0097696	receptor signaling pathway via STAT	2/19	197/18048	0.0179423832874531	0.0552489991040067	0.0280806316395493	Lyn/Ptprc	2	MACRO
GO:0043409	BP	GO:0043409	negative regulation of MAPK cascade	2/19	198/18048	0.0181141724715787	0.0555682884842413	0.0282429123617016	Lyn/Ptprc	2	MACRO
GO:00518961	BP	GO:0051896	regulation of protein kinase B signaling	2/19	200/18048	0.0184598720881784	0.0564166877301633	0.0286741163128023	Pik3r5/Cass4	2	MACRO
GO:0006991	BP	GO:0006991	response to sterol depletion	1/19	18/18048	0.0187896215488134	0.0567864117919693	0.0288620307611402	Lyn	1	MACRO
GO:0048291	BP	GO:0048291	isotype switching to IgG isotypes	1/19	18/18048	0.0187896215488134	0.0567864117919693	0.0288620307611402	Ptprc	1	MACRO
GO:0071639	BP	GO:0071639	positive regulation of monocyte chemotactic protein-1 production	1/19	18/18048	0.0187896215488134	0.0567864117919693	0.0288620307611402	Nod2	1	MACRO
GO:00456192	BP	GO:0045619	regulation of lymphocyte differentiation	2/19	203/18048	0.0189837019727606	0.057161257600637	0.0290525483677128	Inpp5d/Ptprc	2	MACRO
GO:0032640	BP	GO:0032640	tumor necrosis factor production	2/19	204/18048	0.0191597140286206	0.057268595777855	0.0291071036332235	Nod2/Ptprc	2	MACRO
GO:0032680	BP	GO:0032680	regulation of tumor necrosis factor production	2/19	204/18048	0.0191597140286206	0.057268595777855	0.0291071036332235	Nod2/Ptprc	2	MACRO
GO:0002822	BP	GO:0002822	regulation of adaptive immune response based on somatic recombination of immune receptors built from immunoglobulin superfamily domains	2/19	207/18048	0.0196919354464788	0.0573619650763295	0.0291545591332222	Nod2/Ptprc	2	MACRO
GO:0071706	BP	GO:0071706	tumor necrosis factor superfamily cytokine production	2/19	207/18048	0.0196919354464788	0.0573619650763295	0.0291545591332222	Nod2/Ptprc	2	MACRO
GO:1903555	BP	GO:1903555	regulation of tumor necrosis factor superfamily cytokine production	2/19	207/18048	0.0196919354464788	0.0573619650763295	0.0291545591332222	Nod2/Ptprc	2	MACRO
GO:0002755	BP	GO:0002755	MyD88-dependent toll-like receptor signaling pathway	1/19	19/18048	0.0198236202837315	0.0573619650763295	0.0291545591332222	Irak2	1	MACRO
GO:0006684	BP	GO:0006684	sphingomyelin metabolic process	1/19	19/18048	0.0198236202837315	0.0573619650763295	0.0291545591332222	Sgms2	1	MACRO
GO:0045779	BP	GO:0045779	negative regulation of bone resorption	1/19	19/18048	0.0198236202837315	0.0573619650763295	0.0291545591332222	Inpp5d	1	MACRO
GO:0070423	BP	GO:0070423	nucleotide-binding oligomerization domain containing signaling pathway	1/19	19/18048	0.0198236202837315	0.0573619650763295	0.0291545591332222	Nod2	1	MACRO
GO:0098543	BP	GO:0098543	detection of other organism	1/19	19/18048	0.0198236202837315	0.0573619650763295	0.0291545591332222	Nod2	1	MACRO
GO:1902916	BP	GO:1902916	positive regulation of protein polyubiquitination	1/19	19/18048	0.0198236202837315	0.0573619650763295	0.0291545591332222	Nod2	1	MACRO
GO:0032872	BP	GO:0032872	regulation of stress-activated MAPK cascade	2/19	209/18048	0.0200502224573789	0.0578126555661525	0.0293836252490507	Nod2/Scimp	2	MACRO
GO:0002262	BP	GO:0002262	myeloid cell homeostasis	2/19	212/18048	0.0205928322137563	0.0590936622688455	0.0300347045071274	Lyn/Inpp5d	2	MACRO
GO:00324951	BP	GO:0032495	response to muramyl dipeptide	1/19	20/18048	0.020856586683122	0.0590936622688455	0.0300347045071274	Nod2	1	MACRO
GO:0035872	BP	GO:0035872	nucleotide-binding domain, leucine rich repeat containing receptor signaling pathway	1/19	20/18048	0.020856586683122	0.0590936622688455	0.0300347045071274	Nod2	1	MACRO
GO:0038094	BP	GO:0038094	Fc-gamma receptor signaling pathway	1/19	20/18048	0.020856586683122	0.0590936622688455	0.0300347045071274	Ptprc	1	MACRO
GO:0051608	BP	GO:0051608	histamine transport	1/19	20/18048	0.020856586683122	0.0590936622688455	0.0300347045071274	Lyn	1	MACRO
GO:0002706	BP	GO:0002706	regulation of lymphocyte mediated immunity	2/19	214/18048	0.0209580075213678	0.0591755506485679	0.030076324762043	Nod2/Ptprc	2	MACRO
GO:0002695	BP	GO:0002695	negative regulation of leukocyte activation	2/19	218/18048	0.0216965499126093	0.0603413301482776	0.0306688391104507	Lyn/Inpp5d	2	MACRO
GO:0002577	BP	GO:0002577	regulation of antigen processing and presentation	1/19	21/18048	0.0218885217204536	0.0603413301482776	0.0306688391104507	Nod2	1	MACRO
GO:0030277	BP	GO:0030277	maintenance of gastrointestinal epithelium	1/19	21/18048	0.0218885217204536	0.0603413301482776	0.0306688391104507	Nod2	1	MACRO
GO:0032695	BP	GO:0032695	negative regulation of interleukin-12 production	1/19	21/18048	0.0218885217204536	0.0603413301482776	0.0306688391104507	Nod2	1	MACRO
GO:0035584	BP	GO:0035584	calcium-mediated signaling using intracellular calcium source	1/19	21/18048	0.0218885217204536	0.0603413301482776	0.0306688391104507	Ptprc	1	MACRO
GO:0045655	BP	GO:0045655	regulation of monocyte differentiation	1/19	21/18048	0.0218885217204536	0.0603413301482776	0.0306688391104507	Inpp5d	1	MACRO
GO:0046851	BP	GO:0046851	negative regulation of bone remodeling	1/19	21/18048	0.0218885217204536	0.0603413301482776	0.0306688391104507	Inpp5d	1	MACRO
GO:0002819	BP	GO:0002819	regulation of adaptive immune response	2/19	221/18048	0.0222575780226856	0.0611521335572775	0.0310809347543438	Nod2/Ptprc	2	MACRO
GO:0006469	BP	GO:0006469	negative regulation of protein kinase activity	2/19	222/18048	0.0224459359906247	0.0614626972092274	0.0312387805733173	Lyn/Ptprc	2	MACRO
GO:0002283	BP	GO:0002283	neutrophil activation involved in immune response	1/19	22/18048	0.0229194263683328	0.0615205655149985	0.0312681924831133	Itgb2	1	MACRO
GO:00308522	BP	GO:0030852	regulation of granulocyte differentiation	1/19	22/18048	0.0229194263683328	0.0615205655149985	0.0312681924831133	Inpp5d	1	MACRO
GO:0032516	BP	GO:0032516	positive regulation of phosphoprotein phosphatase activity	1/19	22/18048	0.0229194263683328	0.0615205655149985	0.0312681924831133	Ptprc	1	MACRO
GO:00466292	BP	GO:0046629	gamma-delta T cell activation	1/19	22/18048	0.0229194263683328	0.0615205655149985	0.0312681924831133	Ptprc	1	MACRO
GO:0048791	BP	GO:0048791	calcium ion-regulated exocytosis of neurotransmitter	1/19	22/18048	0.0229194263683328	0.0615205655149985	0.0312681924831133	Rims3	1	MACRO
GO:0050855	BP	GO:0050855	regulation of B cell receptor signaling pathway	1/19	22/18048	0.0229194263683328	0.0615205655149985	0.0312681924831133	Lyn	1	MACRO
GO:0002862	BP	GO:0002862	negative regulation of inflammatory response to antigenic stimulus	1/19	23/18048	0.0239493015985002	0.0636567755842871	0.0323539339269983	Nod2	1	MACRO
GO:0051770	BP	GO:0051770	positive regulation of nitric-oxide synthase biosynthetic process	1/19	23/18048	0.0239493015985002	0.0636567755842871	0.0323539339269983	Nod2	1	MACRO
GO:0070861	BP	GO:0070861	regulation of protein exit from endoplasmic reticulum	1/19	23/18048	0.0239493015985002	0.0636567755842871	0.0323539339269983	Ubac2	1	MACRO
GO:00434911	BP	GO:0043491	protein kinase B signaling	2/19	234/18048	0.0247582194155069	0.0655375211562002	0.0333098340241781	Pik3r5/Cass4	2	MACRO
GO:0051651	BP	GO:0051651	maintenance of location in cell	2/19	235/18048	0.02495519798438	0.0655375211562002	0.0333098340241781	Lyn/Ptprc	2	MACRO
GO:0033033	BP	GO:0033033	negative regulation of myeloid cell apoptotic process	1/19	24/18048	0.0249781483818361	0.0655375211562002	0.0333098340241781	Nod2	1	MACRO
GO:1900424	BP	GO:1900424	regulation of defense response to bacterium	1/19	24/18048	0.0249781483818361	0.0655375211562002	0.0333098340241781	Nod2	1	MACRO
GO:00456371	BP	GO:0045637	regulation of myeloid cell differentiation	2/19	238/18048	0.025550045929795	0.0665231023000003	0.0338107614889062	Lyn/Inpp5d	2	MACRO
GO:0031664	BP	GO:0031664	regulation of lipopolysaccharide-mediated signaling pathway	1/19	25/18048	0.0260059676883579	0.0665231023000003	0.0338107614889062	Scimp	1	MACRO
GO:00329301	BP	GO:0032930	positive regulation of superoxide anion generation	1/19	25/18048	0.0260059676883579	0.0665231023000003	0.0338107614889062	Itgb2	1	MACRO
GO:0034143	BP	GO:0034143	regulation of toll-like receptor 4 signaling pathway	1/19	25/18048	0.0260059676883579	0.0665231023000003	0.0338107614889062	Lyn	1	MACRO
GO:0050857	BP	GO:0050857	positive regulation of antigen receptor-mediated signaling pathway	1/19	25/18048	0.0260059676883579	0.0665231023000003	0.0338107614889062	Ptprc	1	MACRO
GO:0071605	BP	GO:0071605	monocyte chemotactic protein-1 production	1/19	25/18048	0.0260059676883579	0.0665231023000003	0.0338107614889062	Nod2	1	MACRO
GO:0071637	BP	GO:0071637	regulation of monocyte chemotactic protein-1 production	1/19	25/18048	0.0260059676883579	0.0665231023000003	0.0338107614889062	Nod2	1	MACRO
GO:0098581	BP	GO:0098581	detection of external biotic stimulus	1/19	25/18048	0.0260059676883579	0.0665231023000003	0.0338107614889062	Nod2	1	MACRO
GO:0050866	BP	GO:0050866	negative regulation of cell activation	2/19	241/18048	0.0261507321319835	0.066684366936558	0.0338927251973734	Lyn/Inpp5d	2	MACRO
GO:0042098	BP	GO:0042098	T cell proliferation	2/19	243/18048	0.0265544140245561	0.0675028094829837	0.0343087034781935	Itgb2/Ptprc	2	MACRO
GO:0033673	BP	GO:0033673	negative regulation of kinase activity	2/19	245/18048	0.0269606621675259	0.0683226718282644	0.0347254033802066	Lyn/Ptprc	2	MACRO
GO:00509201	BP	GO:0050920	regulation of chemotaxis	2/19	246/18048	0.0271647450333415	0.0686267242947575	0.0348799398505346	Lyn/Nod2	2	MACRO
GO:0046777	BP	GO:0046777	protein autophosphorylation	2/19	247/18048	0.0273694652062775	0.0689305049639581	0.0350343381782759	Lyn/Ptprc	2	MACRO
GO:0002685	BP	GO:0002685	regulation of leukocyte migration	2/19	249/18048	0.0277808118181972	0.069171476257783	0.0351568132682746	Lyn/Nod2	2	MACRO
GO:0002888	BP	GO:0002888	positive regulation of myeloid leukocyte mediated immunity	1/19	27/18048	0.0280585277467232	0.069171476257783	0.0351568132682746	Itgb2	1	MACRO
GO:0030970	BP	GO:0030970	retrograde protein transport, ER to cytosol	1/19	27/18048	0.0280585277467232	0.069171476257783	0.0351568132682746	Ubac2	1	MACRO
GO:0038093	BP	GO:0038093	Fc receptor signaling pathway	1/19	27/18048	0.0280585277467232	0.069171476257783	0.0351568132682746	Ptprc	1	MACRO
GO:00450612	BP	GO:0045061	thymic T cell selection	1/19	27/18048	0.0280585277467232	0.069171476257783	0.0351568132682746	Ptprc	1	MACRO
GO:0070498	BP	GO:0070498	interleukin-1-mediated signaling pathway	1/19	27/18048	0.0280585277467232	0.069171476257783	0.0351568132682746	Irak2	1	MACRO
GO:1903513	BP	GO:1903513	endoplasmic reticulum to cytosol transport	1/19	27/18048	0.0280585277467232	0.069171476257783	0.0351568132682746	Ubac2	1	MACRO
GO:00514031	BP	GO:0051403	stress-activated MAPK cascade	2/19	252/18048	0.0284025762461056	0.0695991057562226	0.0353741584983897	Nod2/Scimp	2	MACRO
GO:1903039	BP	GO:1903039	positive regulation of leukocyte cell-cell adhesion	2/19	252/18048	0.0284025762461056	0.0695991057562226	0.0353741584983897	Itgb2/Ptprc	2	MACRO
GO:0006959	BP	GO:0006959	humoral immune response	2/19	253/18048	0.0286110906306555	0.0697998490423195	0.0354761874647496	Nod2/Ptprc	2	MACRO
GO:00025731	BP	GO:0002573	myeloid leukocyte differentiation	2/19	254/18048	0.0288202324638612	0.0697998490423195	0.0354761874647496	Lyn/Inpp5d	2	MACRO
GO:00725931	BP	GO:0072593	reactive oxygen species metabolic process	2/19	254/18048	0.0288202324638612	0.0697998490423195	0.0354761874647496	Itgb2/Ncf4	2	MACRO
GO:0051767	BP	GO:0051767	nitric-oxide synthase biosynthetic process	1/19	28/18048	0.0290832704342998	0.0697998490423195	0.0354761874647496	Nod2	1	MACRO
GO:0051769	BP	GO:0051769	regulation of nitric-oxide synthase biosynthetic process	1/19	28/18048	0.0290832704342998	0.0697998490423195	0.0354761874647496	Nod2	1	MACRO
GO:00714041	BP	GO:0071404	cellular response to low-density lipoprotein particle stimulus	1/19	28/18048	0.0290832704342998	0.0697998490423195	0.0354761874647496	Itgb2	1	MACRO
GO:1902993	BP	GO:1902993	positive regulation of amyloid precursor protein catabolic process	1/19	28/18048	0.0290832704342998	0.0697998490423195	0.0354761874647496	Lyn	1	MACRO
GO:0001911	BP	GO:0001911	negative regulation of leukocyte mediated cytotoxicity	1/19	29/18048	0.0301069895165278	0.0716247913862585	0.0364037252401779	Ptprc	1	MACRO
GO:0006925	BP	GO:0006925	inflammatory cell apoptotic process	1/19	29/18048	0.0301069895165278	0.0716247913862585	0.0364037252401779	Nod2	1	MACRO
GO:00329281	BP	GO:0032928	regulation of superoxide anion generation	1/19	29/18048	0.0301069895165278	0.0716247913862585	0.0364037252401779	Itgb2	1	MACRO
GO:0002274	BP	GO:0002274	myeloid leukocyte activation	2/19	263/18048	0.0307305137373331	0.072576639264706	0.0368875075726189	Lyn/Itgb2	2	MACRO
GO:0010669	BP	GO:0010669	epithelial structure maintenance	1/19	30/18048	0.0311296859591264	0.072576639264706	0.0368875075726189	Nod2	1	MACRO
GO:0034123	BP	GO:0034123	positive regulation of toll-like receptor signaling pathway	1/19	30/18048	0.0311296859591264	0.072576639264706	0.0368875075726189	Pik3ap1	1	MACRO
GO:0045730	BP	GO:0045730	respiratory burst	1/19	30/18048	0.0311296859591264	0.072576639264706	0.0368875075726189	Ncf4	1	MACRO
GO:0046856	BP	GO:0046856	phosphatidylinositol dephosphorylation	1/19	30/18048	0.0311296859591264	0.072576639264706	0.0368875075726189	Inpp5d	1	MACRO
GO:1900017	BP	GO:1900017	positive regulation of cytokine production involved in inflammatory response	1/19	30/18048	0.0311296859591264	0.072576639264706	0.0368875075726189	Nod2	1	MACRO
GO:1904996	BP	GO:1904996	positive regulation of leukocyte adhesion to vascular endothelial cell	1/19	30/18048	0.0311296859591264	0.072576639264706	0.0368875075726189	Itgb2	1	MACRO
GO:0006929	BP	GO:0006929	substrate-dependent cell migration	1/19	31/18048	0.0321513607269573	0.0739028460653442	0.0375615600486915	Ptprc	1	MACRO
GO:0008340	BP	GO:0008340	determination of adult lifespan	1/19	31/18048	0.0321513607269573	0.0739028460653442	0.0375615600486915	Inpp5d	1	MACRO
GO:0034104	BP	GO:0034104	negative regulation of tissue remodeling	1/19	31/18048	0.0321513607269573	0.0739028460653442	0.0375615600486915	Inpp5d	1	MACRO
GO:0045830	BP	GO:0045830	positive regulation of isotype switching	1/19	31/18048	0.0321513607269573	0.0739028460653442	0.0375615600486915	Ptprc	1	MACRO
GO:0090330	BP	GO:0090330	regulation of platelet aggregation	1/19	31/18048	0.0321513607269573	0.0739028460653442	0.0375615600486915	Lyn	1	MACRO
GO:0002523	BP	GO:0002523	leukocyte migration involved in inflammatory response	1/19	32/18048	0.0331720147840247	0.0751899001771225	0.0382157129383208	Itgb2	1	MACRO
GO:0002828	BP	GO:0002828	regulation of type 2 immune response	1/19	32/18048	0.0331720147840247	0.0751899001771225	0.0382157129383208	Nod2	1	MACRO
GO:0046641	BP	GO:0046641	positive regulation of alpha-beta T cell proliferation	1/19	32/18048	0.0331720147840247	0.0751899001771225	0.0382157129383208	Ptprc	1	MACRO
GO:0060907	BP	GO:0060907	positive regulation of macrophage cytokine production	1/19	32/18048	0.0331720147840247	0.0751899001771225	0.0382157129383208	Nod2	1	MACRO
GO:0090025	BP	GO:0090025	regulation of monocyte chemotaxis	1/19	32/18048	0.0331720147840247	0.0751899001771225	0.0382157129383208	Lyn	1	MACRO
GO:0045577	BP	GO:0045577	regulation of B cell differentiation	1/19	33/18048	0.034191649093478	0.0768605665572399	0.0390648390396704	Inpp5d	1	MACRO
GO:00602521	BP	GO:0060252	positive regulation of glial cell proliferation	1/19	33/18048	0.034191649093478	0.0768605665572399	0.0390648390396704	Lyn	1	MACRO
GO:0061099	BP	GO:0061099	negative regulation of protein tyrosine kinase activity	1/19	33/18048	0.034191649093478	0.0768605665572399	0.0390648390396704	Ptprc	1	MACRO
GO:00017791	BP	GO:0001779	natural killer cell differentiation	1/19	34/18048	0.035210264617609	0.0782876728282533	0.0397901742702939	Ptprc	1	MACRO
GO:0002902	BP	GO:0002902	regulation of B cell apoptotic process	1/19	34/18048	0.035210264617609	0.0782876728282533	0.0397901742702939	Lyn	1	MACRO
GO:0045648	BP	GO:0045648	positive regulation of erythrocyte differentiation	1/19	34/18048	0.035210264617609	0.0782876728282533	0.0397901742702939	Inpp5d	1	MACRO
GO:0045671	BP	GO:0045671	negative regulation of osteoclast differentiation	1/19	34/18048	0.035210264617609	0.0782876728282533	0.0397901742702939	Inpp5d	1	MACRO
GO:0007249	BP	GO:0007249	I-kappaB kinase/NF-kappaB signaling	2/19	286/18048	0.0358357751561884	0.079461936215896	0.0403870006050864	Nod2/Irak2	2	MACRO
GO:0002507	BP	GO:0002507	tolerance induction	1/19	35/18048	0.0362278623178568	0.0796817672543697	0.0404987310348577	Lyn	1	MACRO
GO:0009595	BP	GO:0009595	detection of biotic stimulus	1/19	35/18048	0.0362278623178568	0.0796817672543697	0.0404987310348577	Nod2	1	MACRO
GO:1902914	BP	GO:1902914	regulation of protein polyubiquitination	1/19	35/18048	0.0362278623178568	0.0796817672543697	0.0404987310348577	Nod2	1	MACRO
GO:0051348	BP	GO:0051348	negative regulation of transferase activity	2/19	290/18048	0.0367555504170052	0.0806250783340759	0.0409781744886815	Lyn/Ptprc	2	MACRO
GO:0002719	BP	GO:0002719	negative regulation of cytokine production involved in immune response	1/19	36/18048	0.0372444431548058	0.080828365995536	0.0410814966489179	Nod2	1	MACRO
GO:0031342	BP	GO:0031342	negative regulation of cell killing	1/19	36/18048	0.0372444431548058	0.080828365995536	0.0410814966489179	Ptprc	1	MACRO
GO:0043302	BP	GO:0043302	positive regulation of leukocyte degranulation	1/19	36/18048	0.0372444431548058	0.080828365995536	0.0410814966489179	Itgb2	1	MACRO
GO:0090022	BP	GO:0090022	regulation of neutrophil chemotaxis	1/19	36/18048	0.0372444431548058	0.080828365995536	0.0410814966489179	Nod2	1	MACRO
GO:0002227	BP	GO:0002227	innate immune response in mucosa	1/19	37/18048	0.0382600080881866	0.0821583331577903	0.0417574603510957	Nod2	1	MACRO
GO:0010922	BP	GO:0010922	positive regulation of phosphatase activity	1/19	37/18048	0.0382600080881866	0.0821583331577903	0.0417574603510957	Ptprc	1	MACRO
GO:0030224	BP	GO:0030224	monocyte differentiation	1/19	37/18048	0.0382600080881866	0.0821583331577903	0.0417574603510957	Inpp5d	1	MACRO
GO:0042092	BP	GO:0042092	type 2 immune response	1/19	37/18048	0.0382600080881866	0.0821583331577903	0.0417574603510957	Nod2	1	MACRO
GO:00018941	BP	GO:0001894	tissue homeostasis	2/19	298/18048	0.0386227090532724	0.0827195028542528	0.0420426781792771	Inpp5d/Nod2	2	MACRO
GO:00433682	BP	GO:0043368	positive T cell selection	1/19	38/18048	0.0392745580768785	0.0838953910752169	0.042640330345247	Ptprc	1	MACRO
GO:00224091	BP	GO:0022409	positive regulation of cell-cell adhesion	2/19	304/18048	0.0400469022139264	0.0851686133896069	0.0432874531417765	Itgb2/Ptprc	2	MACRO
GO:0032743	BP	GO:0032743	positive regulation of interleukin-2 production	1/19	39/18048	0.0402880940789072	0.0851686133896069	0.0432874531417765	Ptprc	1	MACRO
GO:0043304	BP	GO:0043304	regulation of mast cell degranulation	1/19	39/18048	0.0402880940789072	0.0851686133896069	0.0432874531417765	Lyn	1	MACRO
GO:0097242	BP	GO:0097242	amyloid-beta clearance	1/19	39/18048	0.0402880940789072	0.0851686133896069	0.0432874531417765	Itgb2	1	MACRO
GO:00068741	BP	GO:0006874	cellular calcium ion homeostasis	2/19	308/18048	0.0410075518814097	0.0864135987538004	0.0439202243408119	Lyn/Ptprc	2	MACRO
GO:00550941	BP	GO:0055094	response to lipoprotein particle	1/19	40/18048	0.0413006170514487	0.0864135987538004	0.0439202243408119	Itgb2	1	MACRO
GO:0070306	BP	GO:0070306	lens fiber cell differentiation	1/19	40/18048	0.0413006170514487	0.0864135987538004	0.0439202243408119	Maf	1	MACRO
GO:2000108	BP	GO:2000108	positive regulation of leukocyte apoptotic process	1/19	40/18048	0.0413006170514487	0.0864135987538004	0.0439202243408119	Lyn	1	MACRO
GO:0033006	BP	GO:0033006	regulation of mast cell activation involved in immune response	1/19	41/18048	0.0423121279508279	0.088078307162948	0.0447663222680618	Lyn	1	MACRO
GO:00903221	BP	GO:0090322	regulation of superoxide metabolic process	1/19	41/18048	0.0423121279508279	0.088078307162948	0.0447663222680618	Itgb2	1	MACRO
GO:0033032	BP	GO:0033032	regulation of myeloid cell apoptotic process	1/19	42/18048	0.0433226277325205	0.0894968714676879	0.0454873159936391	Nod2	1	MACRO
GO:0034110	BP	GO:0034110	regulation of homotypic cell-cell adhesion	1/19	42/18048	0.0433226277325205	0.0894968714676879	0.0454873159936391	Lyn	1	MACRO
GO:00457471	BP	GO:0045747	positive regulation of Notch signaling pathway	1/19	42/18048	0.0433226277325205	0.0894968714676879	0.0454873159936391	Nod2	1	MACRO
GO:0001782	BP	GO:0001782	B cell homeostasis	1/19	43/18048	0.0443321173511524	0.0897642872420356	0.0456232316477838	Lyn	1	MACRO
GO:0001783	BP	GO:0001783	B cell apoptotic process	1/19	43/18048	0.0443321173511524	0.0897642872420356	0.0456232316477838	Lyn	1	MACRO
GO:0001916	BP	GO:0001916	positive regulation of T cell mediated cytotoxicity	1/19	43/18048	0.0443321173511524	0.0897642872420356	0.0456232316477838	Ptprc	1	MACRO
GO:0002446	BP	GO:0002446	neutrophil mediated immunity	1/19	43/18048	0.0443321173511524	0.0897642872420356	0.0456232316477838	Itgb2	1	MACRO
GO:0032689	BP	GO:0032689	negative regulation of interferon-gamma production	1/19	43/18048	0.0443321173511524	0.0897642872420356	0.0456232316477838	Nod2	1	MACRO
GO:0045191	BP	GO:0045191	regulation of isotype switching	1/19	43/18048	0.0443321173511524	0.0897642872420356	0.0456232316477838	Ptprc	1	MACRO
GO:0046839	BP	GO:0046839	phospholipid dephosphorylation	1/19	43/18048	0.0443321173511524	0.0897642872420356	0.0456232316477838	Inpp5d	1	MACRO
GO:0061081	BP	GO:0061081	positive regulation of myeloid leukocyte cytokine production involved in immune response	1/19	43/18048	0.0443321173511524	0.0897642872420356	0.0456232316477838	Nod2	1	MACRO
GO:0002861	BP	GO:0002861	regulation of inflammatory response to antigenic stimulus	1/19	44/18048	0.0453405977605013	0.0906811955210025	0.046089255721459	Nod2	1	MACRO
GO:0032527	BP	GO:0032527	protein exit from endoplasmic reticulum	1/19	44/18048	0.0453405977605013	0.0906811955210025	0.046089255721459	Ubac2	1	MACRO
GO:0032733	BP	GO:0032733	positive regulation of interleukin-10 production	1/19	44/18048	0.0453405977605013	0.0906811955210025	0.046089255721459	Nod2	1	MACRO
GO:0042119	BP	GO:0042119	neutrophil activation	1/19	44/18048	0.0453405977605013	0.0906811955210025	0.046089255721459	Itgb2	1	MACRO
GO:1904994	BP	GO:1904994	regulation of leukocyte adhesion to vascular endothelial cell	1/19	44/18048	0.0453405977605013	0.0906811955210025	0.046089255721459	Itgb2	1	MACRO
GO:00714021	BP	GO:0071402	cellular response to lipoprotein particle stimulus	1/19	45/18048	0.0463480699134976	0.0922162699965781	0.0468694664327293	Itgb2	1	MACRO
GO:1900026	BP	GO:1900026	positive regulation of substrate adhesion-dependent cell spreading	1/19	45/18048	0.0463480699134976	0.0922162699965781	0.0468694664327293	Cass4	1	MACRO
GO:0031668	BP	GO:0031668	cellular response to extracellular stimulus	2/19	330/18048	0.0464471654026882	0.0922162699965781	0.0468694664327293	Lyn/Ptprc	2	MACRO
GO:0031952	BP	GO:0031952	regulation of protein autophosphorylation	1/19	46/18048	0.0473545347622252	0.0937895639950868	0.0476691024433233	Ptprc	1	MACRO
GO:00725031	BP	GO:0072503	cellular divalent inorganic cation homeostasis	2/19	337/18048	0.0482319069240447	0.0948599867751529	0.0482131511731298	Lyn/Ptprc	2	MACRO
GO:0010934	BP	GO:0010934	macrophage cytokine production	1/19	47/18048	0.0483599932579211	0.0948599867751529	0.0482131511731298	Nod2	1	MACRO
GO:0010935	BP	GO:0010935	regulation of macrophage cytokine production	1/19	47/18048	0.0483599932579211	0.0948599867751529	0.0482131511731298	Nod2	1	MACRO
GO:00308512	BP	GO:0030851	granulocyte differentiation	1/19	47/18048	0.0483599932579211	0.0948599867751529	0.0482131511731298	Inpp5d	1	MACRO
GO:00550741	BP	GO:0055074	calcium ion homeostasis	2/19	340/18048	0.0490045686222813	0.0954535265933593	0.0485148213077703	Lyn/Ptprc	2	MACRO
GO:0002385	BP	GO:0002385	mucosal immune response	1/19	48/18048	0.0493644463509775	0.0954535265933593	0.0485148213077703	Nod2	1	MACRO
GO:0030890	BP	GO:0030890	positive regulation of B cell proliferation	1/19	48/18048	0.0493644463509775	0.0954535265933593	0.0485148213077703	Ptprc	1	MACRO
GO:0033028	BP	GO:0033028	myeloid cell apoptotic process	1/19	48/18048	0.0493644463509775	0.0954535265933593	0.0485148213077703	Nod2	1	MACRO
GO:0062208	BP	GO:0062208	positive regulation of pattern recognition receptor signaling pathway	1/19	48/18048	0.0493644463509775	0.0954535265933593	0.0485148213077703	Pik3ap1	1	MACRO
GO:1901998	BP	GO:1901998	toxin transport	1/19	48/18048	0.0493644463509775	0.0954535265933593	0.0485148213077703	Antxr2	1	MACRO
GO:0002701	BP	GO:0002701	negative regulation of production of molecular mediator of immune response	1/19	49/18048	0.0503678949909399	0.0969344394165258	0.0492675040378111	Nod2	1	MACRO
GO:0035987	BP	GO:0035987	endodermal cell differentiation	1/19	49/18048	0.0503678949909399	0.0969344394165258	0.0492675040378111	Itgb2	1	MACRO
GO:0033628	BP	GO:0033628	regulation of cell adhesion mediated by integrin	1/19	50/18048	0.0513703401265124	0.0983995247493759	0.050012142351979	Lyn	1	MACRO
GO:0097028	BP	GO:0097028	dendritic cell differentiation	1/19	50/18048	0.0513703401265124	0.0983995247493759	0.050012142351979	Lyn	1	MACRO
GO:0051235	BP	GO:0051235	maintenance of location	2/19	351/18048	0.0518768927923579	0.0991371066008525	0.0503870227047677	Lyn/Ptprc	2	MACRO
GO:0010543	BP	GO:0010543	regulation of platelet activation	1/19	51/18048	0.0523717827055546	0.0992181629873414	0.0504282200941854	Lyn	1	MACRO
GO:0035307	BP	GO:0035307	positive regulation of protein dephosphorylation	1/19	51/18048	0.0523717827055546	0.0992181629873414	0.0504282200941854	Ptprc	1	MACRO
GO:0036230	BP	GO:0036230	granulocyte activation	1/19	51/18048	0.0523717827055546	0.0992181629873414	0.0504282200941854	Itgb2	1	MACRO
GO:0016311	BP	GO:0016311	dephosphorylation	2/19	353/18048	0.0524056718719904	0.0992181629873414	0.0504282200941854	Inpp5d/Ptprc	2	MACRO
GO:0001914	BP	GO:0001914	regulation of T cell mediated cytotoxicity	1/19	52/18048	0.0533722236750828	0.0998892993552008	0.0507693291356413	Ptprc	1	MACRO
GO:0002251	BP	GO:0002251	organ or tissue specific immune response	1/19	52/18048	0.0533722236750828	0.0998892993552008	0.0507693291356413	Nod2	1	MACRO
GO:00450581	BP	GO:0045058	T cell selection	1/19	52/18048	0.0533722236750828	0.0998892993552008	0.0507693291356413	Ptprc	1	MACRO
GO:0045124	BP	GO:0045124	regulation of bone resorption	1/19	52/18048	0.0533722236750828	0.0998892993552008	0.0507693291356413	Inpp5d	1	MACRO
GO:0090317	BP	GO:0090317	negative regulation of intracellular protein transport	1/19	52/18048	0.0533722236750828	0.0998892993552008	0.0507693291356413	Ubac2	1	MACRO
GO:00451211	CC	GO:0045121	membrane raft	5/19	412/18303	5.05422576596873e-05	0.00194288888486761	0.00121094182574851	Lyn/Inpp5d/Rftn1/Itgb2/Ptprc	5	MACRO
GO:00988571	CC	GO:0098857	membrane microdomain	5/19	413/18303	5.11286548649372e-05	0.00194288888486761	0.00121094182574851	Lyn/Inpp5d/Rftn1/Itgb2/Ptprc	5	MACRO
GO:0008305	CC	GO:0008305	integrin complex	2/19	32/18303	0.000497073177279906	0.012592520491091	0.00784852385178799	Lyn/Itgb2	2	MACRO
GO:0005925	CC	GO:0005925	focal adhesion	3/19	188/18303	0.000915465759944065	0.0142686246254788	0.00889318709344248	Cass4/Itgb2/Ptprc	3	MACRO
GO:0098636	CC	GO:0098636	protein complex involved in cell adhesion	2/19	46/18303	0.00102829481000566	0.0142686246254788	0.00889318709344248	Lyn/Itgb2	2	MACRO
GO:0030055	CC	GO:0030055	cell-substrate junction	3/19	202/18303	0.00112647036516938	0.0142686246254788	0.00889318709344248	Cass4/Itgb2/Ptprc	3	MACRO
GO:00344511	CC	GO:0034451	centriolar satellite	2/19	115/18303	0.00624081046758843	0.0588515484531607	0.0366803279832719	Pik3r5/Fnip2	2	MACRO
GO:0045335	CC	GO:0045335	phagocytic vesicle	2/19	117/18303	0.00645277309295877	0.0588515484531607	0.0366803279832719	Nod2/Scimp	2	MACRO
GO:00308631	CC	GO:0030863	cortical cytoskeleton	2/19	123/18303	0.00710821343729558	0.0588515484531607	0.0366803279832719	Inpp5d/Rims3	2	MACRO
GO:00432351	CC	GO:0043235	receptor complex	3/19	413/18303	0.00844809533661267	0.0588515484531607	0.0366803279832719	Lyn/Itgb2/Scimp	3	MACRO
GO:00971971	CC	GO:0097197	tetraspanin-enriched microdomain	1/19	10/18303	0.0103349826847901	0.0588515484531607	0.0366803279832719	Scimp	1	MACRO
GO:0009897	CC	GO:0009897	external side of plasma membrane	3/19	468/18303	0.0118677704485366	0.0588515484531607	0.0366803279832719	Itgb2/Ptprc/Antxr2	3	MACRO
GO:00019311	CC	GO:0001931	uropod	1/19	12/18303	0.0123897996743496	0.0588515484531607	0.0366803279832719	Scimp	1	MACRO
GO:00312541	CC	GO:0031254	cell trailing edge	1/19	12/18303	0.0123897996743496	0.0588515484531607	0.0366803279832719	Scimp	1	MACRO
GO:00430201	CC	GO:0043020	NADPH oxidase complex	1/19	12/18303	0.0123897996743496	0.0588515484531607	0.0366803279832719	Ncf4	1	MACRO
GO:0099569	CC	GO:0099569	presynaptic cytoskeleton	1/19	12/18303	0.0123897996743496	0.0588515484531607	0.0366803279832719	Rims3	1	MACRO
GO:00098982	CC	GO:0009898	cytoplasmic side of plasma membrane	2/19	177/18303	0.0142736618673631	0.0638116648187998	0.0397718132527145	Lyn/Ptprc	2	MACRO
GO:0098802	CC	GO:0098802	plasma membrane signaling receptor complex	2/19	183/18303	0.0152043816804176	0.0641962782062078	0.0400115307379411	Lyn/Itgb2	2	MACRO
GO:0030061	CC	GO:0030061	mitochondrial crista	1/19	17/18303	0.0175091736792131	0.0700366947168525	0.0436516795326643	Lyn	1	MACRO
GO:00301391	CC	GO:0030139	endocytic vesicle	2/19	206/18303	0.0190075201136775	0.0722285764319746	0.045017810795552	Nod2/Scimp	2	MACRO
GO:0098831	CC	GO:0098831	presynaptic active zone cytoplasmic component	1/19	20/18303	0.0205687200582175	0.0744391773535491	0.0463956091538741	Rims3	1	MACRO
GO:00985622	CC	GO:0098562	cytoplasmic side of membrane	2/19	222/18303	0.0218665576620651	0.0755390173780431	0.0470811050140158	Lyn/Ptprc	2	MACRO
GO:0099524	CC	GO:0099524	postsynaptic cytosol	1/19	26/18303	0.0266607549674152	0.0880964077184153	0.0549077333425026	Rims3	1	MACRO
GO:0005942	CC	GO:0005942	phosphatidylinositol 3-kinase complex	1/19	29/18303	0.029693293755222	0.0902676130158749	0.0562609776414733	Pik3r5	1	MACRO
GO:0061702	CC	GO:0061702	inflammasome complex	1/19	29/18303	0.029693293755222	0.0902676130158749	0.0562609776414733	Nod2	1	MACRO
GO:0017124	MF	GO:0017124	SH3 domain binding	2/18	110/16737	0.00611410837040682	0.0813755517468443	0.0422425358743532	Lyn/Inpp5d	2	MACRO
GO:0005178	MF	GO:0005178	integrin binding	2/18	147/16737	0.0106901980360055	0.0813755517468443	0.0422425358743532	Lyn/Itgb2	2	MACRO
GO:0031072	MF	GO:0031072	heat shock protein binding	2/18	148/16737	0.0108297686215354	0.0813755517468443	0.0422425358743532	Nod2/Itgb2	2	MACRO
GO:00443251	MF	GO:0044325	transmembrane transporter binding	2/18	151/16737	0.0112533571217421	0.0813755517468443	0.0422425358743532	Lyn/Rims3	2	MACRO
GO:0043208	MF	GO:0043208	glycosphingolipid binding	1/18	11/16737	0.0117701656539633	0.0813755517468443	0.0422425358743532	Lyn	1	MACRO
GO:00345951	MF	GO:0034595	phosphatidylinositol phosphate 5-phosphatase activity	1/18	12/16737	0.0128336678073909	0.0813755517468443	0.0422425358743532	Inpp5d	1	MACRO
GO:00460301	MF	GO:0046030	inositol trisphosphate phosphatase activity	1/18	12/16737	0.0128336678073909	0.0813755517468443	0.0422425358743532	Inpp5d	1	MACRO
GO:0036312	MF	GO:0036312	phosphatidylinositol 3-kinase regulatory subunit binding	1/18	13/16737	0.0138960889720828	0.0813755517468443	0.0422425358743532	Pik3ap1	1	MACRO
GO:00507001	MF	GO:0050700	CARD domain binding	1/18	13/16737	0.0138960889720828	0.0813755517468443	0.0422425358743532	Nod2	1	MACRO
GO:01060191	MF	GO:0106019	phosphatidylinositol-4,5-bisphosphate phosphatase activity	1/18	13/16737	0.0138960889720828	0.0813755517468443	0.0422425358743532	Inpp5d	1	MACRO
GO:0005161	MF	GO:0005161	platelet-derived growth factor receptor binding	1/18	14/16737	0.0149574301822298	0.0813755517468443	0.0422425358743532	Lyn	1	MACRO
GO:0042834	MF	GO:0042834	peptidoglycan binding	1/18	14/16737	0.0149574301822298	0.0813755517468443	0.0422425358743532	Nod2	1	MACRO
GO:00469351	MF	GO:0046935	1-phosphatidylinositol-3-kinase regulator activity	1/18	14/16737	0.0149574301822298	0.0813755517468443	0.0422425358743532	Pik3r5	1	MACRO
GO:0001846	MF	GO:0001846	opsonin binding	1/18	19/16737	0.0202479730466144	0.0813755517468443	0.0422425358743532	Itgb2	1	MACRO
GO:00350141	MF	GO:0035014	phosphatidylinositol 3-kinase regulator activity	1/18	19/16737	0.0202479730466144	0.0813755517468443	0.0422425358743532	Pik3r5	1	MACRO
GO:0016780	MF	GO:0016780	phosphotransferase activity, for other substituted phosphate groups	1/18	21/16737	0.0223566666035022	0.0813755517468443	0.0422425358743532	Sgms2	1	MACRO
GO:00527451	MF	GO:0052745	inositol phosphate phosphatase activity	1/18	21/16737	0.0223566666035022	0.0813755517468443	0.0422425358743532	Inpp5d	1	MACRO
GO:00055392	MF	GO:0005539	glycosaminoglycan binding	2/18	218/16737	0.0225269728063663	0.0813755517468443	0.0422425358743532	Nod2/Ptprc	2	MACRO
GO:00305061	MF	GO:0030506	ankyrin binding	1/18	22/16737	0.0234094052970374	0.0813755517468443	0.0422425358743532	Ptprc	1	MACRO
GO:00345931	MF	GO:0034593	phosphatidylinositol bisphosphate phosphatase activity	1/18	22/16737	0.0234094052970374	0.0813755517468443	0.0422425358743532	Inpp5d	1	MACRO
GO:0043395	MF	GO:0043395	heparan sulfate proteoglycan binding	1/18	22/16737	0.0234094052970374	0.0813755517468443	0.0422425358743532	Ptprc	1	MACRO
GO:00316831	MF	GO:0031683	G-protein beta/gamma-subunit complex binding	1/18	24/16737	0.0255116716436457	0.0822288260658807	0.0426854756794766	Pik3r5	1	MACRO
GO:0001848	MF	GO:0001848	complement binding	1/18	25/16737	0.0265612013456987	0.0822288260658807	0.0426854756794766	Itgb2	1	MACRO
GO:0019207	MF	GO:0019207	kinase regulator activity	2/18	243/16737	0.0275641759548875	0.0822288260658807	0.0426854756794766	Pik3r5/Ptprc	2	MACRO
GO:0038187	MF	GO:0038187	pattern recognition receptor activity	1/18	29/16737	0.0307486542074562	0.0822288260658807	0.0426854756794766	Nod2	1	MACRO
GO:0046625	MF	GO:0046625	sphingolipid binding	1/18	29/16737	0.0307486542074562	0.0822288260658807	0.0426854756794766	Lyn	1	MACRO
GO:0051861	MF	GO:0051861	glycolipid binding	1/18	29/16737	0.0307486542074562	0.0822288260658807	0.0426854756794766	Lyn	1	MACRO
GO:00528661	MF	GO:0052866	phosphatidylinositol phosphate phosphatase activity	1/18	31/16737	0.0328359953586924	0.0822288260658807	0.0426854756794766	Inpp5d	1	MACRO
GO:0016791	MF	GO:0016791	phosphatase activity	2/18	270/16737	0.0334684047982773	0.0822288260658807	0.0426854756794766	Inpp5d/Ptprc	2	MACRO
GO:0030507	MF	GO:0030507	spectrin binding	1/18	33/16737	0.0349190905211274	0.0822288260658807	0.0426854756794766	Ptprc	1	MACRO
GO:0046875	MF	GO:0046875	ephrin receptor binding	1/18	33/16737	0.0349190905211274	0.0822288260658807	0.0426854756794766	Lyn	1	MACRO
GO:0043015	MF	GO:0043015	gamma-tubulin binding	1/18	35/16737	0.0369979478247009	0.0843615091683474	0.043792564240238	Lyn	1	MACRO
GO:00508391	MF	GO:0050839	cell adhesion molecule binding	2/18	290/16737	0.0381360246925406	0.0843615091683474	0.043792564240238	Lyn/Itgb2	2	MACRO
GO:0043394	MF	GO:0043394	proteoglycan binding	1/18	39/16737	0.0411429813020647	0.0858125038585922	0.0445457842668971	Ptprc	1	MACRO
GO:0043548	MF	GO:0043548	phosphatidylinositol 3-kinase binding	1/18	39/16737	0.0411429813020647	0.0858125038585922	0.0445457842668971	Pik3ap1	1	MACRO
GO:0004715	MF	GO:0004715	non-membrane spanning protein tyrosine kinase activity	1/18	42/16737	0.044240692282527	0.0897102926840131	0.0465691497710811	Lyn	1	MACRO
GO:0042277	MF	GO:0042277	peptide binding	2/18	322/16737	0.0460938606976467	0.090941941376438	0.0472085059776751	Nod2/Itgb2	2	MACRO
GO:00322661	MF	GO:0032266	phosphatidylinositol-3-phosphate binding	1/18	48/16737	0.0504077815724869	0.0968360014418828	0.0502681478285188	Ncf4	1	MACRO
GO:0051879	MF	GO:0051879	Hsp90 protein binding	1/18	50/16737	0.0524551126071749	0.0981852107775326	0.0509685304685101	Nod2	1	MACRO
GO:0042578	MF	GO:0042578	phosphoric ester hydrolase activity	2/18	354/16737	0.0546153581414032	0.0996730286080609	0.0517408656076452	Inpp5d/Ptprc	2	MACRO
GO:0038063	BP	GO:0038063	collagen-activated tyrosine kinase receptor signaling pathway	2/20	13/18048	9.03372772419879e-05	0.0414841043093546	0.0302665305629234	Col4a2/Col4a1	2	MUSCLE
GO:0038065	BP	GO:0038065	collagen-activated signaling pathway	2/20	18/18048	0.000176611984761118	0.0414841043093546	0.0302665305629234	Col4a2/Col4a1	2	MUSCLE
GO:0032092	BP	GO:0032092	positive regulation of protein binding	3/20	102/18048	0.000186305857676742	0.0414841043093546	0.0302665305629234	Plxnd1/Arhgef7/Cald1	3	MUSCLE
GO:0043117	BP	GO:0043117	positive regulation of vascular permeability	2/20	22/18048	0.000265941439715953	0.0444122204325642	0.0324028648917069	Ptp4a3/Pde3a	2	MUSCLE
GO:0061298	BP	GO:0061298	retina vasculature development in camera-type eye	2/20	26/18048	0.000373166703910888	0.0498550716424947	0.0363739334548929	Pdgfrb/Col4a1	2	MUSCLE
GO:00107201	BP	GO:0010720	positive regulation of cell development	4/20	398/18048	0.000852881648990335	0.0760916045425501	0.0555159358701555	Pde3a/Zeb2/Plxnd1/Arhgef7	4	MUSCLE
GO:0019934	BP	GO:0019934	cGMP-mediated signaling	2/20	40/18048	0.000887308989942684	0.0760916045425501	0.0555159358701555	Pde3a/Irag1	2	MUSCLE
GO:00015691	BP	GO:0001569	branching involved in blood vessel morphogenesis	2/20	43/18048	0.00102518628874693	0.0760916045425501	0.0555159358701555	Plxnd1/Col4a1	2	MUSCLE
GO:0009187	BP	GO:0009187	cyclic nucleotide metabolic process	2/20	43/18048	0.00102518628874693	0.0760916045425501	0.0555159358701555	Pde1a/Adcy3	2	MUSCLE
GO:0038084	BP	GO:0038084	vascular endothelial growth factor signaling pathway	2/20	49/18048	0.00132981801698528	0.0783583699026879	0.0571697530175614	Ptp4a3/Pdgfrb	2	MUSCLE
GO:0043114	BP	GO:0043114	regulation of vascular permeability	2/20	50/18048	0.00138430779638853	0.0783583699026879	0.0571697530175614	Ptp4a3/Pde3a	2	MUSCLE
GO:0051099	BP	GO:0051099	positive regulation of binding	3/20	204/18048	0.00140763538747343	0.0783583699026879	0.0571697530175614	Plxnd1/Arhgef7/Cald1	3	MUSCLE
GO:0043393	BP	GO:0043393	regulation of protein binding	3/20	225/18048	0.00186340622893166	0.0957504123789497	0.0698588731980046	Plxnd1/Arhgef7/Cald1	3	MUSCLE
GO:0060976	BP	GO:0060976	coronary vasculature development	2/20	61/18048	0.00205294360884336	0.097954737907669	0.07146713465372	Pdgfrb/Plxnd1	2	MUSCLE
GO:00986441	CC	GO:0098644	complex of collagen trimers	2/19	19/18303	0.000172754434792043	0.0138203547833635	0.00963787899366137	Col4a2/Col4a1	2	MUSCLE
GO:00059251	CC	GO:0005925	focal adhesion	3/19	188/18303	0.000915465759944065	0.0267339858131008	0.0186434374749255	Tns1/Synpo2/Arhgef7	3	MUSCLE
GO:00300551	CC	GO:0030055	cell-substrate junction	3/19	202/18303	0.00112647036516938	0.0267339858131008	0.0186434374749255	Tns1/Synpo2/Arhgef7	3	MUSCLE
GO:0030016	CC	GO:0030016	myofibril	3/19	237/18303	0.00178197987495189	0.0267339858131008	0.0186434374749255	Synpo2/Cald1/Jph2	3	MUSCLE
GO:0005581	CC	GO:0005581	collagen trimer	2/19	61/18303	0.00180136013309762	0.0267339858131008	0.0186434374749255	Col4a2/Col4a1	2	MUSCLE
GO:0043292	CC	GO:0043292	contractile fiber	3/19	247/18303	0.00200504893598256	0.0267339858131008	0.0186434374749255	Synpo2/Cald1/Jph2	3	MUSCLE
GO:00056041	CC	GO:0005604	basement membrane	2/19	117/18303	0.00645277309295877	0.0737459782052431	0.0514281163799721	Col4a2/Col4a1	2	MUSCLE
GO:0030018	CC	GO:0030018	Z disc	2/19	136/18303	0.00862755242049413	0.0751635104348367	0.0524166585927151	Synpo2/Jph2	2	MUSCLE
GO:0031674	CC	GO:0031674	I band	2/19	148/18303	0.0101480527794795	0.0751635104348367	0.0524166585927151	Synpo2/Jph2	2	MUSCLE
GO:00312521	CC	GO:0031252	cell leading edge	3/19	443/18303	0.0102281656989954	0.0751635104348367	0.0524166585927151	Pdgfrb/Plxnd1/Arhgef7	3	MUSCLE
GO:0030128	CC	GO:0030128	clathrin coat of endocytic vesicle	1/19	10/18303	0.0103349826847901	0.0751635104348367	0.0524166585927151	Sgip1	1	MUSCLE
GO:0030669	CC	GO:0030669	clathrin-coated endocytic vesicle membrane	1/19	13/18303	0.0134156918511679	0.0841084561410288	0.0586545812562438	Sgip1	1	MUSCLE
GO:00017261	CC	GO:0001726	ruffle	2/19	173/18303	0.0136676241229172	0.0841084561410288	0.0586545812562438	Pdgfrb/Arhgef7	2	MUSCLE
GO:0030132	CC	GO:0030132	clathrin coat of coated pit	1/19	16/18303	0.0164873143787918	0.0932026089573592	0.0649965562465795	Sgip1	1	MUSCLE
GO:00300271	CC	GO:0030027	lamellipodium	2/19	197/18303	0.0174754891795049	0.0932026089573592	0.0649965562465795	Plxnd1/Arhgef7	2	MUSCLE
GO:0030017	CC	GO:0030017	sarcomere	2/19	210/18303	0.0197061775724961	0.0985308878624806	0.068712329693572	Synpo2/Jph2	2	MUSCLE
GO:00484071	MF	GO:0048407	platelet-derived growth factor binding	2/18	11/16737	5.97397038458407e-05	0.00372300856803954	0.00213761257495093	Pdgfrb/Col4a1	2	MUSCLE
GO:0047555	MF	GO:0047555	3',5'-cyclic-GMP phosphodiesterase activity	2/18	13/16737	8.46138310918078e-05	0.00372300856803954	0.00213761257495093	Pde3a/Pde1a	2	MUSCLE
GO:0004115	MF	GO:0004115	3',5'-cyclic-AMP phosphodiesterase activity	2/18	17/16737	0.000147156192762454	0.00431658165436532	0.00247842008863081	Pde3a/Pde1a	2	MUSCLE
GO:0004114	MF	GO:0004114	3',5'-cyclic-nucleotide phosphodiesterase activity	2/18	24/16737	0.000297311446595847	0.00615382598791087	0.00353329721793926	Pde3a/Pde1a	2	MUSCLE
GO:0004112	MF	GO:0004112	cyclic-nucleotide phosphodiesterase activity	2/18	26/16737	0.000349649203858572	0.00615382598791087	0.00353329721793926	Pde3a/Pde1a	2	MUSCLE
GO:00052011	MF	GO:0005201	extracellular matrix structural constituent	2/18	72/16737	0.00267050611236291	0.0391674229813227	0.0224884725251614	Col4a2/Col4a1	2	MUSCLE
GO:0008081	MF	GO:0008081	phosphoric diester hydrolase activity	2/18	83/16737	0.00353066840999785	0.0443855457256873	0.0254845238616386	Pde3a/Pde1a	2	MUSCLE
GO:00425781	MF	GO:0042578	phosphoric ester hydrolase activity	3/18	354/16737	0.00604664503464411	0.0665130953810852	0.0381893370609102	Ptp4a3/Pde3a/Pde1a	3	MUSCLE
GO:00198381	MF	GO:0019838	growth factor binding	2/18	143/16737	0.0101400892290662	0.0880973085910309	0.0505821867508311	Pdgfrb/Col4a1	2	MUSCLE
GO:0004016	MF	GO:0004016	adenylate cyclase activity	1/18	12/16737	0.0128336678073909	0.0880973085910309	0.0505821867508311	Adcy3	1	MUSCLE
GO:0005247	MF	GO:0005247	voltage-gated chloride channel activity	1/18	12/16737	0.0128336678073909	0.0880973085910309	0.0505821867508311	Ano1	1	MUSCLE
GO:0017154	MF	GO:0017154	semaphorin receptor activity	1/18	13/16737	0.0138960889720828	0.0880973085910309	0.0505821867508311	Plxnd1	1	MUSCLE
GO:0051371	MF	GO:0051371	muscle alpha-actinin binding	1/18	13/16737	0.0138960889720828	0.0880973085910309	0.0505821867508311	Synpo2	1	MUSCLE
GO:00051611	MF	GO:0005161	platelet-derived growth factor receptor binding	1/18	14/16737	0.0149574301822298	0.0880973085910309	0.0505821867508311	Pdgfrb	1	MUSCLE
GO:0005516	MF	GO:0005516	calmodulin binding	2/18	176/16737	0.0150620149160346	0.0880973085910309	0.0505821867508311	Adcy3/Cald1	2	MUSCLE
GO:0031005	MF	GO:0031005	filamin binding	1/18	15/16737	0.0160176924710965	0.0880973085910309	0.0505821867508311	Synpo2	1	MUSCLE
GO:0008308	MF	GO:0008308	voltage-gated anion channel activity	1/18	17/16737	0.0181349844134112	0.0894266664140089	0.0513454544003879	Ano1	1	MUSCLE
GO:0005085	MF	GO:0005085	guanyl-nucleotide exchange factor activity	2/18	211/16737	0.0211939207723877	0.0894266664140089	0.0513454544003879	Arhgef17/Arhgef7	2	MUSCLE
GO:0005229	MF	GO:0005229	intracellular calcium activated chloride channel activity	1/18	20/16737	0.0213028561956254	0.0894266664140089	0.0513454544003879	Ano1	1	MUSCLE
GO:0061778	MF	GO:0061778	intracellular chloride channel activity	1/18	20/16737	0.0213028561956254	0.0894266664140089	0.0513454544003879	Ano1	1	MUSCLE
GO:00103141	MF	GO:0010314	phosphatidylinositol-5-phosphate binding	1/18	21/16737	0.0223566666035022	0.0894266664140089	0.0513454544003879	Jph2	1	MUSCLE
GO:00703001	MF	GO:0070300	phosphatidic acid binding	1/18	21/16737	0.0223566666035022	0.0894266664140089	0.0513454544003879	Jph2	1	MUSCLE
[truncated: 2,060 more rows]
