# Supplementary material for: A scATAC-seq atlas of stasis zone in rat skin burn injury wound process
Source: Front Cell Dev Biol. 2025 Jan 7;12:1519926. doi: 10.3389/fcell.2024.1519926 (PMC11752905; doi:10.3389/fcell.2024.1519926)
Supplement: Supplementary file 3 [file DataSheet2.zip › Supplementary Table 4. bHFSC Mfuzz cluster.csv]

	0h	12h	ctrl	D1	D11	D15	D19	D3	D7	gene_cluster
chr1-100793050-100793284	2.55803410205375	-0.482486572020852	-0.482486572020852	-0.482486572020852	-0.482486572020852	-0.482486572020852	-0.482486572020852	0.129998440249563	0.206886889821793	10
chr1-100821031-100821280	-0.502826364446582	-0.502826364446582	-0.502826364446582	-0.502826364446582	-0.502826364446582	-0.502826364446582	-0.502826364446582	1.62625491673488	1.8935296343912	3
chr1-100821664-100822044	-0.486813154457644	-0.486813154457644	2.22100559450192	-0.486813154457644	-0.486813154457644	-0.486813154457644	-0.486813154457644	1.18668648670159	-0.486813154457644	9
chr1-101451112-101452268	-1.04347662812722	-1.71264630630469	0.74110333229532	1.48834338485807	-0.750162301602616	0.555352028028714	0.405121851770385	-0.0950691510067299	0.411433790088762	2
chr1-101560404-101560704	-0.610377279828256	-0.610377279828256	0.294378188294596	-0.610377279828256	-0.610377279828256	1.74161683277606	-0.610377279828256	1.62626865789888	-0.610377279828256	7
chr1-101592567-101593587	-0.827106629751054	-1.57569866169128	-0.233708406863852	-0.382062500703657	0.398286582797248	0.538619944515063	0.00371576819294878	0.0328026849029971	2.04515121860159	3
chr1-1018541-1018742	-0.461895990976302	-0.461895990976302	-0.461895990976302	-0.461895990976302	-0.461895990976302	-0.461895990976302	-0.461895990976302	0.816779435693642	2.41649250114047	3
chr1-1035592-1035800	-0.498535993438081	-0.498535993438081	1.45243051863872	-0.498535993438081	-0.498535993438081	2.03732143542785	-0.498535993438081	-0.498535993438081	-0.498535993438081	7
chr1-103813159-103813418	-0.333333333333333	-0.333333333333333	-0.333333333333333	-0.333333333333333	-0.333333333333333	-0.333333333333333	-0.333333333333333	2.66666666666667	-0.333333333333333	5
chr1-1044784-1045652	-0.342907322511691	-0.342907322511691	-0.265440094597667	-0.342907322511691	-0.342907322511691	-0.342907322511691	2.6657913521795	-0.342907322511691	-0.342907322511691	1
chr1-10459946-10460260	-0.523635129910619	-0.523635129910619	-0.31592004733976	2.52478332318862	0.392973258066059	0.0163391156381732	-0.523635129910619	-0.523635129910619	-0.523635129910619	2
chr1-106636223-106636985	-0.167527541113863	-1.04248039792473	-0.044334168952811	2.09653856046514	0.845220487990553	-0.301117001397292	-1.04248039792473	-0.689977936218599	0.346158395076329	2
chr1-106666586-106667120	-0.286287220262072	-0.807436946613947	0.254219506479137	-0.807436946613947	-0.0578538557681733	-0.365857348101832	2.49120114787792	0.0324097263878737	-0.452958063384959	1
chr1-106710713-106711381	-0.632703347070959	2.56108383783435	-0.40232127854316	-0.0230222330692065	-0.703869169050404	-0.251618498440102	0.197024679826815	-0.331140908157686	-0.41343308332965	8
chr1-106721412-106721780	0.478180548828436	-0.705577432068868	1.41652861055225	-0.705577432068868	-0.705577432068868	1.80197149057609	-0.705577432068868	-0.705577432068868	-0.168793489612432	7
chr1-106722285-106722941	-0.733213064893632	-0.733213064893632	2.02786361930644	-0.733213064893632	1.29747404848378	-0.135073905152754	-0.733213064893632	-0.164408272968107	-0.0930032300948298	9
chr1-106729989-106730404	0.33673110914807	-0.640948167443625	0.155720782429818	-0.640948167443625	0.0621624905370811	-0.640948167443625	2.45318192884959	-0.444003641190059	-0.640948167443625	1
chr1-106748098-106748348	-0.333333333333333	-0.333333333333333	-0.333333333333333	-0.333333333333333	2.66666666666667	-0.333333333333333	-0.333333333333333	-0.333333333333333	-0.333333333333333	4
chr1-106772391-106772739	-0.333333333333333	-0.333333333333333	-0.333333333333333	-0.333333333333333	-0.333333333333333	-0.333333333333333	-0.333333333333333	-0.333333333333333	2.66666666666667	3
chr1-106823690-106824695	-1.16179569562981	-1.16179569562981	1.1046908812744	0.984195829107591	0.128731744985394	1.30901699635791	-1.16179569562981	0.103393636710772	-0.144642001546626	9
chr1-106874204-106874440	-0.728290488792831	-0.728290488792831	-0.306939808442073	-0.728290488792831	1.1310524299258	1.46238832872881	-0.728290488792831	1.35495149375161	-0.728290488792831	7
chr1-106874572-106875009	-0.45679368436061	-0.45679368436061	-0.252144929079576	2.54662346898777	0.446283566255462	-0.45679368436061	-0.45679368436061	-0.45679368436061	-0.45679368436061	2
chr1-106894298-106894564	-0.536630393299998	-0.536630393299998	0.0203430331048531	-0.536630393299998	-0.536630393299998	2.35917574644998	-0.536630393299998	0.840263580245149	-0.536630393299998	7
chr1-106904440-106905139	-0.78753945148575	-1.28185150189864	0.329323334434465	1.6738408829884	0.317857479367162	0.917056134525275	-1.28185150189864	-0.286105198168285	0.399269822136008	2
chr1-107336668-107337171	-0.333333333333333	-0.333333333333333	-0.333333333333333	-0.333333333333333	-0.333333333333333	-0.333333333333333	-0.333333333333333	2.66666666666667	-0.333333333333333	5
chr1-107408597-107408998	-0.750902312969385	-0.750902312969385	-0.750902312969385	-0.750902312969385	0.72191069114139	1.85200128630272	-0.750902312969385	0.0741810677540141	1.1064185196488	7
chr1-109215305-109215787	-0.647752298212355	-0.647752298212355	1.83775365183089	-0.647752298212355	-0.647752298212355	0.967572385448726	-0.647752298212355	-0.647752298212355	1.08118775199451	9
chr1-109217009-109217425	-0.399668445193139	-0.399668445193139	0.180571993479643	-0.399668445193139	-0.399668445193139	2.61710712287233	-0.399668445193139	-0.399668445193139	-0.399668445193139	7
chr1-109305538-109305782	2.44051510455757	-0.514045279487889	-0.0325363481130068	-0.514045279487889	-0.514045279487889	-0.514045279487889	-0.514045279487889	0.676292920482767	-0.514045279487889	10
chr1-109312470-109313477	-0.415241557526701	-1.0611331412922	0.202009360566393	-1.0611331412922	1.26137316173962	0.580693756927935	-1.0611331412922	-0.0202616406151083	1.57482634278446	3
chr1-109493487-109493764	-0.498675853722932	-0.498675853722932	-0.0979089347467103	-0.498675853722932	-0.498675853722932	-0.498675853722932	-0.498675853722932	2.47353177436694	0.616432282717368	5
chr1-109494033-109494330	0.641051539919502	-0.879160614855415	0.855097428551219	-0.879160614855415	-0.879160614855415	0.408942667205015	-0.879160614855415	-0.266695014334981	1.8782458380809	3
chr1-109529957-109530252	-0.428713039368731	-0.428713039368731	-0.428713039368731	-0.428713039368731	2.55179521238136	0.449196063199756	-0.428713039368731	-0.428713039368731	-0.428713039368731	4
chr1-109558563-109559022	-0.545131654427289	-0.545131654427289	0.462431809205228	-0.545131654427289	2.41899629350942	-0.545131654427289	-0.545131654427289	-0.545131654427289	0.389361823849088	4
chr1-109592609-109592846	-0.333333333333333	-0.333333333333333	2.66666666666667	-0.333333333333333	-0.333333333333333	-0.333333333333333	-0.333333333333333	-0.333333333333333	-0.333333333333333	9
chr1-109623989-109624372	-0.597422193423109	-0.597422193423109	0.450492979226692	-0.597422193423109	2.17713175398558	-0.597422193423109	-0.597422193423109	0.956908427326377	-0.597422193423109	4
chr1-109628533-109628828	1.6896905134542	-0.944682635521573	0.772627603464543	-0.944682635521573	0.949860782234235	-0.944682635521573	-0.944682635521573	0.116657998819849	0.249893644113468	6
chr1-109629390-109629934	-0.418693830460496	-0.418693830460496	-0.379176369302086	-0.418693830460496	-0.069927280424497	-0.315964596690307	2.65089149525746	-0.3210027171339	-0.308739040325184	1
chr1-109633850-109634103	-0.333333333333333	-0.333333333333333	-0.333333333333333	-0.333333333333333	2.66666666666667	-0.333333333333333	-0.333333333333333	-0.333333333333333	-0.333333333333333	4
chr1-109641716-109642235	-0.779746976116974	-0.779746976116974	-0.267668198408657	1.72533574919742	1.47996231963032	-0.779746976116974	-0.779746976116974	0.486162939115574	-0.304804905066754	2
chr1-109644479-109644743	-0.333333333333333	-0.333333333333333	-0.333333333333333	-0.333333333333333	2.66666666666667	-0.333333333333333	-0.333333333333333	-0.333333333333333	-0.333333333333333	4
chr1-109653751-109653985	1.8973274120843	-0.983002722650532	-0.0441796796880105	-0.983002722650532	0.397948314309233	-0.576243410765889	-0.983002722650532	0.951050933529958	0.323104598482006	6
chr1-109656271-109656675	1.57570164580667	-0.821068342623249	-0.430463309768886	-0.821068342623249	1.76443371915945	-0.313361691491779	-0.821068342623249	0.144546335342817	-0.277651671178526	6
chr1-109666083-109666412	-0.40090563264417	-0.40090563264417	-0.40090563264417	-0.40090563264417	2.61501793536081	0.19132149314838	-0.40090563264417	-0.40090563264417	-0.40090563264417	4
chr1-109696359-109696701	-1.18808682237256	-1.18808682237256	1.18476419497176	0.644748388902741	0.465221758074405	-0.214122297176759	-1.18808682237256	1.28177627475616	0.201872147589379	9
chr1-109705931-109706277	-0.76898170747162	-0.76898170747162	0.66602313626571	2.23960045489176	0.135648574875482	0.296854173191074	-0.76898170747162	-0.262199509337544	-0.76898170747162	2
chr1-10975846-10976046	-0.500964336881578	-0.500964336881578	1.97085402281892	-0.500964336881578	-0.500964336881578	-0.500964336881578	-0.500964336881578	1.53589633535212	-0.500964336881578	5
chr1-10980586-10981731	-0.83879544258877	-0.83879544258877	-0.0968818117017282	-0.83879544258877	1.61665067430541	-0.356627455384554	-0.83879544258877	1.22454977943523	0.96749058370072	4
chr1-110070023-110071448	-0.954105292651873	-1.97180097744566	0.101390538185697	0.462285250607974	0.955754918201374	0.615134959628943	1.24897184916633	-0.331757259135651	-0.125873986557124	1
chr1-110229184-110229460	-0.475301063393891	-0.475301063393891	-0.475301063393891	-0.475301063393891	-0.475301063393891	0.998798006294302	-0.475301063393891	2.32830943746294	-0.475301063393891	5
chr1-11023579-11023779	-0.580834444258952	-0.580834444258952	0.447751219257263	-0.580834444258952	-0.580834444258952	0.756116538705899	-0.580834444258952	-0.580834444258952	2.28113890759055	3
chr1-110236980-110237850	1.3147033609043	-0.755402145374858	0.594070074647164	-0.755402145374858	-0.755402145374858	0.121616791907734	-0.755402145374858	1.74662049941509	-0.755402145374858	5
chr1-110238911-110239178	-0.409958698842156	-0.409958698842156	0.271688055763562	-0.409958698842156	2.59802283613153	-0.409958698842156	-0.409958698842156	-0.409958698842156	-0.409958698842156	4
chr1-11030572-11030772	-0.333333333333333	-0.333333333333333	-0.333333333333333	-0.333333333333333	-0.333333333333333	2.66666666666667	-0.333333333333333	-0.333333333333333	-0.333333333333333	7
chr1-110461365-110461565	-0.447993659620203	-0.447993659620203	-0.447993659620203	-0.447993659620203	-0.447993659620203	-0.447993659620203	-0.447993659620203	2.48394804552699	0.652007571814434	5
chr1-110461704-110461941	-0.333333333333333	-0.333333333333333	-0.333333333333333	-0.333333333333333	2.66666666666667	-0.333333333333333	-0.333333333333333	-0.333333333333333	-0.333333333333333	4
chr1-11069758-11070164	-0.461012343564135	-0.461012343564135	-0.000534227162189751	-0.461012343564135	2.58699528363648	-0.461012343564135	-0.461012343564135	-0.461012343564135	0.179613004910521	4
chr1-110970210-110970551	-0.652282917847389	-0.652282917847389	-0.520255780028641	-0.652282917847389	2.26077424842587	0.377366733780452	-0.652282917847389	-0.325898638474406	0.817145107686279	4
chr1-111230768-111232194	-0.859902591135363	-0.859902591135363	-0.859902591135363	1.34250795763568	0.46455336124181	-0.0796652367444189	-0.859902591135363	1.73700079792202	-0.0247865155136338	5
chr1-111243189-111243486	-0.333333333333333	-0.333333333333333	-0.333333333333333	-0.333333333333333	2.66666666666667	-0.333333333333333	-0.333333333333333	-0.333333333333333	-0.333333333333333	4
chr1-111243789-111244050	-0.424913763695968	-0.424913763695968	-0.424913763695968	-0.424913763695968	2.56251701932156	-0.424913763695968	-0.424913763695968	0.411879326550218	-0.424913763695968	4
chr1-111249228-111249597	2.66666666666667	-0.333333333333333	-0.333333333333333	-0.333333333333333	-0.333333333333333	-0.333333333333333	-0.333333333333333	-0.333333333333333	-0.333333333333333	10
chr1-111254280-111254571	-0.503748036568512	-0.503748036568512	-0.503748036568512	-0.503748036568512	-0.503748036568512	1.82010208661469	-0.503748036568512	1.70613416936489	-0.503748036568512	7
chr1-111954876-111955076	-0.333333333333333	-0.333333333333333	-0.333333333333333	-0.333333333333333	-0.333333333333333	-0.333333333333333	-0.333333333333333	-0.333333333333333	2.66666666666667	3
chr1-112031703-112032080	-0.642244646632211	-0.642244646632211	-0.642244646632211	-0.642244646632211	1.45891834521616	-0.642244646632211	-0.642244646632211	1.71193699071943	0.682612543857672	5
chr1-112114545-112114960	2.66666666666667	-0.333333333333333	-0.333333333333333	-0.333333333333333	-0.333333333333333	-0.333333333333333	-0.333333333333333	-0.333333333333333	-0.333333333333333	10
chr1-112235967-112236177	2.66666666666667	-0.333333333333333	-0.333333333333333	-0.333333333333333	-0.333333333333333	-0.333333333333333	-0.333333333333333	-0.333333333333333	-0.333333333333333	10
chr1-112277566-112277863	-0.333333333333333	-0.333333333333333	-0.333333333333333	-0.333333333333333	-0.333333333333333	-0.333333333333333	2.66666666666667	-0.333333333333333	-0.333333333333333	1
chr1-113035868-113036106	-0.503748036568512	-0.503748036568512	-0.503748036568512	-0.503748036568512	-0.503748036568512	1.82010208661469	-0.503748036568512	1.7061341693649	-0.503748036568512	7
chr1-11399005-11399207	-0.483595356588245	-0.483595356588245	-0.483595356588245	-0.483595356588245	2.25528670220877	1.12988079390894	-0.483595356588245	-0.483595356588245	-0.483595356588245	4
chr1-113993238-113993464	-0.502826364446582	-0.502826364446582	-0.502826364446582	-0.502826364446582	-0.502826364446582	-0.502826364446582	-0.502826364446582	1.62625491673488	1.8935296343912	3
chr1-11515482-11515950	-0.545138743743704	-0.545138743743704	-0.250520454342557	-0.545138743743704	-0.545138743743704	2.5184093929688	-0.545138743743704	0.183187111568747	0.274617668523533	7
chr1-11539637-11540644	-0.358272953420781	-0.358272953420781	-0.1525786053275	2.66048927927296	-0.358272953420781	-0.358272953420781	-0.358272953420781	-0.358272953420781	-0.358272953420781	2
chr1-11551252-11551961	1.39879879351803	-1.18743243074012	0.217506907336979	-1.18743243074012	0.0525152571612234	0.273474595809004	-1.18743243074012	1.24377288581681	0.3762288525783	6
chr1-11572066-11572469	-0.455707854862963	-0.455707854862963	2.44891134689737	-0.455707854862963	-0.455707854862963	-0.455707854862963	-0.455707854862963	0.741043637143373	-0.455707854862963	9
chr1-11577544-11577775	-0.492581260130414	-0.492581260130414	1.30156747784366	-0.492581260130414	2.14650134306924	-0.492581260130414	-0.492581260130414	-0.492581260130414	-0.492581260130414	4
chr1-115929280-115929570	-0.399603102313015	-0.399603102313015	-0.281611010787135	-0.399603102313015	-0.399603102313015	-0.195115654687328	2.65547501658697	-0.399603102313015	-0.180732839547434	1
chr1-115964897-115965456	-0.513393136625617	-0.513393136625617	-0.0323932752089237	-0.513393136625617	-0.513393136625617	-0.304992656776857	2.60014636590485	0.0811467274533705	-0.290334614869969	1
chr1-11637724-11638051	2.66666666666667	-0.333333333333333	-0.333333333333333	-0.333333333333333	-0.333333333333333	-0.333333333333333	-0.333333333333333	-0.333333333333333	-0.333333333333333	10
chr1-116502880-116503080	-0.488099587327369	-0.488099587327369	-0.488099587327369	-0.488099587327369	2.20604423314452	-0.488099587327369	-0.488099587327369	-0.488099587327369	1.21065287814707	4
chr1-116512078-116512302	2.63106793146367	-0.390435840309806	0.101982950704971	-0.390435840309806	-0.390435840309806	-0.390435840309806	-0.390435840309806	-0.390435840309806	-0.390435840309806	10
chr1-11661807-11662272	-0.333333333333333	-0.333333333333333	-0.333333333333333	2.66666666666667	-0.333333333333333	-0.333333333333333	-0.333333333333333	-0.333333333333333	-0.333333333333333	2
chr1-117120117-117120473	2.20490684138132	-0.563164497527163	-0.563164497527163	-0.563164497527163	-0.563164497527163	-0.563164497527163	-0.563164497527163	1.10964327756821	0.0644368662134479	10
chr1-11725260-11725585	-0.987436504263116	-0.987436504263116	1.13461902268507	-0.987436504263116	0.183093502320196	1.08124211188695	-0.987436504263116	0.32404683051779	1.22674454964246	9
chr1-117370459-117370744	-0.483745874467055	-0.483745874467055	-0.334874536175957	-0.483745874467055	0.830137698338814	-0.483745874467055	2.40721208463947	-0.483745874467055	-0.483745874467055	1
chr1-117381337-117381755	1.33021182706463	-1.34806944499794	-0.365981953931171	0.253383635866412	1.54111132094115	0.0702781874315203	-1.34806944499794	0.000718569971019364	-0.133582697347694	6
chr1-117382783-117383781	1.9025483806163	-1.23809881988369	0.105470065845965	-0.299138601699556	0.738208493708008	0.0924647971914914	-1.23809881988369	-0.605444236891673	0.542088740996847	6
chr1-117422374-117422977	-0.79398407922497	-0.79398407922497	-0.338429615166534	1.43458243833276	-0.79398407922497	1.1797746787797	-0.79398407922497	-0.418592024926305	1.31860083988026	2
chr1-117423176-117423610	-0.552795851787163	-0.97369012671741	0.260997228288536	2.04634712031658	-0.670998581880556	0.987782240013552	-0.97369012671741	-0.295407785555801	0.171455884039674	2
chr1-117428774-117430260	1.09409292224531	-1.18698606920368	0.857642811684908	-1.18698606920368	1.27371498427708	-0.22058630509984	-1.18698606920368	0.191521275916715	0.364572518586866	6
chr1-117432550-117432956	-0.37739237328267	2.65980456880339	-0.355814483941164	-0.37739237328267	-0.37739237328267	-0.153017631236861	-0.37739237328267	-0.324049674353713	-0.317353286140975	8
chr1-117464187-117465074	-0.12325723823829	1.45959600343924	-0.738963673245856	-1.26451842561217	0.134597574881872	-0.289753977230508	1.77501293549034	-0.51334974097989	-0.439363458504738	8
chr1-117469987-117470829	-0.170983770435799	2.63005584833621	-0.432164331167914	-0.256429042631827	-0.188311766733916	-0.116298750282055	-0.592424006545703	-0.535827158866298	-0.337617021672702	8
chr1-117471161-117471540	2.66666666666667	-0.333333333333333	-0.333333333333333	-0.333333333333333	-0.333333333333333	-0.333333333333333	-0.333333333333333	-0.333333333333333	-0.333333333333333	10
chr1-117472182-117472382	-0.558635543325425	-0.558635543325425	0.0790022054877367	-0.558635543325425	2.25514235772481	-0.558635543325425	-0.558635543325425	1.01766869674	-0.558635543325425	4
chr1-117472483-117472712	-0.730217785662655	-0.730217785662655	-0.0440586025539403	-0.730217785662655	0.783729239609613	1.94538200208344	-0.730217785662655	0.966036289174159	-0.730217785662655	7
chr1-117479227-117479427	-0.454192329926583	-0.454192329926583	0.723115651103022	-0.454192329926583	-0.454192329926583	-0.454192329926583	-0.454192329926583	2.45623065838306	-0.454192329926583	5
chr1-117488360-117488598	1.49713207853703	-1.08341898270109	-0.242306788437023	-1.08341898270109	0.772417586674912	0.00985483472786598	-1.08341898270109	-0.0437622805555569	1.25692151715605	6
chr1-117494136-117494519	2.25784007323718	-0.849112177658086	-0.00520475788318797	-0.849112177658086	-0.476711382266859	-0.190967954331609	-0.849112177658086	0.402621911005759	0.559758643212978	10
chr1-117499091-117499947	1.00462898453726	-1.76283534244513	0.266743944729466	-1.10092364275049	1.22255113930498	-0.707620159407377	-0.0111576973209923	0.467085916400621	0.621526856951656	6
chr1-117501410-117501842	1.22290448588719	-1.06105224405305	-0.564759317688062	1.67028861986366	0.855240842963869	-0.415972948008871	-1.06105224405305	-0.447609387509717	-0.197987807401965	2
chr1-117509132-117509781	-0.0689284106997924	-1.32635847881511	-0.71158294911566	1.68111542254098	-0.723493780936267	-0.438489093494225	1.32662620364838	-0.313167445758643	0.574278532630338	2
chr1-117517824-117518198	-0.786432789561473	-0.786432789561473	0.621254030046585	-0.786432789561473	1.2841880668654	1.65317380674025	-0.786432789561473	0.373548044155127	-0.786432789561473	7
chr1-117521570-117521832	1.97840392733721	-0.618237899238162	-0.618237899238162	-0.618237899238162	1.24917055150483	0.481852916586932	-0.618237899238162	-0.618237899238162	-0.618237899238162	6
chr1-117523815-117524759	2.48112354892473	-0.629249164758329	-0.291314571706741	-0.629249164758329	-0.629249164758329	-0.190003312532794	-0.629249164758329	0.206158922174256	0.311032072173868	10
chr1-117531269-117531719	0.118034226372789	-0.909858571079754	-0.323548513584602	-0.909858571079754	0.198974967363417	0.396569694718056	2.34318577230482	-0.702798991439828	-0.210700013575146	1
chr1-117536401-117537824	-0.0565080583576979	-1.57898124997282	0.306727964366155	1.69827341003679	-0.5935656460729	-0.353463105437345	1.31198528829611	-0.536241147609483	-0.1982274552488	2
chr1-117546568-117547332	-0.669942299953797	-0.922061551030021	-0.470090966836442	0.886966450290967	-0.559431930543878	0.0392518761310291	2.26953627163974	-0.109467766520914	-0.464760083176684	1
chr1-117547868-117548485	-1.04488246323987	-1.04488246323987	0.553980674124232	-1.04488246323987	0.811825019757326	0.923933907935528	-1.04488246323987	0.827377809488524	1.06241244165387	9
chr1-117549133-117549978	-0.746978840901848	-1.5519069560126	0.415797335800976	0.854588999555445	-0.249439482338354	1.94349764008683	-0.278200759130174	0.0695469306986211	-0.456904867758901	7
chr1-117566747-117567244	-0.0452131917664142	-0.746402308276268	-0.403580928819403	0.0921365581352379	-0.494267711132686	-0.375070912406425	2.58225116817324	-0.181409834071002	-0.428442839836277	1
chr1-117573395-117573950	-1.06891910509617	-1.30700337555582	0.710645195714807	-0.168121384601018	1.26131721892352	0.811194309444389	-1.30700337555582	0.323632998979149	0.744257517746974	9
chr1-117591938-117592732	1.97878445463335	-1.31896590852896	-0.136599903711319	-0.530222390946028	0.34116787792876	-1.03954154970753	0.768358409992666	-0.388943703971722	0.325962714310777	10
chr1-117594619-117594831	-0.578910311746564	-0.578910311746564	0.0993393034308784	-0.578910311746564	-0.578910311746564	2.06584701436812	-0.578910311746564	-0.578910311746564	1.30827555268039	7
chr1-117604930-117605152	-0.333333333333333	2.66666666666667	-0.333333333333333	-0.333333333333333	-0.333333333333333	-0.333333333333333	-0.333333333333333	-0.333333333333333	-0.333333333333333	8
chr1-117625077-117625368	-0.780314371114093	-0.780314371114093	1.64394125677928	-0.780314371114093	1.35924431246748	0.480100219379185	-0.780314371114093	0.418286066944516	-0.780314371114093	9
chr1-117626636-117627162	-0.823151691860168	-0.823151691860168	0.810976974407469	-0.823151691860168	-0.823151691860168	0.694014760337475	-0.823151691860168	1.4852650947151	1.1255016298408	9
chr1-117660118-117660809	-0.404997447414479	-0.404997447414479	-0.326321396811996	-0.404997447414479	-0.404997447414479	-0.404997447414479	2.65064989600595	-0.11325485754947	-0.186086404572084	1
chr1-117661726-117662318	0.0854582018921	-1.02825986605971	0.151517605307346	-0.14034354960692	-0.227315157184974	-0.477783667787572	2.49640172321765	-0.504780514609484	-0.354894775168436	1
chr1-117672104-117672431	-0.0903103215679267	-0.733294128360718	0.209797786885946	2.34243479996417	0.653936157549769	-0.733294128360718	-0.733294128360718	-0.474247743212871	-0.441728294536933	2
chr1-117673654-117675057	-0.230170353260582	1.96847249330669	0.175098182378874	-1.37496884528853	-0.93150306084019	-0.773517284063185	0.0753584935264025	0.340869925746366	0.750360448494153	8
chr1-117689272-117689565	2.66666666666667	-0.333333333333333	-0.333333333333333	-0.333333333333333	-0.333333333333333	-0.333333333333333	-0.333333333333333	-0.333333333333333	-0.333333333333333	10
chr1-117695872-117696124	-0.381728623818458	-0.381728623818458	0.0303085130165805	2.64179185371263	-0.381728623818458	-0.381728623818458	-0.381728623818458	-0.381728623818458	-0.381728623818458	2
chr1-117697686-117698082	-0.392184974816399	-0.392184974816399	-0.392184974816399	2.62863602329864	-0.392184974816399	-0.392184974816399	-0.392184974816399	0.116658800416158	-0.392184974816399	2
chr1-117720373-117721150	0.380899781640082	-0.86406391157924	-0.458276884338481	-0.86406391157924	0.0312677809908328	-0.336623772962759	-0.86406391157924	2.14537434451708	0.829550484890966	5
chr1-117730818-117731366	1.79562050758895	-1.23659954642384	-0.371810378422945	0.576487898128924	-0.691434509083684	0.0480279285096281	-1.23659954642384	0.290432774737622	0.825874871389178	10
chr1-117752198-117752789	0.176820037951082	-0.46041715532995	-0.46041715532995	2.58782270525903	-0.00213981123040721	-0.46041715532995	-0.46041715532995	-0.46041715532995	-0.46041715532995	2
chr1-117762035-117762308	1.52164671279476	-0.604975096104887	-0.258396498432188	1.93821189715136	-0.604975096104887	-0.604975096104887	-0.604975096104887	-0.176586630989497	-0.604975096104887	2
chr1-117762558-117763076	0.968276146030191	-1.02629482609084	-0.0511205742561082	-1.02629482609084	1.84254803920171	0.663741270135454	-1.02629482609084	-0.222718756537835	-0.121841646300893	6
chr1-117768295-117768528	-0.634299714886029	-0.634299714886029	-0.634299714886029	-0.634299714886029	1.9715257317052	-0.634299714886029	-0.634299714886029	0.825507649013942	1.00876490859703	4
chr1-117783728-117784008	2.28202920185779	-0.640501924643082	-0.481738898821459	-0.640501924643082	0.0600900562931787	-0.227783002030281	-0.640501924643082	0.929410341273104	-0.640501924643082	10
chr1-117784730-117785188	-0.56017842149423	-0.56017842149423	-0.279494858116495	2.52929735281712	0.368775215532036	-0.0129315864414532	-0.56017842149423	-0.56017842149423	-0.364932437814288	2
chr1-117789439-117790122	0.109033296261673	-0.936757648581864	0.42671471911747	1.56452576482147	1.31952447873059	-0.936757648581864	-0.936757648581864	0.327232335396253	-0.936757648581864	2
chr1-117796006-117796440	2.10214886998436	-0.787672347189258	-0.128330731724733	0.594680772974512	0.874929404613737	-0.787672347189258	-0.787672347189258	-0.554821151832912	-0.525590122447191	6
chr1-117799031-117799342	-0.752308797449975	-1.31263749812123	0.331078756941557	0.0275355947453785	1.50813577173384	-0.12569586615841	-1.31263749812123	1.17057024610243	0.465959290327644	4
chr1-117807353-117808200	0.926866580979263	-0.858146960859547	0.596384088263316	-0.858146960859547	-0.858146960859547	-0.480028387977639	1.96643174011715	0.220576874565859	-0.655790013369305	1
chr1-117808414-117809178	-1.07116167665735	-1.07116167665735	0.626485472279628	1.00505527062241	1.42597301585988	0.767666714115592	-1.07116167665735	-0.721432225519773	0.10973678261432	4
chr1-117809342-117809741	0.738125349111907	-1.18025800996019	1.16455458766571	-1.18025800996019	0.199372118397053	0.851593180438914	-1.18025800996019	-0.407376532626878	0.994505326893876	9
chr1-117817624-117818575	-0.858101887929376	-0.858101887929376	0.179084268234913	1.67884871015064	-0.858101887929376	0.939404597835509	-0.858101887929376	-0.430763915665862	1.06583389116231	2
chr1-117823074-117823611	1.53632842040184	-0.662852173209588	-0.662852173209588	-0.662852173209588	-0.662852173209588	-0.662852173209588	-0.662852173209588	1.10916689490335	1.33161772395234	10
chr1-11782944-11783436	-0.719952254468598	-0.719952254468598	-0.112531525207077	-0.719952254468598	1.96048350677221	-0.719952254468598	-0.719952254468598	0.781652493400756	0.970156797377096	4
chr1-117835773-117836251	2.42066039866392	-0.518076640814909	-0.0391464625344623	-0.518076640814909	-0.518076640814909	0.726945908759991	-0.518076640814909	-0.518076640814909	-0.518076640814909	10
chr1-117858909-117859840	-1.12969122100404	-1.12969122100404	1.02222482271853	1.39682365543642	0.00982986036460502	0.212893124219372	-1.12969122100404	-0.278530977671923	1.02583317794511	2
chr1-117864053-117864271	-0.409958698842156	-0.409958698842156	0.271688055763562	-0.409958698842156	2.59802283613153	-0.409958698842156	-0.409958698842156	-0.409958698842156	-0.409958698842156	4
chr1-117864481-117864926	1.39580372839085	-1.08802466637439	0.126354531160667	-1.08802466637439	-0.194886058055554	1.0165681020249	-1.08802466637439	1.16352538890943	-0.243291693307116	6
chr1-117897147-117897480	-0.878664159183236	-0.878664159183236	0.594909254327129	-0.878664159183236	0.746987832965977	1.99435190580175	-0.878664159183236	0.0320410272990241	0.146366616339062	7
chr1-117923371-117923910	-0.524641408642077	-0.524641408642077	-0.524641408642077	-0.524641408642077	2.47396685291838	0.358599054227046	-0.524641408642077	0.315282544707037	-0.524641408642077	4
chr1-117929970-117930185	-0.450048107612281	-0.450048107612281	0.675200022674338	-0.450048107612281	-0.450048107612281	2.47513673061163	-0.450048107612281	-0.450048107612281	-0.450048107612281	7
chr1-117944803-117945303	0.446359224721793	-0.842641785280225	1.04799125778402	-0.842641785280225	1.93836330497744	-0.842641785280225	-0.842641785280225	0.195987954894718	-0.258134601257076	4
chr1-117964007-117965030	-0.0981466007906222	-1.24338979160042	0.902992296717414	-1.24338979160042	0.81565122705893	0.212188143564042	-1.24338979160042	1.0635976127501	0.833886695501394	9
chr1-11801985-11802239	-0.498535993438081	-0.498535993438081	1.45243051863872	-0.498535993438081	-0.498535993438081	2.03732143542785	-0.498535993438081	-0.498535993438081	-0.498535993438081	7
chr1-11802615-11802927	-0.502304223573254	-0.502304223573254	1.91969663253107	-0.502304223573254	-0.502304223573254	1.59643293248171	-0.502304223573254	-0.502304223573254	-0.502304223573254	7
chr1-11803290-11803543	-0.409958698842157	-0.409958698842157	0.271688055763562	-0.409958698842157	2.59802283613153	-0.409958698842157	-0.409958698842157	-0.409958698842157	-0.409958698842157	4
chr1-118096549-118096965	-0.333333333333333	-0.333333333333333	-0.333333333333333	2.66666666666667	-0.333333333333333	-0.333333333333333	-0.333333333333333	-0.333333333333333	-0.333333333333333	2
chr1-118140407-118140637	-0.333333333333333	-0.333333333333333	-0.333333333333333	2.66666666666667	-0.333333333333333	-0.333333333333333	-0.333333333333333	-0.333333333333333	-0.333333333333333	2
chr1-11820332-11820677	-0.541754348516523	-0.541754348516523	-0.541754348516523	-0.541754348516523	0.703145914171687	2.39172995708712	-0.541754348516523	0.155650219840331	-0.541754348516523	7
chr1-11821447-11821854	-0.333333333333333	-0.333333333333333	-0.333333333333333	-0.333333333333333	2.66666666666667	-0.333333333333333	-0.333333333333333	-0.333333333333333	-0.333333333333333	4
chr1-11823695-11823923	-0.11024313754064	-0.593794766750404	-0.593794766750404	0.562745816843477	-0.593794766750404	-0.388933741703875	2.46686466394833	-0.593794766750404	-0.15525453454568	1
chr1-118402138-118402922	1.59181714753115	-1.25716841169145	-0.0190264085413462	1.01419705876761	0.108754721510102	0.754495792462976	-1.25716841169145	-0.109364372681075	-0.826537115666524	6
chr1-11849603-11849827	-0.503748036568512	-0.503748036568512	-0.503748036568512	-0.503748036568512	-0.503748036568512	1.82010208661469	-0.503748036568512	1.70613416936489	-0.503748036568512	7
chr1-11850173-11850681	0.295722719455555	-1.21897117305045	0.17985586341196	-1.21897117305045	-0.855867291952225	0.278360978570548	1.97680074089976	0.40834187719624	0.154727458519064	1
chr1-11855441-11855778	-0.778024664430242	-0.778024664430242	0.526035596049297	-0.778024664430242	-0.778024664430242	0.351983079169511	-0.778024664430242	1.37115352932299	1.64095111760941	3
chr1-118873934-118874292	-0.610377279828256	-0.610377279828256	0.294378188294596	-0.610377279828256	-0.610377279828256	1.74161683277606	-0.610377279828256	1.62626865789888	-0.610377279828256	7
chr1-118892543-118892743	2.66666666666667	-0.333333333333333	-0.333333333333333	-0.333333333333333	-0.333333333333333	-0.333333333333333	-0.333333333333333	-0.333333333333333	-0.333333333333333	10
chr1-118917547-118917887	-0.630532730476616	-0.630532730476616	-0.630532730476616	-0.630532730476616	2.00975462143143	0.924861251925866	-0.630532730476616	0.848580509502402	-0.630532730476616	4
chr1-11893002-11893425	2.45781148220802	-0.45385875348743	-0.45385875348743	-0.45385875348743	-0.45385875348743	-0.45385875348743	-0.45385875348743	0.719199792203992	-0.45385875348743	10
chr1-118931029-118931312	0.153822199374246	-1.14636822811058	0.124995132820012	1.96337829108513	0.723729193113283	0.506144105467024	-1.14636822811058	-0.62254534690337	-0.556787118735171	2
chr1-118931537-118932305	-0.196791633319548	-0.957830361644793	-0.523733866692933	1.77250531036989	-0.957830361644793	0.331853424465952	1.45068221516342	-0.651221813424074	-0.267632913273126	2
chr1-118940785-118941092	-0.35951814279283	-0.35951814279283	-0.35951814279283	-0.35951814279283	-0.35951814279283	-0.35951814279283	2.65983431795564	-0.35951814279283	-0.143207318405836	1
chr1-118954164-118954398	2.66666666666667	-0.333333333333333	-0.333333333333333	-0.333333333333333	-0.333333333333333	-0.333333333333333	-0.333333333333333	-0.333333333333333	-0.333333333333333	10
chr1-118969552-118969836	-0.370917505732358	2.65213822971627	-0.370917505732358	-0.0557156895897655	-0.370917505732358	-0.370917505732358	-0.370917505732358	-0.370917505732358	-0.370917505732358	8
chr1-118976014-118976494	-0.333333333333333	-0.333333333333333	-0.333333333333333	-0.333333333333333	2.66666666666667	-0.333333333333333	-0.333333333333333	-0.333333333333333	-0.333333333333333	4
chr1-119017025-119017276	-0.664399299737028	-0.664399299737028	-0.664399299737028	-0.664399299737028	1.1483574490812	1.4713916675861	-0.664399299737028	1.36664668175487	-0.664399299737028	7
chr1-119026619-119026983	-0.566258890821155	2.5477482457457	-0.345022985864168	0.407795963759159	-0.468631562225021	-0.451234320251803	-0.566258890821155	-0.238108530506842	-0.320029029014716	8
chr1-119027112-119027476	-0.871365476536039	-0.871365476536039	0.447605344554499	-0.871365476536039	0.583728326890155	1.7002229652046	-0.871365476536039	1.16652682759494	-0.412621558100039	7
chr1-119032725-119033022	-0.686337185974304	-0.686337185974304	-0.346113201921463	-0.686337185974304	0.81500856953814	1.96699236765403	-0.686337185974304	0.995798194600817	-0.686337185974304	7
chr1-119033683-119033954	0.794010636838755	-0.991912064790647	-0.118748934102893	1.14383927883684	-0.991912064790647	1.65626605359667	-0.991912064790647	0.0873611963468532	-0.586992037144283	7
chr1-119034710-119035242	0.461064330639029	-1.38884492966612	0.540642160742413	0.380972402150527	1.53800448444303	-0.291621803564947	-1.38884492966612	-0.643550411093572	0.792178696015755	6
chr1-119035377-119035901	-0.474955041417596	2.60361799226836	-0.321417601335207	0.173335196124813	-0.519790741510536	-0.487454177650548	-0.415063066633103	-0.39387779205854	-0.164394767787642	8
chr1-119047106-119048137	-0.10486016631895	-1.11048697219595	-0.618821655818054	2.09647347819023	0.094862167841281	0.593684626629217	-1.11048697219595	0.51010742609603	-0.350471932227855	2
chr1-119055769-119056115	-0.463531379948203	-0.463531379948203	0.837545270892709	-0.463531379948203	2.40717438874471	-0.463531379948203	-0.463531379948203	-0.463531379948203	-0.463531379948203	4
chr1-119060545-119060952	1.24449251889649	-1.43353375385865	0.0940124473054699	-0.366000016239776	1.13438241225623	0.457416368105688	-1.43353375385865	0.72432160100177	-0.421557823608563	6
chr1-119061390-119061823	0.648001918624832	-0.622887160709639	-0.415768549835808	2.41677749702015	-0.622887160709639	-0.622887160709639	-0.622887160709639	-0.110869255363595	-0.0465929676070276	2
chr1-119183155-119183453	2.66666666666667	-0.333333333333333	-0.333333333333333	-0.333333333333333	-0.333333333333333	-0.333333333333333	-0.333333333333333	-0.333333333333333	-0.333333333333333	10
chr1-119185376-119185608	2.66666666666667	-0.333333333333333	-0.333333333333333	-0.333333333333333	-0.333333333333333	-0.333333333333333	-0.333333333333333	-0.333333333333333	-0.333333333333333	10
chr1-119185945-119186293	2.49806547789264	-0.444520604939288	-0.444520604939288	-0.444520604939288	0.613578756682383	-0.444520604939288	-0.444520604939288	-0.444520604939288	-0.444520604939288	10
chr1-119212687-119213647	0.954894397022145	-1.19174710051069	1.49036903419213	-1.19174710051069	-0.162557159312599	0.32399307084967	-1.19174710051069	0.53793789083605	0.430604067944675	9
chr1-119266862-119267728	-0.0684084404349759	-0.739809861365597	0.0261248872458376	2.4718554264046	-0.739809861365597	-0.455364571553789	-0.739809861365597	0.0716761009764733	0.173546181458645	2
chr1-119272154-119272359	-0.408154778879496	-0.408154778879496	-0.408154778879496	-0.408154778879496	-0.408154778879496	-0.000238184237606541	2.63901774221291	-0.408154778879496	-0.189850884698325	1
chr1-119272566-119272968	0.261823045328168	-0.70003306112978	-0.543277995821951	1.60049816552367	-0.70003306112978	1.74496121885963	-0.70003306112978	-0.70003306112978	-0.263872189370397	2
chr1-119280485-119280976	-0.799211556217095	-0.799211556217095	0.569021707117096	-0.799211556217095	0.710228767468822	0.979211837403358	-0.799211556217095	1.7375954690962	-0.799211556217095	5
chr1-119298048-119298272	-0.467991203938376	-0.467991203938376	-0.125495447224362	-0.467991203938376	2.5547501354479	-0.467991203938376	-0.467991203938376	0.378692535406723	-0.467991203938376	4
chr1-119298406-119298908	1.95895846708996	-0.632052136893568	-0.209791433121166	-0.632052136893568	-0.632052136893568	-0.632052136893568	-0.632052136893568	1.45568918334149	-0.0445955328424368	10
chr1-119309517-119309880	1.04131052422327	-0.750242773550025	-0.750242773550025	-0.750242773550025	1.82659453529875	0.00876499901631316	-0.750242773550025	-0.750242773550025	0.874543809211789	6
chr1-119348770-119349008	-0.381728623818458	-0.381728623818458	0.0303085130165806	2.64179185371263	-0.381728623818458	-0.381728623818458	-0.381728623818458	-0.381728623818458	-0.381728623818458	2
chr1-119353928-119354588	0.582655548768744	-1.2835291751937	-0.458020450072806	-0.645890550789071	0.442016147921912	-0.605849702162803	2.09135398385175	-0.531677570762245	0.408941768438217	1
chr1-119362892-119363326	1.72836642800231	-1.25487268831257	0.325221234201377	-0.362972811400409	0.622382828584497	-0.780919091832658	1.10544376597696	-0.80416306257113	-0.578486602648375	6
chr1-119386131-119386444	-0.333333333333333	-0.333333333333333	-0.333333333333333	-0.333333333333333	-0.333333333333333	-0.333333333333333	2.66666666666667	-0.333333333333333	-0.333333333333333	1
chr1-119421920-119422229	1.48524261575421	-1.32505599845156	-0.00194955456532727	0.16862543102486	-0.20224350708318	-0.66360686066031	-1.32505599845156	1.06518153346979	0.798862338963084	6
chr1-119428171-119428577	1.77288796915234	-1.26725409790409	0.0539627038382345	1.15651168569162	-0.538468308841562	0.0207296095690238	-1.26725409790409	-0.0424366071882373	0.111321143586752	10
chr1-119431754-119431991	0.912245787773709	-0.945939263221551	0.416800575723245	-0.945939263221551	-0.277770393768864	-0.158702345221442	-0.945939263221551	2.04857546832106	-0.103331303163049	5
chr1-119439555-119440230	0.151712616067983	-1.85900970407024	-0.875938827377863	-0.416258718382352	0.599252996738556	1.63361921886102	0.686379809643029	-0.157835085927664	0.238077694447532	7
chr1-119445131-119445749	1.18508453447889	-1.45501286700307	-0.655957746755197	-1.45501286700307	0.986121531538147	0.142845938017109	0.932216045572793	0.0644826054378341	0.255232825716567	6
chr1-119446739-119447188	2.22760747129201	-0.700237604029233	0.254072594578946	-0.700237604029233	-0.700237604029233	0.540170466331232	-0.700237604029233	0.479337487943979	-0.700237604029233	10
chr1-119460468-119460783	-0.502339941324772	-0.502339941324772	0.518304593245628	2.49344793765883	-0.502339941324772	-0.502339941324772	-0.502339941324772	0.00228711704417853	-0.502339941324772	2
chr1-119473103-119473537	-0.480029411083763	-0.480029411083763	-0.480029411083763	-0.480029411083763	2.28899972051366	-0.480029411083763	-0.480029411083763	1.07120615707268	-0.480029411083763	4
chr1-11947761-11948576	-1.02476390401638	-1.28576550630275	-0.0947629829103886	-0.661511699277987	0.028153167212945	0.870460478243744	2.01827471281828	0.133796746779384	0.0161189874531575	1
chr1-119486875-119487220	-0.369141605715038	2.66110169434289	-0.196913710446367	-0.369141605715038	-0.369141605715038	-0.369141605715038	-0.369141605715038	-0.369141605715038	-0.249338349606294	8
chr1-119504134-119504394	-0.333333333333333	-0.333333333333333	-0.333333333333333	-0.333333333333333	-0.333333333333333	-0.333333333333333	-0.333333333333333	2.66666666666667	-0.333333333333333	5
chr1-119518461-119518831	0.862136262316623	2.35668371720628	-0.455528112700193	-0.373385195468867	-0.768265451044057	-0.583040620983955	-0.140908965877599	-0.486871574879173	-0.410820058569059	8
chr1-119522513-119522791	-0.996411342590152	-0.996411342590152	0.765769052332474	-0.996411342590152	1.595647791365	0.5305713837679	-0.996411342590152	0.455684006452422	0.637973136442816	4
chr1-119525118-119525524	-0.260873287808867	-0.600610977679491	-0.129986911410181	-0.600610977679491	-0.234120867295052	-0.384711556016151	2.6249640229641	-0.121551678900923	-0.292497766173943	1
chr1-119527474-119527839	1.96686060832682	-1.07505728140016	0.313030703838358	0.380051657919891	-0.637530386808443	-0.817310071235552	-1.07505728140016	0.640688830548185	0.304323220211062	10
chr1-119529625-119529851	-0.315769936367571	2.65389307814755	-0.208472251762822	-0.451129613297408	-0.451129613297408	-0.221744203419827	-0.451129613297408	-0.287527818199225	-0.266990028505884	8
chr1-11955098-11955467	-0.429128836031794	-0.429128836031794	-0.429128836031794	-0.429128836031794	-0.429128836031794	-0.429128836031794	-0.429128836031794	0.453326606893732	2.55057524532883	3
chr1-119566307-119566645	1.12980468067952	-0.57489920782875	-0.57489920782875	-0.57489920782875	-0.57489920782875	0.147314026301653	-0.57489920782875	2.17227653999133	-0.57489920782875	5
chr1-119580958-119581591	0.813496562524641	-0.734866905689481	0.274489129794701	-0.734866905689481	-0.734866905689481	-0.734866905689481	-0.734866905689481	0.51274759128061	2.07360124484745	3
chr1-119590001-119590740	-0.662958751243721	-0.662958751243721	-0.0237270361256465	2.46415449133534	-0.662958751243721	-0.109045094084694	-0.662958751243721	0.390537704803527	-0.0700850609536428	2
chr1-119595054-119595483	0.546954753573349	-0.959222740445912	0.104454160951543	-0.959222740445912	-0.59816041860848	-0.533818920477328	2.2185808782424	0.45667027669466	-0.276235249484316	1
chr1-11960620-11960848	-0.454192329926583	-0.454192329926583	0.723115651103022	-0.454192329926583	-0.454192329926583	-0.454192329926583	-0.454192329926583	2.45623065838306	-0.454192329926583	5
chr1-119641261-119642028	-0.0769486321549456	-0.874979131118152	0.815751101663417	-0.874979131118152	1.42067656149616	1.49167078405674	-0.874979131118152	-0.874979131118152	-0.151233290588762	7
chr1-119642854-119643169	2.66666666666667	-0.333333333333333	-0.333333333333333	-0.333333333333333	-0.333333333333333	-0.333333333333333	-0.333333333333333	-0.333333333333333	-0.333333333333333	10
chr1-119649886-119650378	2.20404135943266	-0.705491173477774	0.242850182676144	-0.705491173477774	-0.705491173477774	-0.705491173477774	-0.705491173477774	0.466706130961336	0.61385819431873	10
chr1-119651922-119652198	-0.342907322511691	-0.342907322511691	-0.265440094597667	-0.342907322511691	-0.342907322511691	-0.342907322511691	2.6657913521795	-0.342907322511691	-0.342907322511691	1
chr1-119659410-119660082	-0.458797440787967	-1.4631343536217	0.746521657939085	2.14006847662785	-0.560282052611248	-0.399393291517184	0.12611333896024	-0.148090346334748	0.0169940113456721	2
chr1-11968358-11968617	-0.662272641435252	-0.662272641435252	1.32750515435786	-0.662272641435252	1.09383191800282	-0.662272641435252	-0.662272641435252	-0.662272641435252	1.55229877625084	3
chr1-119688827-119689486	-0.610156948478989	-0.610156948478989	0.396601548440063	-0.610156948478989	-0.610156948478989	2.00700331304535	-0.610156948478989	-0.610156948478989	1.25733682938852	7
chr1-11970044-11970245	-0.333333333333333	-0.333333333333333	-0.333333333333333	-0.333333333333333	-0.333333333333333	-0.333333333333333	-0.333333333333333	2.66666666666667	-0.333333333333333	5
chr1-11971500-11971708	-0.670604870020472	-0.670604870020472	0.347051346248909	2.31641172038859	0.227541005920829	-0.670604870020472	-0.670604870020472	-0.670604870020472	0.46202027754403	2
chr1-119755069-119755405	2.66666666666667	-0.333333333333333	-0.333333333333333	-0.333333333333333	-0.333333333333333	-0.333333333333333	-0.333333333333333	-0.333333333333333	-0.333333333333333	10
chr1-119763009-119763706	-0.333333333333333	-0.333333333333333	-0.333333333333333	-0.333333333333333	-0.333333333333333	-0.333333333333333	-0.333333333333333	2.66666666666667	-0.333333333333333	5
chr1-119770808-119771167	2.28769322850209	-0.582503456092321	-0.582503456092321	-0.582503456092321	-0.582503456092321	0.633481351676969	-0.582503456092321	0.573846156374862	-0.582503456092321	10
chr1-119779316-119779996	2.14631956333724	-0.737479386765298	-0.502490967123895	0.986861055520854	-0.737479386765298	-0.432042504093854	-0.737479386765298	0.42435032904582	-0.410559316390274	10
chr1-119795034-119795305	-0.333333333333333	-0.333333333333333	-0.333333333333333	2.66666666666667	-0.333333333333333	-0.333333333333333	-0.333333333333333	-0.333333333333333	-0.333333333333333	2
chr1-119826310-119826973	-0.340217819404177	2.66621701205584	-0.340217819404177	-0.340217819404177	-0.340217819404177	-0.284692276226603	-0.340217819404177	-0.340217819404177	-0.340217819404177	8
chr1-119834796-119835166	-0.454192329926583	-0.454192329926583	0.723115651103022	-0.454192329926583	-0.454192329926583	-0.454192329926583	-0.454192329926583	2.45623065838306	-0.454192329926583	5
chr1-119845595-119846421	2.21427583982815	-0.801585846098392	0.427162384439205	-0.801585846098392	0.282862062914709	0.47611125811186	-0.801585846098392	-0.194068160900352	-0.801585846098392	10
chr1-11985967-11986454	-1.00703655683146	-1.00703655683146	0.608920217940914	-1.00703655683146	1.03036901681917	0.193199609387101	-1.00703655683146	1.27571009725216	0.919947285926508	9
chr1-119866649-119866908	-0.333333333333333	-0.333333333333333	-0.333333333333333	-0.333333333333333	-0.333333333333333	-0.333333333333333	-0.333333333333333	2.66666666666667	-0.333333333333333	5
chr1-119878394-119879156	2.5979532193227	-0.409992628939969	-0.409992628939969	-0.409992628939969	-0.409992628939969	-0.409992628939969	-0.409992628939969	-0.409992628939969	0.271995183257083	10
chr1-11988546-11988959	-0.476642685883182	-0.476642685883182	-0.476642685883182	-0.476642685883182	-0.476642685883182	2.31769921574743	-0.476642685883182	-0.476642685883182	1.01879958543484	7
chr1-119885851-119886213	1.92995238840535	-0.555067782730656	-0.150080491386024	-0.555067782730656	-0.555067782730656	1.55053479936461	-0.555067782730656	-0.555067782730656	-0.555067782730656	10
chr1-119894955-119895170	-0.513067019834316	-0.513067019834316	0.0993428389456192	2.48283405012897	-0.513067019834316	-0.513067019834316	-0.513067019834316	0.496225229931305	-0.513067019834316	2
chr1-119896098-119896716	-0.207803204369629	-0.453195280186761	-0.333219587526063	-0.453195280186761	-0.276718404771623	-0.245270131542972	2.6532426912698	-0.453195280186761	-0.230645522499229	1
chr1-119961724-119962232	1.96199289590339	-1.01309598909291	0.926321973045194	-1.01309598909291	0.0566907771629664	0.247327348909092	-1.01309598909291	0.185512767472853	-0.338557795214758	6
chr1-119967862-119968071	-0.333333333333333	-0.333333333333333	-0.333333333333333	-0.333333333333333	2.66666666666667	-0.333333333333333	-0.333333333333333	-0.333333333333333	-0.333333333333333	4
chr1-119971594-119971999	1.80866489039596	-1.03726215293771	1.12716024926779	-1.03726215293771	-0.355033776716299	0.168440601611509	-1.03726215293771	0.109309666106044	0.25324482814812	10
chr1-119979698-119979975	-0.612053391490927	-0.612053391490927	0.627908970748772	-0.612053391490927	2.12380932954321	-0.612053391490927	-0.612053391490927	0.920602048653584	-0.612053391490927	4
chr1-119980469-119981001	-0.788643516552355	-0.788643516552355	-0.377270034784845	2.230007073031	0.119014173280154	-0.253942129664829	-0.788643516552355	-0.280165336921704	0.928286804717287	2
chr1-119998646-119999580	-0.203406940542309	-0.835013669296342	-0.629145965489169	2.18629272509544	0.981898822446091	-0.299841852833672	-0.835013669296342	0.182837406828912	-0.548606856912607	2
chr1-120007327-120007543	-0.465984426776246	-0.465984426776246	-0.465984426776246	-0.465984426776246	-0.465984426776246	0.869354005101267	-0.465984426776246	-0.465984426776246	2.39253698233245	3
chr1-120008170-120008490	-0.422887026159336	-0.422887026159336	0.392274931674618	2.56793425144073	-0.422887026159336	-0.422887026159336	-0.422887026159336	-0.422887026159336	-0.422887026159336	2
chr1-120017351-120017745	-0.520555070787384	-0.520555070787384	-0.118527185818153	-0.520555070787384	-0.165740074204159	-0.311533461774682	2.60226420974316	0.0757567952033718	-0.520555070787384	1
chr1-120019282-120019816	1.48435390151142	-0.857115159279579	-0.189328176503844	0.542944229652553	1.66873133975862	-0.609119018364761	-0.857115159279579	-0.857115159279579	-0.32623679821525	6
chr1-120038200-120038433	0.0677410741325822	-0.413230949853537	-0.413230949853537	-0.413230949853537	-0.413230949853537	-0.413230949853537	2.63110076612293	-0.219456141134288	-0.413230949853537	1
chr1-120058584-120058855	0.547378895214085	-0.683731086943719	-0.616852502105311	1.27928392010583	-0.388608214400351	-0.683731086943719	1.91372224896062	-0.683731086943719	-0.683731086943719	1
chr1-120068483-120069056	-0.517530921984426	-0.517530921984426	0.201989446560535	-0.517530921984426	-0.517530921984426	0.417698391538134	-0.517530921984426	-0.517530921984426	2.48549769380789	3
chr1-120111869-120112075	2.40693235444496	-0.46357307357067	-0.46357307357067	-0.46357307357067	-0.46357307357067	-0.46357307357067	-0.46357307357067	-0.46357307357067	0.83807916054973	10
chr1-120118216-120118913	1.41162385600832	-0.960247806984985	0.102757315173629	1.87622887060479	-0.107366762279419	-0.457815356334673	-0.960247806984985	-0.482456007376699	-0.422476301825982	2
chr1-120120482-120120923	-0.523635129910619	-0.523635129910619	-0.31592004733976	2.52478332318862	0.392973258066059	0.0163391156381731	-0.523635129910619	-0.523635129910619	-0.523635129910619	2
chr1-120123211-120123961	2.12175563413714	-0.695061449631933	0.91165103092149	-0.695061449631933	-0.695061449631933	0.498308607030998	-0.695061449631933	-0.695061449631933	-0.0564080239299688	10
chr1-120136626-120136859	2.09859513944048	-0.495523638393617	-0.495523638393617	-0.495523638393617	1.37007032931484	-0.495523638393617	-0.495523638393617	-0.495523638393617	-0.495523638393617	6
chr1-120140668-120141153	1.70775536020017	-0.921673615892266	0.0425004359541252	-0.921673615892266	0.969314136184211	1.02779381402187	-0.921673615892266	-0.656836436454847	-0.325506462228727	6
chr1-120147703-120148014	-0.498535993438082	-0.498535993438082	1.45243051863872	-0.498535993438082	-0.498535993438082	2.03732143542785	-0.498535993438082	-0.498535993438082	-0.498535993438082	7
chr1-120150610-120151509	1.33290053040042	-1.23978531547122	-0.0518414888887321	1.32407016711243	0.764576566053948	0.304298685492931	-1.23978531547122	-0.635167343995366	-0.559266485233192	6
chr1-120155432-120156022	0.864085512561806	-1.75364234042138	0.166124493815581	1.37684912718755	-0.0593268757552676	1.01891791406156	-0.0967409970572407	-0.593544335623375	-0.922722498769245	2
chr1-120161751-120162169	0.447739504586846	-0.515755102933551	-0.437244055848878	-0.515755102933551	-0.16930031777324	-0.311658496697314	2.53348377746679	-0.515755102933551	-0.515755102933551	1
chr1-120164653-120164896	-0.333333333333333	-0.333333333333333	-0.333333333333333	2.66666666666667	-0.333333333333333	-0.333333333333333	-0.333333333333333	-0.333333333333333	-0.333333333333333	2
chr1-120167886-120168324	-0.0268441459976615	-0.843107896054068	-0.044941871493306	1.10920101333696	2.09202510783205	-0.497290369147672	-0.843107896054068	-0.843107896054068	-0.102826046368165	4
chr1-120170178-120170660	1.95667311849204	-0.949029505762105	-0.159785318452537	-0.949029505762105	-0.252471669618457	1.10268252844162	-0.949029505762105	-0.168593302780901	0.368583161204545	10
chr1-120172537-120172821	-0.333333333333333	-0.333333333333333	-0.333333333333333	-0.333333333333333	2.66666666666667	-0.333333333333333	-0.333333333333333	-0.333333333333333	-0.333333333333333	4
chr1-120174948-120175505	2.0033417184918	-0.720962998421574	-0.0549872444325539	0.908009368156764	0.748451149891858	-0.720962998421574	-0.720962998421574	-0.720962998421574	-0.720962998421574	6
chr1-120176160-120176400	2.66666666666667	-0.333333333333333	-0.333333333333333	-0.333333333333333	-0.333333333333333	-0.333333333333333	-0.333333333333333	-0.333333333333333	-0.333333333333333	10
chr1-120179313-120179550	2.42544795263214	-0.613793560965666	-0.283587203520163	0.597730345855309	0.114776346553017	-0.399193197657642	-0.613793560965666	-0.613793560965666	-0.613793560965666	10
chr1-120182300-120182629	0.728074146425494	-0.504806942051858	-0.404344744929287	2.44395163394482	-0.504806942051858	-0.243646325181734	-0.504806942051858	-0.504806942051858	-0.504806942051858	2
chr1-120200056-120200788	-0.308810399063481	-1.07842026576567	-0.451298162436145	0.762303641689606	0.0285294522478509	1.52999722936207	-1.07842026576567	-0.768358563064712	1.36447733279616	7
chr1-120208495-120208781	-0.502826364446582	-0.502826364446582	-0.502826364446582	-0.502826364446582	-0.502826364446582	-0.502826364446582	-0.502826364446582	1.62625491673488	1.8935296343912	3
chr1-120239509-120239796	-0.649204543112723	-0.649204543112723	-0.270505208390793	-0.649204543112723	1.02192584583673	0.335258814219765	-0.649204543112723	2.15934326389791	-0.649204543112723	5
chr1-120266981-120268097	1.47914573254179	-1.54560561208507	0.734279131223898	0.263015987979685	-0.186050030395064	0.216406409728826	-1.54560561208507	0.586973876944077	-0.00255988385307616	6
chr1-120281149-120281452	-0.547033788223052	-0.547033788223052	0.0292097320135525	-0.547033788223052	-0.547033788223052	0.950963642878241	-0.547033788223052	2.30202935444652	-0.547033788223052	5
chr1-120305287-120305737	-0.467991203938376	-0.467991203938376	-0.125495447224362	-0.467991203938376	2.5547501354479	-0.467991203938376	-0.467991203938376	0.378692535406723	-0.467991203938376	4
chr1-120306715-120307406	0.375257100167137	-0.813399584148039	-0.813399584148039	0.608092571319693	2.17853264967658	-0.561607001859394	-0.813399584148039	0.383820369141163	-0.543896936001058	4
chr1-120319728-120320097	1.55659017606658	-0.921127836466632	-0.113533340239332	-0.921127836466632	0.860755020001469	1.17828749443948	-0.921127836466632	-0.921127836466632	0.202411995598322	6
chr1-120328500-120329050	0.147749872599779	-0.659177971836215	-0.0454824424473806	2.55745476445607	-0.272302929254272	-0.089407495207222	-0.659177971836215	-0.442447017424429	-0.537208809050115	2
chr1-120329176-120329579	-0.636319570171949	-0.636319570171949	1.74741429843693	-0.636319570171949	1.46747610188824	0.603027020706529	-0.636319570171949	-0.636319570171949	-0.636319570171949	4
chr1-120332730-120333058	0.812480150846539	-0.796472110068387	0.514594145286957	-0.796472110068387	-0.796472110068387	-0.11482491975569	-0.796472110068387	-0.148254748041129	2.12189381193687	3
chr1-120342784-120343407	2.20692362334125	-0.659098486488442	-0.483943590663722	1.05461246145746	-0.659098486488442	-0.203767407220926	-0.659098486488442	0.0625688590397122	-0.659098486488442	10
chr1-120358628-120358866	-0.333333333333333	-0.333333333333333	2.66666666666667	-0.333333333333333	-0.333333333333333	-0.333333333333333	-0.333333333333333	-0.333333333333333	-0.333333333333333	9
chr1-120360336-120360712	1.97840392733721	-0.618237899238162	-0.618237899238162	-0.618237899238162	1.24917055150483	0.481852916586932	-0.618237899238162	-0.618237899238162	-0.618237899238162	6
chr1-120364379-120364579	-0.450048107612281	-0.450048107612281	0.675200022674338	-0.450048107612281	-0.450048107612281	2.47513673061163	-0.450048107612281	-0.450048107612281	-0.450048107612281	7
chr1-120373578-120373789	2.42066039866392	-0.518076640814909	-0.0391464625344623	-0.518076640814909	-0.518076640814909	0.726945908759991	-0.518076640814909	-0.518076640814909	-0.518076640814909	10
chr1-120376030-120376368	2.56655950591007	-0.473864385519726	0.021637844454835	-0.473864385519726	0.25498896275345	-0.473864385519726	-0.473864385519726	-0.473864385519726	-0.473864385519726	10
chr1-120386819-120387707	2.19894039469518	-1.10628380062519	-0.224844886455623	-0.387619181876566	0.622439543159415	0.294004350132316	-1.10628380062519	-0.137837095684243	-0.15251552272009	6
chr1-120412496-120413043	1.78704127670303	-1.20723734892647	0.54949738311141	0.225083230692953	0.946136732994623	-0.699816050792221	-1.20723734892647	-0.000897397748275596	-0.392570477108582	6
chr1-120414596-120414908	-0.333333333333333	-0.333333333333333	-0.333333333333333	-0.333333333333333	2.66666666666667	-0.333333333333333	-0.333333333333333	-0.333333333333333	-0.333333333333333	4
chr1-120445543-120446118	-0.845461869422122	-1.23144968220653	0.466984936713956	-1.23144968220653	-0.121097232206836	-0.413813527079651	1.21167565947421	0.945654082759772	1.21895731417373	3
chr1-120448194-120448464	-0.360898450871744	-0.360898450871744	-0.132777645245888	-0.360898450871744	2.65906680134809	-0.360898450871744	-0.360898450871744	-0.360898450871744	-0.360898450871744	4
chr1-120448982-120449331	-0.333333333333333	-0.333333333333333	-0.333333333333333	-0.333333333333333	-0.333333333333333	-0.333333333333333	-0.333333333333333	2.66666666666667	-0.333333333333333	5
chr1-120490192-120490536	-0.333333333333333	-0.333333333333333	-0.333333333333333	-0.333333333333333	-0.333333333333333	-0.333333333333333	-0.333333333333333	2.66666666666667	-0.333333333333333	5
chr1-120510435-120510928	1.54078807932223	-0.50108614009232	-0.50108614009232	-0.50108614009232	-0.50108614009232	-0.50108614009232	-0.50108614009232	1.96681490132401	-0.50108614009232	5
chr1-120524908-120525563	1.46650161692588	-0.727266286152847	-0.727266286152847	1.89621945728529	0.0615719508443809	-0.727266286152847	-0.727266286152847	-0.285351856005267	-0.229876024438891	2
chr1-120535755-120536036	-0.333333333333333	-0.333333333333333	-0.333333333333333	-0.333333333333333	-0.333333333333333	2.66666666666667	-0.333333333333333	-0.333333333333333	-0.333333333333333	7
chr1-120540779-120541142	2.10773544710358	-0.60030290496191	-0.60030290496191	-0.60030290496191	0.373457444237418	1.12062453843046	-0.60030290496191	-0.60030290496191	-0.60030290496191	10
chr1-120542903-120543564	-0.106444032049895	-0.973064117880153	-0.549361173418976	2.13605982858943	-0.349823108935376	0.862693104148384	-0.973064117880153	-0.449346106261881	0.402349723688618	2
chr1-120545265-120545697	-0.119505038286575	-0.777659888856937	-0.670399451572046	2.37064010226393	0.642301752298864	0.0588398922369685	-0.777659888856937	-0.247342847878278	-0.479214631348988	2
chr1-120549907-120550508	-0.52218404386459	2.0126563383038	-0.699046842690049	0.799079347038151	0.498838214054165	-0.510327509837582	-1.22869862375483	-0.659415086467253	0.309098207218189	8
chr1-120576837-120577060	2.66666666666667	-0.333333333333333	-0.333333333333333	-0.333333333333333	-0.333333333333333	-0.333333333333333	-0.333333333333333	-0.333333333333333	-0.333333333333333	10
chr1-120581831-120582033	2.66666666666667	-0.333333333333333	-0.333333333333333	-0.333333333333333	-0.333333333333333	-0.333333333333333	-0.333333333333333	-0.333333333333333	-0.333333333333333	10
chr1-120616562-120616900	-0.3921849748164	-0.3921849748164	-0.3921849748164	2.62863602329864	-0.3921849748164	-0.3921849748164	-0.3921849748164	0.116658800416158	-0.3921849748164	2
chr1-120646310-120646725	-0.333333333333333	-0.333333333333333	-0.333333333333333	-0.333333333333333	2.66666666666667	-0.333333333333333	-0.333333333333333	-0.333333333333333	-0.333333333333333	4
chr1-120751131-120751491	-0.333333333333333	-0.333333333333333	-0.333333333333333	-0.333333333333333	-0.333333333333333	-0.333333333333333	2.66666666666667	-0.333333333333333	-0.333333333333333	1
chr1-120768475-120768679	1.25484686841584	-0.628735311808804	-0.321765230014469	-0.628735311808804	2.08046951191494	-0.628735311808804	-0.628735311808804	0.130125408727718	-0.628735311808804	6
chr1-120770026-120770766	1.2669698962141	-0.902460602023558	-0.72568300652419	1.69192049705214	-0.902460602023558	0.476187701868441	-0.902460602023558	0.408575047228172	-0.41058832976799	2
chr1-120779128-120779452	1.79465387496784	-0.632042614253169	-0.236560416764256	1.68958991002184	-0.28300460023209	-0.632042614253169	-0.632042614253169	-0.436508310980659	-0.632042614253169	2
chr1-120831941-120832164	-0.333333333333333	-0.333333333333333	-0.333333333333333	2.66666666666667	-0.333333333333333	-0.333333333333333	-0.333333333333333	-0.333333333333333	-0.333333333333333	2
chr1-120838782-120839752	-0.95449484890426	-0.95449484890426	0.123808344005301	-0.95449484890426	0.065152289690463	0.0466291527427758	2.03689857621789	-0.383279150843111	0.97427533489946	1
chr1-12084378-12084680	-0.54513902680073	-0.54513902680073	0.00111572819669135	-0.54513902680073	-0.54513902680073	2.29493879091431	-0.54513902680073	-0.54513902680073	0.974779641693383	7
chr1-120859643-120859960	0.377649094449999	-0.8460483903218	-0.646620661106862	2.08074518804583	0.914027258794281	-0.327617873425615	-0.8460483903218	0.13996216420777	-0.8460483903218	2
chr1-120860124-120860741	1.9929992012685	-0.500245547625324	-0.500245547625324	-0.500245547625324	-0.500245547625324	-0.500245547625324	-0.500245547625324	1.50871963210877	-0.500245547625324	10
chr1-120874248-120875024	-1.07683796874407	-1.07683796874407	1.84106653349892	0.304550828263404	0.584603959750701	-0.342771056720904	-1.07683796874407	0.0866058284419488	0.756457812998125	9
chr1-120896103-120896622	-0.339596655229192	2.54209337456369	-0.30210275559211	0.263836396854251	-0.669234468014052	-0.405795673757216	-0.773171431684476	-0.132680566647578	-0.183348220493321	8
chr1-120911386-120911870	2.38924611984361	-0.54359019597273	0.173362597386279	-0.54359019597273	-0.54359019597273	0.698932458606489	-0.54359019597273	-0.54359019597273	-0.54359019597273	10
chr1-120920680-120920968	2.66666666666667	-0.333333333333333	-0.333333333333333	-0.333333333333333	-0.333333333333333	-0.333333333333333	-0.333333333333333	-0.333333333333333	-0.333333333333333	10
chr1-120922398-120922630	-0.645140227064922	-0.645140227064922	1.06337931389674	-0.645140227064922	1.8679870863762	-0.645140227064922	-0.645140227064922	-0.645140227064922	0.939474962116589	4
chr1-120937832-120938245	-0.546922993592375	-0.546922993592375	-0.129085660544074	2.51915921067821	0.374996588610385	-0.546922993592375	-0.546922993592375	-0.0304551707826407	-0.546922993592375	2
chr1-120980658-120981092	-0.719952254468598	-0.719952254468598	-0.112531525207077	-0.719952254468598	1.96048350677221	-0.719952254468598	-0.719952254468598	0.781652493400757	0.970156797377096	4
chr1-120981918-120982986	-0.315042290736693	2.58996818104205	-0.18226879514456	-0.0551925287899568	-0.647347739322045	-0.0731530391881254	-0.752125826050953	-0.341242296044721	-0.223595665765	8
chr1-120989492-120990030	2.03050665347691	-0.597076058204284	0.259365766733728	-0.597076058204284	1.29258392901507	-0.597076058204284	-0.597076058204284	-0.597076058204284	-0.597076058204284	6
chr1-120993998-120994251	2.66666666666667	-0.333333333333333	-0.333333333333333	-0.333333333333333	-0.333333333333333	-0.333333333333333	-0.333333333333333	-0.333333333333333	-0.333333333333333	10
chr1-120999172-120999753	2.43737650913798	-0.458003824737391	-0.458003824737391	-0.458003824737391	-0.458003824737391	0.768650264023757	-0.458003824737391	-0.458003824737391	-0.458003824737391	10
chr1-120999863-121000298	-0.41141020967232	-0.41141020967232	-0.332685799275225	-0.41141020967232	-0.0640138915263859	-0.41141020967232	2.64611534797975	-0.41141020967232	-0.192364608816541	1
chr1-121010280-121010510	-0.333333333333333	-0.333333333333333	-0.333333333333333	-0.333333333333333	2.66666666666667	-0.333333333333333	-0.333333333333333	-0.333333333333333	-0.333333333333333	4
chr1-121036532-121036916	1.99055463203242	-0.614142626615264	-0.614142626615264	-0.614142626615264	1.25905899196947	-0.614142626615264	-0.614142626615264	0.435242135689692	-0.614142626615264	6
chr1-121048933-121049791	1.53774348555239	-0.853649985245526	-0.4639211711591	-0.853649985245526	0.866151463962941	0.159485506651904	-0.853649985245526	-0.853649985245526	1.31514065597398	6
chr1-121056483-121057549	0.652014024595903	-0.618493655967299	-0.411437202196695	2.42025878653901	-0.618493655967299	-0.0802315758766575	-0.618493655967299	-0.106629409192363	-0.618493655967299	2
chr1-121072951-121073931	-0.425116081801543	-1.97263153521006	-0.58552709844062	-0.121986932346734	0.809657694839205	1.63327258341092	0.476133746776076	0.0536316611180846	0.132565961654667	7
chr1-121085063-121085759	-0.547785049108002	-0.547785049108002	-0.547785049108002	-0.547785049108002	2.54649885379828	0.059829441406604	-0.547785049108002	0.0300303776529195	0.102566572682209	4
chr1-121091804-121092263	-0.474441487160493	-0.474441487160493	2.33490274032014	-0.474441487160493	-0.474441487160493	0.986187669803311	-0.474441487160493	-0.474441487160493	-0.474441487160493	9
chr1-121106718-121107087	-0.333333333333333	-0.333333333333333	-0.333333333333333	-0.333333333333333	-0.333333333333333	-0.333333333333333	-0.333333333333333	2.66666666666667	-0.333333333333333	5
chr1-121110080-121110303	-0.333333333333333	-0.333333333333333	-0.333333333333333	-0.333333333333333	-0.333333333333333	-0.333333333333333	2.66666666666667	-0.333333333333333	-0.333333333333333	1
chr1-121112327-121112774	1.70386341271445	-0.92726719159754	0.3591301612181	-0.92726719159754	-0.92726719159754	0.187435107123957	-0.92726719159754	1.19280135351448	0.265838731819168	10
chr1-121117585-121117903	-0.483595356588245	-0.483595356588245	-0.483595356588245	-0.483595356588245	2.25528670220877	1.12988079390894	-0.483595356588245	-0.483595356588245	-0.483595356588245	4
chr1-121141959-121142327	-0.333333333333333	-0.333333333333333	-0.333333333333333	-0.333333333333333	-0.333333333333333	2.66666666666667	-0.333333333333333	-0.333333333333333	-0.333333333333333	7
chr1-121142542-121142822	-0.558635543325425	-0.558635543325425	0.0790022054877368	-0.558635543325425	2.25514235772481	-0.558635543325425	-0.558635543325425	1.01766869674	-0.558635543325425	4
chr1-121153621-121154058	-0.631905925464074	-0.631905925464074	-0.312532992343958	-0.631905925464074	2.1867618936217	1.02857203767478	-0.631905925464074	-0.631905925464074	0.256728688367852	4
chr1-12115754-12116022	1.53300492496384	-0.556608462734036	-0.556608462734036	1.94232085619223	-0.556608462734036	-0.556608462734036	-0.556608462734036	-0.135675004751849	-0.556608462734036	2
chr1-121159003-121159575	-0.618638867334476	-0.618638867334476	0.592366596943959	-0.618638867334476	2.0533331259957	-0.618638867334476	-0.618638867334476	-0.618638867334476	1.0661334810672	4
chr1-121202537-121202786	-0.333333333333333	-0.333333333333333	-0.333333333333333	-0.333333333333333	-0.333333333333333	-0.333333333333333	-0.333333333333333	2.66666666666667	-0.333333333333333	5
chr1-121227325-121227648	2.66666666666667	-0.333333333333333	-0.333333333333333	-0.333333333333333	-0.333333333333333	-0.333333333333333	-0.333333333333333	-0.333333333333333	-0.333333333333333	10
chr1-12122777-12123144	-0.827267566531538	-0.827267566531538	-0.242101776315428	-0.827267566531538	-0.827267566531538	0.693924116721005	1.69794009569266	-0.184339426794406	1.34364725682232	1
chr1-121235491-121235755	-0.342893991129336	2.66619906717738	-0.321515766974455	-0.342893991129336	-0.342893991129336	-0.28731935342691	-0.342893991129336	-0.342893991129336	-0.342893991129336	8
chr1-121245563-121246159	1.29310032291875	-1.31695004654116	1.23523180295443	-0.42514715809211	0.291951133957537	-0.527113284828	-1.31695004654116	-0.115188409410398	0.881065685582123	6
chr1-12124591-12124907	-0.454739047864488	-1.04435494421024	-0.179540031190523	-1.04435494421024	1.07579442768178	1.45360617540209	-1.04435494421024	0.143372219059489	1.09457108954237	7
chr1-121250532-121250790	2.63106793146367	-0.390435840309806	0.101982950704971	-0.390435840309806	-0.390435840309806	-0.390435840309806	-0.390435840309806	-0.390435840309806	-0.390435840309806	10
chr1-121252743-121253000	-0.500380622198519	-0.500380622198519	1.51362875193173	-0.500380622198519	-0.500380622198519	-0.500380622198519	-0.500380622198519	1.9890356034579	-0.500380622198519	5
chr1-121270845-121271179	-0.568771269640342	-0.568771269640342	-0.568771269640342	2.50122949558497	0.354326558231497	-0.0249740933204725	-0.568771269640342	-0.568771269640342	0.0132743877057168	2
chr1-121304346-121304676	0.1723304091141	-0.728719265859807	-0.58187391165577	1.42637742700923	1.86328670179368	0.0347564371779831	-0.728719265859807	-0.728719265859807	-0.728719265859807	4
chr1-121308157-121308757	-0.333333333333333	-0.333333333333333	-0.333333333333333	2.66666666666667	-0.333333333333333	-0.333333333333333	-0.333333333333333	-0.333333333333333	-0.333333333333333	2
chr1-12131950-12132284	-0.561685265103039	-0.561685265103039	0.0692322088692925	-0.561685265103039	2.22243730128216	1.07844208046678	-0.561685265103039	-0.561685265103039	-0.561685265103039	4
chr1-121345052-121345743	2.03191574892613	-0.930409886739632	0.0351390043348438	-0.930409886739632	0.489853231384406	-0.0937325054834223	-0.930409886739632	-0.532587660921479	0.860641841978424	6
chr1-121363279-121363931	0.355417669544546	-0.642322954145717	-0.235814913138444	-0.642322954145717	-0.283553936936654	-0.00827018329542042	2.51529669267398	-0.642322954145717	-0.416106466410854	1
chr1-121373130-121373421	-0.393444500867281	-0.393444500867281	-0.314917675361347	-0.393444500867281	-0.393444500867281	-0.393444500867281	2.65640718725076	-0.199318340309382	-0.174948667243624	1
chr1-12140559-12141730	-0.409934936570161	2.57119461005522	-0.416248104069509	-0.01363964634547	-0.387512996958749	-0.39309303280456	-0.694678440884692	-0.465242567981659	0.209155115559584	8
chr1-121415166-121415921	-0.796691496584992	-0.796691496584992	0.226139233813067	-0.796691496584992	1.46009028199226	1.1975146238916	-0.796691496584992	1.09971334322803	-0.796691496584992	4
chr1-121448392-121449548	-0.404895251755043	-1.43017323306907	0.992646541829873	-0.204062593350291	1.15052334770303	0.958852406325115	-1.43017323306907	0.635155255962939	-0.267873240577477	9
chr1-121449813-121450299	-0.0872905338092356	-1.23714232933002	0.636787586912243	-0.320418249758368	2.0705806505304	0.0619113297628872	-1.23714232933002	0.307038347998768	-0.194324472976652	4
chr1-121455754-121456463	1.53745969577726	-0.881349163771647	0.301241053829645	-0.881349163771647	-0.0115903740099366	0.143401105746855	-0.881349163771647	1.55488517374276	-0.881349163771647	6
chr1-121456784-121457234	0.404246687246855	-1.3322046786982	0.0827551341315926	0.744384825750868	1.78977379546304	-0.228709668189299	-1.3322046786982	0.416756354927284	-0.544797771933942	4
chr1-121458356-121458621	-0.606408789572131	-0.606408789572131	0.266186639057121	-0.606408789572131	-0.606408789572131	-0.606408789572131	-0.606408789572131	1.55073431647857	1.82153178189709	3
chr1-121463749-121464518	-0.950380366560079	-0.950380366560079	1.21216792982485	0.560927942060497	1.77617025727326	0.120427432689848	-0.950380366560079	-0.441234127323338	-0.377318334844875	4
chr1-12147785-12148010	-0.756321621548277	-0.756321621548277	0.155775108950639	-0.756321621548277	-0.756321621548277	1.61475677017447	-0.756321621548277	1.4984726504523	0.51260357816398	7
chr1-121486118-121486471	-0.333333333333333	-0.333333333333333	-0.333333333333333	2.66666666666667	-0.333333333333333	-0.333333333333333	-0.333333333333333	-0.333333333333333	-0.333333333333333	2
chr1-121548913-121549428	0.266684801055916	-0.64169479099556	-0.197575027175501	-0.64169479099556	-0.64169479099556	0.897678157974796	-0.64169479099556	-0.64169479099556	2.24168602312259	3
chr1-121549650-121550059	-0.260665423872801	-0.75299677760505	-0.11110921883836	-0.75299677760505	-0.75299677760505	0.707067666125051	2.36323427158373	-0.356294228856773	-0.0832427333256951	1
chr1-121550246-121550450	0.94103119455731	-0.999479913818195	0.265511568719195	-0.999479913818195	-0.999479913818195	1.4668653785696	-0.999479913818195	0.56411276970925	0.760398743717426	7
chr1-121550913-121551395	-0.943871648856125	-0.943871648856125	0.747460241647519	-0.943871648856125	0.12234778052514	0.312348650939476	-0.943871648856125	0.848046121284709	1.74528380102765	3
chr1-121552273-121552481	-0.424913763695968	-0.424913763695968	-0.424913763695968	-0.424913763695968	2.56251701932156	-0.424913763695968	-0.424913763695968	0.411879326550218	-0.424913763695968	4
chr1-121560287-121560541	-0.37400979603518	-0.37400979603518	-0.0314274221692546	-0.37400979603518	2.64949599441551	-0.37400979603518	-0.37400979603518	-0.37400979603518	-0.37400979603518	4
chr1-121566802-121567397	-0.00709186833503397	2.51435714323103	-0.212110193151574	0.0206373463198282	-0.773144030173439	-0.109144523482685	-0.113154036709835	-0.923244611332825	-0.397105226365466	8
chr1-121567404-121567977	-0.355354407115241	-1.25992833968129	0.619672930997148	-0.719046869804202	1.3422156891292	-0.301851001803772	-1.25992833968129	0.83558009756758	1.09864024039187	9
chr1-121568887-121569403	1.90014753824058	-1.04205311500013	-0.562558466631283	1.30362847306541	-0.336745936139105	-0.211059821067237	-1.04205311500013	0.143305576073803	-0.152611133541896	10
chr1-12158919-12159281	-1.03149438614458	-1.03149438614458	-0.1786140594079	2.09771521930434	0.379857016010655	0.354218092196813	-1.03149438614458	0.286258991268527	0.155047899061299	2
chr1-12159944-12160283	-0.695470299794972	-1.14421618494542	0.610970023746483	1.00237084546293	-1.14421618494542	0.756936380036508	-1.14421618494542	0.663698698292945	1.09414290709237	9
chr1-121605806-121606284	0.426917101953991	-0.7755516394959	0.400256663831694	-0.7755516394959	2.2511465107637	-0.7755516394959	-0.7755516394959	-0.29109903363695	0.314985315071165	4
chr1-121606489-121606836	-0.667858730395634	-1.19187869132048	0.259926110852925	0.0614525246518262	0.315544155179163	0.584167709604161	2.12492666801637	-0.769642625065571	-0.716637121522761	1
chr1-121610981-121611186	-0.450048107612281	-0.450048107612281	0.675200022674338	-0.450048107612281	-0.450048107612281	2.47513673061163	-0.450048107612281	-0.450048107612281	-0.450048107612281	7
chr1-121620108-121620325	-0.039922846632633	-0.539028220504064	-0.132328637523742	-0.539028220504064	-0.180090155407892	-0.539028220504064	2.62007926083864	-0.337947817633321	-0.312705142128855	1
chr1-121621750-121622220	-0.632857284403114	-1.14090748303871	0.225254030392714	-1.14090748303871	-0.410165780718502	0.58101304301013	2.07481662539536	0.0871971694251982	0.35655716297564	1
chr1-121631127-121631614	-0.0103898012090468	-1.01571803343575	1.03227921428707	-1.01571803343575	1.8762610102919	-0.376843424020975	-1.01571803343575	0.401881050599424	0.123966050358879	4
chr1-121648386-121648693	-0.47181878946229	-0.47181878946229	-0.130064818671637	-0.47181878946229	2.54437582071182	0.416601734733556	-0.47181878946229	-0.47181878946229	-0.47181878946229	4
chr1-121661186-121661981	-0.0671858360953507	-1.17025409243545	1.52627507758253	1.46802303841886	-0.376968332900199	-0.702929240155625	-1.17025409243545	0.162963827008947	0.330329651011732	2
chr1-121700609-121700809	-0.333333333333333	-0.333333333333333	-0.333333333333333	-0.333333333333333	2.66666666666667	-0.333333333333333	-0.333333333333333	-0.333333333333333	-0.333333333333333	4
chr1-121711759-121712263	0.406991561834112	-0.926397109085623	-0.274484332983034	2.2627517190202	0.0325265463514625	0.203407252680058	-0.926397109085623	0.147998580354069	-0.926397109085623	2
chr1-12172844-12173200	-1.11654347755603	-1.11654347755603	0.258562609673424	1.76645699693791	0.617196465380774	-0.0951968152899112	-1.11654347755603	0.825970622225642	-0.0233594462597551	2
chr1-121732330-121732856	0.646234040140256	-1.42725202794162	1.44505938703581	1.05239093300983	0.0639222134980159	-0.109575313602551	-1.42725202794162	0.243487001304658	-0.487014205502778	9
chr1-121733956-121734665	-0.658149314658188	-0.658149314658188	-0.27394183242187	-0.658149314658188	0.0200254169645313	-0.658149314658188	2.32624698746274	-0.278229597269292	0.838496283896646	1
chr1-121738048-121738526	-0.163511973948471	-0.929960550347462	0.818768538947735	-0.929960550347462	-0.929960550347462	0.368890960198788	-0.929960550347462	1.54034406411205	1.15535061207974	9
chr1-121751305-121752292	0.345742731725731	-0.905421153690802	-0.905421153690802	2.08706552777483	0.894160127777443	-0.375354247522981	-0.905421153690802	0.102720819157157	-0.338071497839769	2
chr1-12178063-12178300	-0.584338053171237	-0.584338053171237	2.2181666159374	-0.584338053171237	0.96152903990111	0.326332663188915	-0.584338053171237	-0.584338053171237	-0.584338053171237	9
chr1-121781000-121781200	-0.333333333333333	-0.333333333333333	-0.333333333333333	-0.333333333333333	-0.333333333333333	-0.333333333333333	2.66666666666667	-0.333333333333333	-0.333333333333333	1
chr1-121829946-121830324	2.37803655925908	-0.717423445337191	0.0392838707370286	-0.717423445337191	-0.717423445337191	-0.0617136190995482	-0.717423445337191	0.529680628029951	-0.0155936575777475	10
chr1-121860023-121860396	-0.37372244344461	2.6470924525342	-0.287016311917778	-0.511413665103743	-0.313368830203655	-0.161408870102681	-0.511413665103743	-0.289520591837692	-0.1992280748203	8
chr1-12186758-12187073	2.00050063591451	-0.940544663179658	0.976680771425185	-0.940544663179658	0.11700066119606	-0.317544430851476	-0.940544663179658	-0.348098053142453	0.393094404997147	6
chr1-121868863-121869090	-0.454192329926583	-0.454192329926583	0.723115651103022	-0.454192329926583	-0.454192329926583	-0.454192329926583	-0.454192329926583	2.45623065838306	-0.454192329926583	5
chr1-12187458-12187811	-0.154160838934882	-0.931795832061374	-0.424866684074409	0.928122270672168	-0.931795832061374	-0.272891623365856	-0.931795832061374	1.88785807873961	0.831326293147491	5
chr1-12187904-12188363	-0.664957495903069	-0.664957495903069	1.47698900705412	-0.664957495903069	-0.664957495903069	1.19110407430994	-0.664957495903069	-0.664957495903069	1.32165189405436	9
chr1-12188494-12188973	-0.394934555006735	-0.394934555006735	-0.394934555006735	2.62461569414073	-0.394934555006735	0.139926190906415	-0.394934555006735	-0.394934555006735	-0.394934555006735	2
chr1-121886349-121886823	2.16226024945136	-0.570913051010165	0.0972306915957765	-0.570913051010165	-0.570913051010165	1.16598736501385	-0.570913051010165	-0.570913051010165	-0.570913051010165	10
chr1-121923730-121923950	0.872539698181253	-1.03525736864136	0.363866505586726	-1.03525736864136	0.336759491144765	-0.833193494237319	1.98361214378925	-0.266640914330983	-0.386428692850972	1
chr1-121950199-121950518	0.56929070885151	-0.73247991140815	-0.449611351721584	2.38104605338055	0.203705215212847	-0.364808639741778	-0.73247991140815	-0.73247991140815	-0.142182251757092	2
chr1-121954350-121954682	0.216970694689515	-1.28675297721846	-0.0614329901005698	1.1109468036226	-0.565804798750912	-1.07439759521769	1.88587345298056	-0.0751075909621319	-0.150294999042912	1
chr1-121988574-121988775	-0.333333333333333	-0.333333333333333	-0.333333333333333	-0.333333333333333	2.66666666666667	-0.333333333333333	-0.333333333333333	-0.333333333333333	-0.333333333333333	4
chr1-122047028-122047348	0.0672780951385604	-0.41435402077595	-0.41435402077595	-0.41435402077595	-0.41435402077595	-0.312330117844611	2.63415577353532	-0.317333646949514	-0.41435402077595	1
chr1-12216820-12217210	-0.66358906844973	-0.66358906844973	1.50696368970086	-0.66358906844973	-0.66358906844973	-0.66358906844973	-0.66358906844973	1.12501871202691	1.34955200897061	3
chr1-122179225-122179533	2.63106793146367	-0.390435840309806	0.101982950704971	-0.390435840309806	-0.390435840309806	-0.390435840309806	-0.390435840309806	-0.390435840309806	-0.390435840309806	10
chr1-122201275-122201668	2.63106793146367	-0.390435840309806	0.101982950704971	-0.390435840309806	-0.390435840309806	-0.390435840309806	-0.390435840309806	-0.390435840309806	-0.390435840309806	10
chr1-12221110-12221936	-0.210841850963017	-1.57208880919471	-0.388918869851899	0.598430678126648	-0.919449941219443	0.542494711263432	1.29993359651374	-0.658053079476195	1.30849356480144	1
chr1-122282029-122282345	2.66666666666667	-0.333333333333333	-0.333333333333333	-0.333333333333333	-0.333333333333333	-0.333333333333333	-0.333333333333333	-0.333333333333333	-0.333333333333333	10
chr1-122296858-122297587	1.84522339222657	-0.789319762493049	-0.789319762493049	1.31108061780838	0.47379069055932	-0.789319762493049	-0.789319762493049	-0.0817136781342721	-0.391101972487797	10
chr1-122307942-122308295	-0.504309801665738	-0.504309801665738	-0.504309801665738	2.49352201070006	-0.504309801665738	0.0267039013639917	-0.504309801665738	0.505632897930379	-0.504309801665738	2
chr1-122310272-122310733	-0.185312897828183	-0.847307880927046	-0.415762804226306	2.31936147903598	-0.37122565305248	0.274532788164879	-0.847307880927046	-0.580602241459777	0.653625091219976	2
chr1-12231220-12231476	-0.762719525305122	-0.762719525305122	1.58431868272034	-0.762719525305122	-0.762719525305122	0.762615286648649	-0.762719525305122	1.41307285394485	0.0535908032117679	9
chr1-122320560-122320815	0.254111666413904	-0.699747827433295	-0.544295981519327	0.440954787387229	0.329222703697442	-0.699747827433295	2.31899813375393	-0.699747827433295	-0.699747827433295	1
chr1-122336614-122337420	0.454180808908815	-1.41496386819855	1.73274700485161	0.0752194235807501	-0.518817537973501	0.432756278367638	-1.41496386819855	0.0911243623532329	0.562717396308555	9
chr1-122339192-122339647	0.311935457319745	-2.08040329368874	-0.195969432876413	0.780549589219822	1.360559225632	-0.897944663870367	0.443330718494626	0.00789376925437528	0.27004863051496	4
chr1-122345246-122345732	-0.713524201981876	-0.713524201981876	0.968962701070345	-0.713524201981876	0.523893248973225	0.0154387480335795	-0.713524201981876	2.05932631183223	-0.713524201981876	5
chr1-122347022-122347329	-1.2987936938002	-1.2987936938002	0.605276906659005	0.697211012881705	0.501701892419768	0.822551165216724	-1.2987936938002	1.05473271400289	0.214907390220518	9
chr1-122350159-122350498	-0.809057981470775	-0.809057981470775	0.30857365372056	-0.809057981470775	-0.456779232686197	0.643634551841122	2.29143912101743	-0.217008603458235	-0.142685546022359	1
chr1-122350859-122351059	-0.583352957692182	-1.03706441706473	-0.81523840078015	1.13327556033746	0.594397813805711	-0.652626483128636	1.83472046186135	-0.671480362819678	0.197368785480852	1
chr1-122353994-122354598	0.486299554819094	-1.46633137657236	0.690513777541014	-0.947417025958961	1.0301303329027	0.463918087221848	-1.46633137657236	0.806297412483382	0.402920614135654	9
chr1-122358597-122358996	-0.112305745128224	-1.10923314700886	-0.215644382360437	-1.10923314700886	0.683149841661221	1.42491076370449	-1.10923314700886	1.30062946835157	0.246959494797959	7
chr1-122368100-122368589	1.39586900915072	-0.605993836621137	-0.605993836621137	-0.605993836621137	-0.605993836621137	1.93832811256301	-0.605993836621137	-0.605993836621137	0.301765898013086	7
chr1-122372025-122372484	-0.129923175682484	-0.933073873578748	0.244941687479973	0.987871731292398	1.37731084736626	-0.933073873578748	-0.933073873578748	-0.933073873578748	1.25209440385885	4
chr1-122378452-122378930	1.782798111908	-1.03205543662032	-0.114574019454056	-1.03205543662032	0.992282787592263	0.160482750563041	-1.03205543662032	0.669023880067287	-0.393847200815572	6
chr1-122382139-122383913	-0.728589417179036	1.33863758541934	1.16139453143413	-1.64034819643981	-0.550019180389815	-0.114088685806067	-0.604038551904999	0.962723867819091	0.174328047047168	8
chr1-122384089-122384313	-0.639082083499323	-0.639082083499323	0.690524368068852	-0.639082083499323	1.31668734696486	-0.639082083499323	-0.639082083499323	-0.639082083499323	1.82728078596222	3
chr1-122389407-122389797	-0.395740544047845	-0.395740544047845	0.146793316064302	-0.395740544047845	-0.395740544047845	-0.395740544047845	-0.395740544047845	-0.395740544047845	2.62339049227061	3
chr1-122396785-122397202	-0.582911791916642	-0.582911791916642	-0.582911791916642	-0.582911791916642	2.21435351067349	-0.582911791916642	-0.582911791916642	0.984141938733156	0.298975302093205	4
chr1-122538159-122538685	-0.333333333333333	-0.333333333333333	-0.333333333333333	-0.333333333333333	2.66666666666667	-0.333333333333333	-0.333333333333333	-0.333333333333333	-0.333333333333333	4
chr1-12257556-12257975	0.622879340595984	-0.95519949557788	1.23084550595405	0.931995281460027	1.3145919900629	-0.95519949557788	-0.95519949557788	-0.637309982910184	-0.597403648429138	6
chr1-12283953-12284267	-0.545022830116855	2.60394300789761	-0.220721514352048	-0.345259773964142	-0.172439227911328	-0.202084713767499	-0.688555276866988	-0.457248913694269	0.0273892427755186	8
chr1-12285257-12285764	-0.755964808050343	2.48986743864998	-0.0659870123204372	-0.773153532577831	-0.182219155098407	0.259888065237617	-0.650395721127386	-0.321241069052932	-0.000794205660259945	8
chr1-12286481-12286965	-0.741941756768118	2.54963899328307	-0.349192380219507	-0.580692569938457	-0.287695259932182	-0.342666289065148	0.340648875852922	-0.310831819445361	-0.277267793767218	8
chr1-12287743-12288118	-1.18272866056743	-1.18272866056743	0.9240801457955	-1.18272866056743	0.366764520086743	0.277762292265568	1.54477002251738	-0.141080276149032	0.575889277186135	1
chr1-12298012-12298301	-0.401500055318509	2.65948951019949	-0.37975313031506	-0.401500055318509	-0.209569708959942	-0.344966946232711	-0.401500055318509	-0.240218339382802	-0.280481219353445	8
chr1-12311093-12312913	0.322256957904621	-1.48818921622759	0.408567227020018	-1.48818921622759	-0.186183506164488	1.68943155651831	0.148852450918761	-0.0293980866250505	0.622851832883015	7
chr1-12321609-12322214	0.378172311493995	-1.01319641559552	0.120570341291643	2.31462692821608	-0.34611590864365	-0.423730459054207	-1.01319641559552	-0.265787154060876	0.248656771948052	2
chr1-12322499-12322908	-0.4471570351543	-0.4471570351543	2.48743605405161	-0.4471570351543	-0.4471570351543	0.642663192028489	-0.4471570351543	-0.4471570351543	-0.4471570351543	9
chr1-12329814-12330135	-0.58835481942515	2.55603848507513	-0.364960116794906	-0.58835481942515	0.0031249779764191	-0.472207850683762	0.279273161896973	-0.42267861018896	-0.401880408430594	8
chr1-12330358-12330950	2.02512515279551	-0.802157197030124	-0.341390948924004	-0.802157197030124	1.23111935989268	0.156085812061231	-0.802157197030124	-0.11872106867612	-0.545746716058919	6
chr1-123428682-123428976	2.09859513944048	-0.495523638393617	-0.495523638393617	-0.495523638393617	1.37007032931484	-0.495523638393617	-0.495523638393617	-0.495523638393617	-0.495523638393617	6
chr1-12344687-12345034	-0.622559586887163	-0.622559586887163	-0.622559586887163	-0.622559586887163	-0.622559586887163	1.57832194545412	-0.622559586887163	0.423912577381804	1.73312299848705	3
chr1-12345516-12346353	-0.621334019197388	-0.621334019197388	0.0687109170931149	-0.621334019197388	2.42370714419014	0.275583261089945	-0.621334019197388	-0.621334019197388	0.33866877361374	4
chr1-12346536-12346850	1.69726522116319	-0.652506496157339	0.879276133423227	-0.652506496157339	-0.652506496157339	1.33849762235762	-0.652506496157339	-0.652506496157339	-0.652506496157339	10
chr1-12358190-12359145	-0.0146226529930976	-1.08749524365821	-0.85436513630635	-1.08749524365821	1.74159533282046	0.427612040246981	1.17610145364014	-0.511174319450619	0.209843769358914	4
chr1-12370471-12371043	-0.447993659620203	-0.447993659620203	-0.447993659620203	-0.447993659620203	-0.447993659620203	-0.447993659620203	-0.447993659620203	2.48394804552699	0.652007571814434	5
chr1-12374736-12375236	-0.076541934216483	2.6122780644018	-0.274232215055266	-0.644430965581894	-0.133925066480545	-0.343691804418477	-0.644430965581894	-0.301242849832667	-0.193782263234568	8
chr1-12375568-12376026	1.33379776291221	-0.972919806316953	-0.503008479685683	1.78564031689303	0.271259455769708	0.248657418273809	-0.972919806316953	-0.740586253919105	-0.449920607610062	2
chr1-123784022-123784336	2.59817796041902	-0.498338913297154	0.00630487022432148	-0.498338913297154	-0.498338913297154	-0.498338913297154	-0.498338913297154	-0.0824956244453577	-0.0302926397122141	10
chr1-123792036-123792557	-0.292310571113232	-0.71984619971886	-0.301789642608907	2.3478446664424	0.510024840146243	-0.71984619971886	-0.71984619971886	-0.547599934817369	0.443369241107447	2
chr1-123805690-123806429	0.10197695941608	-0.994312617710148	0.434998424595762	1.62775152338169	1.37091973721228	-0.994312617710148	-0.994312617710148	-0.552637650114378	-7.11413609919369e-05	2
chr1-123820946-123821297	2.45781148220802	-0.45385875348743	-0.45385875348743	-0.45385875348743	-0.45385875348743	-0.45385875348743	-0.45385875348743	0.719199792203992	-0.45385875348743	10
chr1-123924909-123925322	0.295686212775019	-1.22757754161566	0.882534475585005	0.594064910866051	1.51110938330695	-0.904905302199699	-1.22757754161566	0.613507560526605	-0.536842157628619	4
chr1-123957803-123958349	0.800101282540419	-0.798776077928346	0.764651902889583	-0.798776077928346	-0.798776077928346	-0.798776077928346	-0.798776077928346	1.77785739960892	0.651269804602808	5
chr1-123964024-123964293	-0.418304480067553	-0.418304480067553	-0.210858608519715	2.62616304255423	-0.418304480067553	-0.418304480067553	-0.418304480067553	0.094522446370802	-0.418304480067553	2
chr1-124017139-124017742	-0.904599127446499	-0.904599127446499	0.717915922148694	2.07189682340116	-0.00961663167010076	0.677104152630397	-0.904599127446499	-0.403221708016873	-0.340281176153785	2
chr1-12404464-12405120	0.748807585611063	-0.865340313538978	-0.0761603385439692	-0.865340313538978	-0.865340313538978	1.18620479491396	-0.865340313538978	1.73590204405314	-0.133392831878281	5
chr1-124068490-124068783	-0.605443943433328	-0.605443943433328	0.248359386112575	-0.605443943433328	-0.605443943433328	1.61409545164801	-0.605443943433328	-0.605443943433328	1.77020882283939	3
chr1-124072171-124072383	-0.333333333333333	-0.333333333333333	-0.333333333333333	-0.333333333333333	-0.333333333333333	-0.333333333333333	-0.333333333333333	2.66666666666667	-0.333333333333333	5
chr1-124285941-124286272	-0.642431683697496	-0.642431683697496	1.32979135387974	-0.642431683697496	-0.642431683697496	-0.642431683697496	-0.642431683697496	1.79533454193311	0.729464206372127	5
chr1-12430528-12430789	-0.333333333333333	-0.333333333333333	-0.333333333333333	-0.333333333333333	2.66666666666667	-0.333333333333333	-0.333333333333333	-0.333333333333333	-0.333333333333333	4
chr1-12430932-12431178	-0.333333333333333	-0.333333333333333	-0.333333333333333	-0.333333333333333	2.66666666666667	-0.333333333333333	-0.333333333333333	-0.333333333333333	-0.333333333333333	4
chr1-12446494-12447110	-0.626097812842882	-0.626097812842882	1.93613317733179	-0.626097812842882	1.25834439878347	-0.626097812842882	-0.626097812842882	-0.626097812842882	0.562109300942033	9
chr1-124721548-124721908	2.66666666666667	-0.333333333333333	-0.333333333333333	-0.333333333333333	-0.333333333333333	-0.333333333333333	-0.333333333333333	-0.333333333333333	-0.333333333333333	10
chr1-12472387-12472649	-0.615055117063234	-0.615055117063234	0.613361719249422	-0.615055117063234	2.0953334646418	0.98163551848818	-0.615055117063234	-0.615055117063234	-0.615055117063234	4
chr1-125068581-125068865	2.66666666666667	-0.333333333333333	-0.333333333333333	-0.333333333333333	-0.333333333333333	-0.333333333333333	-0.333333333333333	-0.333333333333333	-0.333333333333333	10
chr1-125072571-125072783	-0.454192329926583	-0.454192329926583	0.723115651103022	-0.454192329926583	-0.454192329926583	-0.454192329926583	-0.454192329926583	2.45623065838306	-0.454192329926583	5
chr1-125256789-125257004	-0.409958698842157	-0.409958698842157	0.271688055763562	-0.409958698842157	2.59802283613153	-0.409958698842157	-0.409958698842157	-0.409958698842157	-0.409958698842157	4
chr1-125280908-125281298	2.66666666666667	-0.333333333333333	-0.333333333333333	-0.333333333333333	-0.333333333333333	-0.333333333333333	-0.333333333333333	-0.333333333333333	-0.333333333333333	10
chr1-125296159-125296514	2.66666666666667	-0.333333333333333	-0.333333333333333	-0.333333333333333	-0.333333333333333	-0.333333333333333	-0.333333333333333	-0.333333333333333	-0.333333333333333	10
chr1-12546354-12546876	1.86427953577782	-0.686496724438729	-0.270793069212846	-0.686496724438729	-0.686496724438729	-0.686496724438729	-0.686496724438729	1.36882523717011	0.470171918458562	10
chr1-125677031-125677428	-0.610377279828256	-0.610377279828256	0.294378188294596	-0.610377279828256	-0.610377279828256	1.74161683277606	-0.610377279828256	1.62626865789888	-0.610377279828256	7
chr1-12571450-12571730	-0.731782954565352	-0.731782954565352	0.32194111976687	0.457787309335204	-0.374099093653694	-0.521071296812482	2.41628594879491	-0.331027382245607	-0.506250696054495	1
chr1-12574587-12574863	-0.438848550010845	-0.438848550010845	-0.280842249447433	-0.438848550010845	0.0840909688376995	-0.336160613387877	2.62950280254828	-0.341196708507285	-0.438848550010845	1
chr1-12575293-12575959	0.282096721720918	2.54331310688526	-0.155380076048748	-0.629529511628565	-0.585732178189786	-0.206843450769467	-0.359349339394082	-0.691014360583368	-0.19756091199216	8
chr1-125790310-125790581	-0.357843680754894	-0.357843680754894	-0.357843680754894	-0.357843680754894	-0.357843680754894	-0.155801152418547	2.66070691770281	-0.357843680754894	-0.357843680754894	1
chr1-125931532-125931843	1.94575375051188	-0.726979784865766	0.144178628696514	-0.726979784865766	1.19515099939069	-0.726979784865766	-0.726979784865766	0.349815545729747	-0.726979784865766	6
chr1-125936083-125936556	1.10847712712787	-1.03699611175109	1.0609089413144	-1.03699611175109	0.505948631771555	0.780902207172681	-1.03699611175109	0.691747539617853	-1.03699611175109	6
chr1-125960630-125960882	-0.488099587327369	-0.488099587327369	-0.488099587327369	-0.488099587327369	2.20604423314452	-0.488099587327369	-0.488099587327369	-0.488099587327369	1.21065287814707	4
chr1-125989946-125990156	-0.645140227064922	-0.645140227064922	1.06337931389674	-0.645140227064922	1.86798708637621	-0.645140227064922	-0.645140227064922	-0.645140227064922	0.939474962116589	4
chr1-125994409-125995058	-0.608017756971945	-0.608017756971945	0.879390271679469	-0.608017756971945	-0.608017756971945	-0.608017756971945	-0.608017756971945	0.61765600875403	2.15106026139817	3
chr1-126002716-126003252	-0.0823449826672189	-1.17306872966681	0.367490281599775	-1.17306872966681	1.7030941073995	0.367247900831653	1.12819117095434	-0.294203536266339	-0.843337482518082	4
chr1-126022916-126023173	-0.400666836021877	-0.400666836021877	-0.244011949389986	-0.400666836021877	-0.400666836021877	0.00657178706525423	2.64144117845599	-0.400666836021877	-0.400666836021877	1
chr1-126126474-126126696	2.22760747129201	-0.700237604029233	0.254072594578946	-0.700237604029233	-0.700237604029233	0.540170466331232	-0.700237604029233	0.479337487943979	-0.700237604029233	10
chr1-12612887-12613175	2.09859513944048	-0.495523638393617	-0.495523638393617	-0.495523638393617	1.37007032931484	-0.495523638393617	-0.495523638393617	-0.495523638393617	-0.495523638393617	6
chr1-126184001-126184247	-0.333333333333333	-0.333333333333333	-0.333333333333333	-0.333333333333333	-0.333333333333333	-0.333333333333333	-0.333333333333333	2.66666666666667	-0.333333333333333	5
chr1-126242196-126242445	-0.503748036568512	-0.503748036568512	-0.503748036568512	-0.503748036568512	-0.503748036568512	1.82010208661469	-0.503748036568512	1.70613416936489	-0.503748036568512	7
chr1-12625870-12626597	-0.732582476828742	-0.732582476828742	0.249109574916692	-0.732582476828742	1.86663321199713	1.30901572948987	-0.732582476828742	0.238153867740021	-0.732582476828742	4
chr1-126264009-126264588	-0.577955651295614	-0.577955651295614	-0.184999927399888	0.575444925252363	-0.577955651295614	-0.169345996342341	2.47439409073864	-0.38367048706632	-0.577955651295614	1
chr1-12626782-12627190	-0.842821924178321	-0.842821924178321	1.02558705609965	-0.842821924178321	1.21841421993932	1.58572759908034	-0.842821924178321	-0.265460208362724	-0.192980970043298	7
chr1-126277480-126278266	1.04920230794766	-1.73422878448315	-0.00480350296187886	-0.902065571297897	0.517729120233528	-0.26019656047425	1.56911597805183	-0.472661269744754	0.237908282728908	1
chr1-126281522-126281921	0.747817946265061	-0.952970907520706	-0.121430931655287	-0.952970907520706	1.49331756090303	-0.952970907520706	-0.952970907520706	1.10267901624916	0.589500038320866	6
chr1-126302034-126302562	-0.587656454506638	-0.587656454506638	0.506078211854665	-0.587656454506638	-0.587656454506638	2.25560626859163	-0.587656454506638	0.764254246593531	-0.587656454506638	7
chr1-126364169-126364516	2.66666666666667	-0.333333333333333	-0.333333333333333	-0.333333333333333	-0.333333333333333	-0.333333333333333	-0.333333333333333	-0.333333333333333	-0.333333333333333	10
chr1-126366699-126366960	2.66666666666667	-0.333333333333333	-0.333333333333333	-0.333333333333333	-0.333333333333333	-0.333333333333333	-0.333333333333333	-0.333333333333333	-0.333333333333333	10
chr1-126398096-126398788	-0.041285925168582	-0.910893584903297	0.222876047195938	2.20894871176388	0.652580318196744	-0.910893584903297	-0.910893584903297	-0.385370115172078	0.0749317178939886	2
chr1-126403003-126403256	-0.699493173022686	-0.699493173022686	-0.506016944913371	2.13995640716498	1.00805672045786	-0.699493173022686	-0.699493173022686	-0.221200601279192	0.377177110660469	2
chr1-126403716-126404071	-0.45679368436061	-0.45679368436061	-0.252144929079576	2.54662346898777	0.446283566255462	-0.45679368436061	-0.45679368436061	-0.45679368436061	-0.45679368436061	2
chr1-126409967-126410443	-0.482147225033264	-0.482147225033264	1.10556912091766	-0.482147225033264	-0.482147225033264	2.26946145431519	-0.482147225033264	-0.482147225033264	-0.482147225033264	7
chr1-126410865-126411338	0.229919018050172	-0.808594313216306	-0.639346310346923	1.67528277799691	0.685126192375334	-0.808594313216306	-0.808594313216306	1.28339557478973	-0.808594313216306	2
chr1-126421400-126422079	-0.971587512367706	-0.971587512367706	-0.470147177291267	1.48145208985411	1.24117629617327	0.331952236741582	-0.971587512367706	-0.558383971751299	0.888713063376714	2
chr1-126427016-126427450	-0.333333333333333	-0.333333333333333	-0.333333333333333	-0.333333333333333	-0.333333333333333	2.66666666666667	-0.333333333333333	-0.333333333333333	-0.333333333333333	7
chr1-126448597-126449106	-0.444478876276249	-0.444478876276249	0.613122713266826	-0.444478876276249	-0.444478876276249	-0.444478876276249	-0.444478876276249	-0.444478876276249	2.49822942066691	3
chr1-126451883-126452221	-0.503579127745472	-0.503579127745472	-0.503579127745472	-0.503579127745472	-0.503579127745472	1.68554007770289	-0.503579127745472	-0.503579127745472	1.83951381651541	3
chr1-126461199-126462305	-0.496229057484158	-0.496229057484158	-0.234657273956711	-0.496229057484158	-0.496229057484158	-0.496229057484158	-0.496229057484158	0.797034122819198	2.41499749604246	3
chr1-12647528-12647830	-0.333333333333333	-0.333333333333333	-0.333333333333333	-0.333333333333333	-0.333333333333333	-0.333333333333333	-0.333333333333333	-0.333333333333333	2.66666666666667	3
chr1-126496851-126497236	2.52693556346986	-0.436610271212766	0.529336335019504	-0.436610271212766	-0.436610271212766	-0.436610271212766	-0.436610271212766	-0.436610271212766	-0.436610271212766	10
chr1-12654279-12654721	-1.02781132438714	-1.02781132438714	1.28110743062062	1.57877341598728	0.539701452325091	-0.566100227207647	-1.02781132438714	0.289391271115854	-0.0394393696797704	2
chr1-126594791-126595081	-0.649626944466201	-0.649626944466201	-0.341868556512839	-0.649626944466201	-0.649626944466201	1.75051080128086	-0.649626944466201	1.63280153196674	0.206690945596242	7
chr1-126595398-126595790	1.47850288116044	-0.85569230905996	-0.475285180563742	-0.85569230905996	-0.85569230905996	0.133210613485658	-0.85569230905996	1.02511656938493	1.26122435277255	10
chr1-126638146-126638550	-0.333333333333333	-0.333333333333333	-0.333333333333333	-0.333333333333333	2.66666666666667	-0.333333333333333	-0.333333333333333	-0.333333333333333	-0.333333333333333	4
chr1-12664110-12665572	-0.703639412529269	-1.0663594827669	-0.416116388103437	1.536261145765	1.28133385612637	0.00932800608896801	-1.0663594827669	-0.481826422848569	0.907378181034738	2
chr1-126692460-126692732	0.587227217799374	-0.660072565831345	0.153024352631781	2.32317210244588	0.23693915627969	-0.660072565831345	-0.660072565831345	-0.660072565831345	-0.660072565831345	2
chr1-126700065-126700407	0.716976445409682	-0.983708694078353	0.124943663872474	-0.983708694078353	1.46243059939636	-0.983708694078353	-0.983708694078353	1.07181587592537	0.558668191709519	6
chr1-126722779-126723190	1.41419369207889	-1.07786286834478	0.54667321873612	-1.07786286834478	0.714331739720315	-0.549971707811793	-1.07786286834478	-0.0738589778241511	1.18222064013497	6
chr1-126730812-126731119	-0.500964336881578	-0.500964336881578	1.97085402281892	-0.500964336881578	-0.500964336881578	-0.500964336881578	-0.500964336881578	1.53589633535212	-0.500964336881578	5
chr1-126734428-126734636	2.31594187521163	-0.570726536875116	0.37016242233739	-0.570726536875116	-0.570726536875116	-0.570726536875116	-0.570726536875116	-0.570726536875116	0.738254923701674	10
chr1-12676237-12676642	-0.483595356588245	-0.483595356588245	-0.483595356588245	-0.483595356588245	2.25528670220877	1.12988079390894	-0.483595356588245	-0.483595356588245	-0.483595356588245	4
chr1-126765603-126765891	1.97840392733721	-0.618237899238162	-0.618237899238162	-0.618237899238162	1.24917055150483	0.481852916586932	-0.618237899238162	-0.618237899238162	-0.618237899238162	6
chr1-126776608-126776925	-0.333333333333333	-0.333333333333333	-0.333333333333333	-0.333333333333333	-0.333333333333333	-0.333333333333333	-0.333333333333333	2.66666666666667	-0.333333333333333	5
chr1-126789484-126789927	1.4515574465603	-0.664123097553803	1.40464980706117	-0.664123097553803	-0.664123097553803	1.12853133170135	-0.664123097553803	-0.664123097553803	-0.664123097553803	10
chr1-126792159-126792844	0.691195239512376	-2.22977252829011	0.0710598959090331	0.0989810544134919	0.921204921574176	-0.57977994592532	0.851624577778968	-0.464566001962022	0.64005278698941	6
chr1-126796161-126796459	-0.595851809738145	-0.595851809738145	0.169020420928723	-0.595851809738145	-0.595851809738145	2.38668056526165	-0.595851809738145	0.664708586874309	-0.241150524373958	7
chr1-126799706-126800356	-1.08537266964669	-1.08537266964669	-0.500588193023564	0.631082166044674	0.979064249606685	0.738867839025064	-1.08537266964669	1.51678953473064	-0.109097587443432	5
chr1-126802840-126803423	1.21715017560707	-1.07607089927758	-0.515476621798899	1.66634902038146	0.573128605572662	0.381244902223043	-1.07607089927758	-0.614122539522722	-0.556131743907458	2
chr1-126811616-126811926	-0.359745756002915	2.66288105176711	-0.359745756002915	-0.359745756002915	-0.359745756002915	-0.303921164839893	-0.359745756002915	-0.200485350909727	-0.359745756002915	8
chr1-12682283-12683213	0.130598375088697	-1.41530795712288	0.684180092064921	1.66589251806269	-0.303549485360001	-0.214589735312134	-1.41530795712288	0.764552639941428	0.103531509760168	2
chr1-126830983-126831244	1.88330490835918	-0.620136470059585	-0.620136470059585	-0.620136470059585	-0.620136470059585	0.440469132210629	-0.620136470059585	1.3970447797877	-0.620136470059585	10
chr1-126832078-126832473	2.20781709175522	-0.816856582782749	-0.0774534908799371	-0.816856582782749	0.270759953846302	0.464573800172911	-0.816856582782749	0.401728976236497	-0.816856582782749	10
chr1-126839635-126839907	-0.77819619954756	-0.77819619954756	0.422378914953521	-0.77819619954756	1.87076218789246	-0.77819619954756	-0.77819619954756	0.705774634227227	0.892065260664592	4
chr1-126860315-126860799	-0.52600729760278	-0.52600729760278	0.174472113137343	-0.52600729760278	2.5650792789838	-0.0707673161635077	-0.52600729760278	-0.52600729760278	-0.0387475879437337	4
chr1-126867940-126868472	-0.594572110194183	-1.35494879642498	0.813645534262186	1.373011704551	1.10580734555561	-0.227457164020557	-1.35494879642498	-0.129581502021168	0.369043784717064	2
chr1-126873902-126874424	-1.14370155081324	-1.14370155081324	-0.275202657475191	1.40550962844217	1.15581380665401	0.210943558879815	-1.14370155081324	0.14450808603062	0.789532229908297	2
chr1-12687747-12688281	0.331534238430366	-1.14760515390384	0.780854543865875	-1.14760515390384	-0.438443709866797	0.105696432921493	1.97315221511043	0.242870500724929	-0.700453913378627	1
chr1-12688639-12688859	0.218486971723898	-0.801248507204448	-0.468873008368621	-0.801248507204448	0.298785370042721	0.0627918263209396	2.42597979879949	-0.595832144589483	-0.338841799520044	1
chr1-126890772-126891132	-0.637603169249853	-0.637603169249853	-0.637603169249853	-0.637603169249853	2.39872719391771	0.256748343672376	-0.637603169249853	0.212886918101036	0.319653390558144	4
chr1-126899024-126899491	-0.478215514657791	2.63316073146447	0.00809226834528072	-0.478215514657791	-0.283125819711702	-0.363288123391611	-0.478215514657791	-0.2049879144785	-0.355204598254569	8
chr1-12691281-12691484	-0.641067088712585	-0.641067088712585	1.08766926213415	-0.641067088712585	1.90179791042351	0.856935359717854	-0.641067088712585	-0.641067088712585	-0.641067088712585	4
chr1-126915801-126916107	-0.775020006564906	-0.775020006564906	0.439691306256661	-0.775020006564906	1.90512860017524	0.803856251678525	-0.775020006564906	0.726423874714098	-0.775020006564906	4
chr1-12691911-12692289	1.20085215817792	-1.72330510283683	-0.770196920972271	0.607991316465977	-0.321341503895593	0.341437721239383	1.36145667410004	-0.741563986825323	0.0446696445466985	1
chr1-126922135-126922915	1.09776552261614	-0.72805254918192	1.94995309269097	-0.72805254918192	0.585008059293191	-0.72805254918192	-0.72805254918192	0.00753607130929555	-0.72805254918192	6
chr1-126950118-126950616	1.66943792103238	-1.50327866369137	0.162810516612195	-0.0980223504659062	0.102362105892075	0.13957146098556	-1.50327866369137	0.295710767686012	0.734686905640429	6
chr1-126951318-126951797	-1.03682731960642	-1.03682731960642	0.564971519429479	-1.03682731960642	0.982727864955095	0.747753426269596	-1.03682731960642	0.660232742924933	1.1916237248466	9
chr1-126953335-126953767	0.0138619402713065	2.60986682809008	-0.30016087271036	-0.129450954203984	-0.501524598067563	-0.492876195626454	-0.276418995723656	-0.256162878404519	-0.667134273624853	8
chr1-126959845-126960282	0.34843072547965	-1.18887025158803	1.44175920651998	-1.18887025158803	0.46948447789221	1.09064991192846	-1.18887025158803	0.359505682558825	-0.143219249615046	9
chr1-12697562-12697935	1.77739633397006	-0.673346533103766	-0.273945463025256	-0.673346533103766	-0.673346533103766	-0.673346533103766	-0.673346533103766	0.314012827949216	1.54926896662481	10
chr1-126984513-126984721	-0.503174366554418	-0.503174366554418	1.65000213620802	-0.503174366554418	1.87221842967291	-0.503174366554418	-0.503174366554418	-0.503174366554418	-0.503174366554418	4
chr1-126985677-126985877	-0.735005872589232	-0.735005872589232	1.29626512984351	-0.735005872589232	-0.735005872589232	-0.0749466622345945	-0.735005872589232	1.77574658820563	0.677964307131607	5
chr1-126987065-126987605	-0.447887479158132	2.26767351053962	-0.547593389387548	0.507391283696454	0.665479813874695	-0.934341023468038	-0.395057707526564	-0.50554535491865	-0.610119653651838	8
chr1-12698982-12699200	-0.467891531442662	-0.467891531442662	0.155177639912826	2.58015475710642	-0.467891531442662	0.0720167916367297	-0.467891531442662	-0.467891531442662	-0.467891531442662	2
chr1-126996652-126997095	0.421585164375952	-2.07586860442837	0.637555479165374	-0.748465069237439	1.11715553790723	-0.429983653143659	-0.319453738423289	0.830868784124557	0.566606099659643	6
chr1-126997438-126997879	1.06232389759504	-1.24129976188114	0.635824450157305	-1.24129976188114	-0.247291367266891	0.613007170035563	-1.24129976188114	0.707684471299398	0.952350663822999	9
chr1-126999665-126999987	-0.333333333333333	-0.333333333333333	-0.333333333333333	-0.333333333333333	-0.333333333333333	-0.333333333333333	-0.333333333333333	2.66666666666667	-0.333333333333333	5
chr1-127004902-127005295	-0.642751446728885	-0.642751446728885	-0.392927322806082	-0.642751446728885	0.459676382162397	0.00668908096647077	-0.642751446728885	2.44519956105826	0.0523680855344953	5
chr1-127005879-127006079	-0.333333333333333	-0.333333333333333	2.66666666666667	-0.333333333333333	-0.333333333333333	-0.333333333333333	-0.333333333333333	-0.333333333333333	-0.333333333333333	9
chr1-12701885-12702514	1.32645290349284	-0.594096769549469	-0.594096769549469	-0.594096769549469	-0.594096769549469	0.219561485134122	-0.594096769549469	-0.594096769549469	2.01856622866985	3
chr1-127026786-127027617	-0.542541433018042	-0.542541433018042	0.587107252230646	2.47176403248257	-0.0893658411315664	-0.542541433018042	-0.542541433018042	-0.542541433018042	-0.256798278491441	2
chr1-127081226-127081726	-0.0771265668674155	-1.02203590734641	-0.406063000869933	2.36796197726465	-0.00272030351302492	-0.221397115650418	-1.02203590734641	0.120024031135375	0.263392793193591	2
chr1-127086784-127087351	-1.20200293647869	-1.20200293647869	0.54239692088688	0.626621655906281	0.447507456167459	1.3892690948559	-1.20200293647869	-0.277932054768506	0.878145736388039	9
chr1-127103979-127104179	-0.444478876276249	-0.444478876276249	0.613122713266826	-0.444478876276249	-0.444478876276249	-0.444478876276249	-0.444478876276249	-0.444478876276249	2.49822942066691	3
chr1-127108614-127109030	-0.333333333333333	-0.333333333333333	-0.333333333333333	2.66666666666667	-0.333333333333333	-0.333333333333333	-0.333333333333333	-0.333333333333333	-0.333333333333333	2
chr1-127109659-127109878	2.63106793146367	-0.390435840309806	0.101982950704971	-0.390435840309806	-0.390435840309806	-0.390435840309806	-0.390435840309806	-0.390435840309806	-0.390435840309806	10
chr1-127113737-127114037	0.894426252865255	-0.87719910897257	1.14387112390249	-0.87719910897257	1.67097533571767	-0.126633986862137	-0.87719910897257	-0.87719910897257	-0.0738422897329967	6
chr1-127125742-127126145	-0.527731392212794	-0.527731392212794	-0.168230147465797	-0.527731392212794	1.05868136291654	2.27593713782602	-0.527731392212794	-0.527731392212794	-0.527731392212794	7
chr1-127126333-127126584	-0.244779667018988	2.63268941075416	-0.407643385606207	-0.519622009811275	-0.420793802489894	-0.228523393503063	-0.519622009811275	-0.0213417796532688	-0.270363362860187	8
chr1-127128163-127128556	-0.423294016901298	-1.16771284236669	0.652072167346298	-1.16771284236669	0.43836234829561	0.409186028783821	-1.16771284236669	1.23158871061889	1.19522328895674	9
chr1-127129926-127130346	-0.986807127445341	-0.986807127445341	1.0905150362619	-0.986807127445341	1.05026841984041	0.213234620153745	-0.986807127445341	1.29556975903288	0.297640674492431	9
chr1-12714253-12714560	-0.903997563600535	-0.903997563600535	1.19912464607251	-0.903997563600535	0.642784238397184	0.00721200803123921	-0.903997563600535	1.69556657971902	0.0713027821821872	5
chr1-127144730-127145387	-0.670434195353445	-0.670434195353445	0.180283152767438	-0.670434195353445	2.24938940362862	0.803910541810376	-0.670434195353445	-0.670434195353445	0.118587878560791	4
chr1-127152097-127152918	-0.973824693644776	-1.21687958495947	0.327949541891273	-0.635550045638438	-0.867287466870474	0.327706489293064	1.85997178040769	0.741567589678806	0.436346389842333	1
chr1-127153043-127154044	-0.958552702292492	-0.958552702292492	0.4458481455096	-0.958552702292492	1.79583048932515	0.664055169678949	-0.958552702292492	0.584478075684438	0.343998928971833	4
chr1-127164628-127164888	0.354124299267332	-0.998851560043345	0.324126904794839	-0.998851560043345	-0.998851560043345	1.29395032218427	-0.998851560043345	1.1815050949396	0.841699618987335	9
chr1-127165089-127165304	-0.737510979734542	-0.737510979734542	-0.38994732342175	-0.737510979734542	0.0293562086976412	0.166012350275237	-0.737510979734542	0.980913207535559	2.16370947585148	3
chr1-127171639-127172059	-0.333333333333333	2.66666666666667	-0.333333333333333	-0.333333333333333	-0.333333333333333	-0.333333333333333	-0.333333333333333	-0.333333333333333	-0.333333333333333	8
chr1-127178848-127179454	-0.781190520868171	-0.781190520868171	0.410977127902937	-0.781190520868171	1.84921756797451	0.768383585030594	-0.781190520868171	-0.781190520868171	0.877374323432811	4
chr1-127180048-127180321	-0.660760723308589	-0.660760723308589	1.02111327719439	-0.660760723308589	-0.660760723308589	1.5253314787825	-0.660760723308589	1.41811958387464	-0.660760723308589	7
chr1-127187905-127188165	-0.333333333333333	-0.333333333333333	-0.333333333333333	-0.333333333333333	-0.333333333333333	-0.333333333333333	-0.333333333333333	2.66666666666667	-0.333333333333333	5
chr1-127204442-127204647	-0.253093790905664	-1.10229589607178	0.696847964734854	-1.10229589607178	0.119133391052828	1.05633705925884	-1.10229589607178	1.63472775247701	0.0529353115974812	9
chr1-127213521-127213885	-0.551539852743503	-0.551539852743503	0.0172771553486865	-0.551539852743503	-0.551539852743503	-0.551539852743503	-0.551539852743503	2.26080512948488	1.03115683162745	5
chr1-127237660-127237899	-0.454192329926583	-0.454192329926583	0.723115651103022	-0.454192329926583	-0.454192329926583	-0.454192329926583	-0.454192329926583	2.45623065838306	-0.454192329926583	5
chr1-127248416-127248690	1.54458294507156	-0.848853927996279	-0.458792097719468	-0.848853927996279	0.872417060302281	-0.848853927996279	-0.848853927996279	0.115417898910855	1.32178990541989	6
chr1-127250536-127250956	-0.774874011267864	-0.774874011267864	0.780205354124298	-0.774874011267864	-0.774874011267864	1.920172802227	-0.774874011267864	0.506563190271985	0.667428709716036	7
chr1-127262928-127263463	-0.665486466198678	-0.665486466198678	-0.665486466198678	-0.665486466198678	-0.665486466198678	1.31690245290176	-0.665486466198678	1.21968071986699	1.45633562442331	3
chr1-127275921-127276205	-0.500380622198519	-0.500380622198519	1.51362875193173	-0.500380622198519	-0.500380622198519	-0.500380622198519	-0.500380622198519	1.9890356034579	-0.500380622198519	5
chr1-127279007-127279445	-0.775229674130184	-0.775229674130184	1.7668024087886	0.920532313884068	-0.265342437144853	-0.474854966984128	-0.775229674130184	-0.775229674130184	1.15378137797705	9
chr1-127295931-127296967	-0.988397513036786	-1.3131414054639	0.777355670030107	-0.924786296951508	-0.49573825423345	0.406617216509423	1.77007783177615	0.387692265716789	0.380320485653179	1
chr1-127300349-127300681	0.434124142746553	-1.04864923977782	0.159599254221219	-1.04864923977782	0.0177063571797569	2.09230259148859	-1.04864923977782	0.146115171638119	0.296100202059225	7
chr1-12731096-12731523	-0.615055117063234	-0.615055117063234	0.613361719249423	-0.615055117063234	2.0953334646418	0.98163551848818	-0.615055117063234	-0.615055117063234	-0.615055117063234	4
chr1-127317147-127318369	0.272791704951109	-1.6041196557924	0.414707674307044	-0.706294468415509	-0.659256151579582	0.542840663546742	1.95987606451975	-0.318625267314945	0.0980794357777876	1
chr1-127339537-127339789	1.01284025807008	-1.1838329948263	0.00948361079978079	-0.600064062248613	-0.657244363567138	-0.873619491864145	1.90592955080042	-0.200500358759271	0.587007851595174	1
chr1-127345450-127345762	-0.274287893235188	2.61823774390407	-0.402146999562297	-0.362523932005573	-0.396509630022682	-0.0334382067195143	-0.709492978982724	-0.125039150494167	-0.314798952881926	8
chr1-127347103-127347348	-0.780849272689625	-0.780849272689625	-0.780849272689625	-0.780849272689625	1.3051579642371	1.67688556531513	-0.780849272689625	0.387751152790816	0.534451681105082	7
chr1-127350012-127351470	-0.34929118455202	-1.89166684797988	0.733681793082809	-1.07188994808283	0.573265031536882	0.213866591026123	1.36250935906093	-0.165569982043662	0.595095187951648	1
chr1-127355612-127356060	-0.105544141337984	-1.19520191417877	0.0478796854348645	-1.19520191417877	1.15572239805611	0.65137160401112	-1.19520191417877	0.56081062685634	1.27536556951586	9
chr1-127357519-127357786	-1.01357728244098	-1.01357728244098	-0.436333069955844	1.81029390287867	0.684604286036338	0.987221146357025	-1.01357728244098	-0.062240360719962	0.0571859427267131	2
chr1-127357888-127358492	0.206636545832836	-1.45100656316945	0.169884246157153	-0.45983446650579	1.52928197565197	-0.0464555454157193	-1.45100656316945	0.886412478345099	0.616087892273345	6
chr1-127369077-127369371	2.5979532193227	-0.409992628939969	-0.409992628939969	-0.409992628939969	-0.409992628939969	-0.409992628939969	-0.409992628939969	-0.409992628939969	0.271995183257083	10
chr1-127372457-127372902	1.16500823413721	-0.988202739081825	-0.461834931367688	1.58678173531358	-0.213948021609904	-0.0759754184212343	-0.988202739081825	-0.988202739081825	0.964576619193512	2
chr1-127383864-127384720	-0.549772614595013	-1.96270411967479	0.627804896961032	0.14941862062813	-0.438512254299084	1.10512714631971	1.39099836630978	-0.0415049649268421	-0.280855076722914	1
chr1-127389497-127389888	1.71295110636006	-1.03320565407649	0.533202177647412	-1.03320565407649	-0.0457386324373074	0.13022851695686	-1.03320565407649	1.17954674909456	-0.41057295539211	6
chr1-127390890-127391415	-0.201637719397697	-1.04546865125302	-0.151586481525433	-1.04546865125302	0.471661086296509	1.81450425295754	-1.04546865125302	0.14440537966836	1.05905943575978	7
chr1-127391813-127392256	0.300523749820687	-1.05215721137469	0.711429595335334	-1.05215721137469	1.8662366528575	-0.479081677073889	-1.05215721137469	0.582753852733493	0.174609460450956	4
chr1-127393282-127393662	0.788506096908814	-0.995487155151167	1.33043229876969	-0.995487155151167	1.57047634498934	-0.239682264388285	-0.995487155151167	-0.276748987576725	-0.186522023249334	6
chr1-127411719-127412153	2.66666666666667	-0.333333333333333	-0.333333333333333	-0.333333333333333	-0.333333333333333	-0.333333333333333	-0.333333333333333	-0.333333333333333	-0.333333333333333	10
chr1-127439775-127440033	-0.564197086953079	-0.564197086953079	-0.366555677934914	2.33638052585448	-0.564197086953079	-0.0504102718460096	-0.564197086953079	0.901570858691838	-0.564197086953079	2
chr1-12760168-12760717	1.82809399706162	-0.97722983370137	-0.215250438952044	1.25932614392517	-0.304734898766292	0.211271002283319	-0.97722983370137	0.152983695552335	-0.97722983370137	10
chr1-127615429-127616014	-0.448581183173903	-0.448581183173903	-0.448581183173903	0.658603933626353	-0.448581183173903	-0.448581183173903	2.48146434859097	-0.448581183173903	-0.448581183173903	1
chr1-127837927-127838321	2.42126765248039	-0.568401200913806	-0.324785896495567	-0.568401200913806	-0.568401200913806	-0.568401200913806	-0.568401200913806	0.636081557561719	0.109442691022486	10
chr1-127882374-127882581	-0.61278930243728	-0.61278930243728	-0.61278930243728	-0.61278930243728	-0.61278930243728	2.13016099916782	-0.61278930243728	0.69142498462131	0.855149830834547	7
chr1-127898186-127898728	-0.644403714534656	-0.644403714534656	1.57516346138293	-0.644403714534656	-0.644403714534656	-0.119861286500679	-0.644403714534656	1.84968350392493	-0.082967106133903	5
chr1-127908959-127909237	-0.500380622198519	-0.500380622198519	1.51362875193173	-0.500380622198519	-0.500380622198519	-0.500380622198519	-0.500380622198519	1.9890356034579	-0.500380622198519	5
chr1-128092808-128093328	-0.340217819404177	2.66621701205584	-0.340217819404177	-0.340217819404177	-0.340217819404177	-0.284692276226603	-0.340217819404177	-0.340217819404177	-0.340217819404177	8
chr1-128093681-128093962	-0.346810572698174	2.66592943040951	-0.346810572698174	-0.346810572698174	-0.346810572698174	-0.291168579938225	-0.346810572698174	-0.293897414282237	-0.346810572698174	8
chr1-128121140-128121650	-0.3921849748164	-0.3921849748164	-0.3921849748164	2.62863602329864	-0.3921849748164	-0.3921849748164	-0.3921849748164	0.116658800416158	-0.3921849748164	2
chr1-128134851-128135364	0.0775584297231864	-1.02255344443211	0.591027805083034	-1.02255344443211	-0.231393805264723	-0.0904087360227114	-1.02255344443211	0.750306159480066	1.97057048029748	3
chr1-128162579-128163025	0.360609222305773	-0.797071534154639	0.900948463114595	-0.797071534154639	-0.797071534154639	1.65523812751171	-0.797071534154639	1.06856185784112	-0.797071534154639	7
chr1-128165176-128165403	0.34337312631523	-0.832300329241597	-0.640699144751379	1.97963118389924	0.0132003954835243	1.16003847949303	-0.832300329241597	-0.35864305271485	-0.832300329241597	2
chr1-128166400-128166600	-0.447508571907541	-0.447508571907541	-0.447508571907541	2.60649232645342	0.0116348959913585	-0.447508571907541	-0.447508571907541	0.0669242090004638	-0.447508571907541	2
chr1-128182115-128182379	-0.502826364446582	-0.502826364446582	-0.502826364446582	-0.502826364446582	-0.502826364446582	-0.502826364446582	-0.502826364446582	1.62625491673488	1.8935296343912	3
chr1-128197611-128197842	-0.398820872936078	-0.398820872936078	-0.398820872936078	2.61850754814013	-0.398820872936078	-0.398820872936078	-0.398820872936078	-0.398820872936078	0.173238562412419	2
chr1-128203443-128203751	-0.35827295342078	-0.35827295342078	-0.1525786053275	2.66048927927296	-0.35827295342078	-0.35827295342078	-0.35827295342078	-0.35827295342078	-0.35827295342078	2
chr1-128208411-128208826	-0.465042212354808	-0.465042212354808	0.158151243578443	2.58361207473342	-0.465042212354808	-0.465042212354808	-0.465042212354808	0.0484899558169846	-0.465042212354808	2
chr1-128223777-128224237	2.44051510455757	-0.514045279487889	-0.0325363481130068	-0.514045279487889	-0.514045279487889	-0.514045279487889	-0.514045279487889	0.676292920482768	-0.514045279487889	10
chr1-128245707-128246016	2.58693418121664	-0.415100372277147	0.318768424723392	-0.415100372277147	-0.415100372277147	-0.415100372277147	-0.415100372277147	-0.415100372277147	-0.415100372277147	10
chr1-128251293-128251657	-0.503174366554418	-0.503174366554418	1.65000213620802	-0.503174366554418	1.87221842967291	-0.503174366554418	-0.503174366554418	-0.503174366554418	-0.503174366554418	4
chr1-128251951-128252272	-0.502304223573255	-0.502304223573255	1.91969663253107	-0.502304223573255	-0.502304223573255	1.59643293248171	-0.502304223573255	-0.502304223573255	-0.502304223573255	7
chr1-128289779-128290442	-0.501798190045657	-0.501798190045657	-0.501798190045657	-0.501798190045657	1.57155715183955	1.94103017848005	-0.501798190045657	-0.501798190045657	-0.501798190045657	7
chr1-128355087-128355544	2.63106793146367	-0.390435840309806	0.101982950704971	-0.390435840309806	-0.390435840309806	-0.390435840309806	-0.390435840309806	-0.390435840309806	-0.390435840309806	10
chr1-128359473-128360191	-0.576997349142951	-0.576997349142951	0.457772221544478	-0.576997349142951	-0.576997349142951	-0.576997349142951	-0.576997349142951	0.702029547242397	2.30218232607083	3
chr1-128363538-128363892	-0.333333333333333	-0.333333333333333	-0.333333333333333	-0.333333333333333	-0.333333333333333	2.66666666666667	-0.333333333333333	-0.333333333333333	-0.333333333333333	7
chr1-12838673-12839110	-1.03751743498186	-1.03751743498186	-0.0642377489037862	1.55953978777762	1.30515743501499	-0.347482239970721	-1.03751743498186	0.712333221576097	-0.0527581505486295	2
chr1-128387982-128389149	-0.608208718039921	-1.00822477148114	0.556363748411358	-0.0514814333398083	-0.432871366183667	2.21171324974357	-1.00822477148114	0.442207422849446	-0.101273360478699	7
chr1-12840716-12841238	-0.166318030336955	-1.64598351167822	0.64487688546326	0.123520586685383	1.01431776269276	0.234637515670501	-1.64598351167822	0.738536845569454	0.702395457612038	9
chr1-12843535-12843846	2.66666666666667	-0.333333333333333	-0.333333333333333	-0.333333333333333	-0.333333333333333	-0.333333333333333	-0.333333333333333	-0.333333333333333	-0.333333333333333	10
chr1-128451398-128451641	-0.466890889386928	-0.466890889386928	-0.150409612674732	-0.466890889386928	-0.466890889386928	0.150150503952993	2.60601110881467	-0.271297553158284	-0.466890889386928	1
chr1-128453678-128454495	0.488770070415595	-1.00622412958721	0.293196365892131	-1.00622412958721	1.50244603306576	1.31612456650322	-1.00622412958721	0.198387368358421	-0.780252015473502	6
chr1-128476726-128477030	-0.443054189066924	-0.443054189066924	2.50374895811429	-0.443054189066924	-0.443054189066924	-0.443054189066924	-0.443054189066924	0.597630365354178	-0.443054189066924	9
chr1-128486482-128486771	-0.503579127745472	-0.503579127745472	-0.503579127745472	-0.503579127745472	-0.503579127745472	1.68554007770289	-0.503579127745472	-0.503579127745472	1.83951381651541	3
chr1-128508134-128508549	-0.476642685883182	-0.476642685883182	-0.476642685883182	-0.476642685883182	-0.476642685883182	2.31769921574743	-0.476642685883182	-0.476642685883182	1.01879958543484	7
chr1-128528826-128529058	-0.606408789572131	-0.606408789572131	0.266186639057121	-0.606408789572131	-0.606408789572131	-0.606408789572131	-0.606408789572131	1.55073431647857	1.82153178189709	3
chr1-12853901-12854198	-0.342907322511691	-0.342907322511691	-0.265440094597668	-0.342907322511691	-0.342907322511691	-0.342907322511691	2.6657913521795	-0.342907322511691	-0.342907322511691	1
chr1-12855402-12855609	-0.399668445193139	-0.399668445193139	0.180571993479643	-0.399668445193139	-0.399668445193139	2.61710712287233	-0.399668445193139	-0.399668445193139	-0.399668445193139	7
chr1-128625945-128626340	-0.333333333333333	-0.333333333333333	-0.333333333333333	-0.333333333333333	-0.333333333333333	-0.333333333333333	2.66666666666667	-0.333333333333333	-0.333333333333333	1
chr1-128641166-128641888	-0.493768576991262	-0.493768576991262	-0.307883267593608	-0.493768576991262	-0.493768576991262	-0.355704072673553	2.60029307106087	0.162698654520182	-0.124330077348843	1
chr1-128697559-128697914	2.66666666666667	-0.333333333333333	-0.333333333333333	-0.333333333333333	-0.333333333333333	-0.333333333333333	-0.333333333333333	-0.333333333333333	-0.333333333333333	10
chr1-128708015-128708454	-0.443883410741377	-0.443883410741377	-0.443883410741377	-0.443883410741377	-0.443883410741377	2.5005546629861	-0.443883410741377	-0.443883410741377	0.606629212203538	7
chr1-12871831-12873336	0.348980902964189	-1.93091239517216	0.205543065844611	0.795569087133586	0.118605932769132	-0.48206624357441	1.67675662216292	-0.0938579898647156	-0.638618982263157	1
chr1-128789024-128789368	-0.409958698842156	-0.409958698842156	0.271688055763562	-0.409958698842156	2.59802283613153	-0.409958698842156	-0.409958698842156	-0.409958698842156	-0.409958698842156	4
chr1-128799338-128799593	-0.503748036568512	-0.503748036568512	-0.503748036568512	-0.503748036568512	-0.503748036568512	1.82010208661469	-0.503748036568512	1.70613416936489	-0.503748036568512	7
chr1-12886066-12886386	-0.96295416648803	-0.96295416648803	0.494868747747687	2.09346758344232	-0.0439393211565889	0.661221504164718	-0.96295416648803	0.0667269585491107	-0.383482973283152	2
chr1-12891375-12892150	1.98192640535966	-0.869216396146546	0.679633003991846	-0.869216396146546	-0.185737693344508	0.338696061567909	-0.869216396146546	0.662347807011275	-0.869216396146546	10
chr1-128974267-128974778	-0.48526284515609	-1.15886042236956	0.817128467205968	-1.15886042236956	0.294418726739072	0.553393845440372	-1.15886042236956	1.01218047263363	1.28472260024574	9
chr1-12898820-12899557	-0.846039289474288	-0.846039289474288	-0.340147318562008	-0.846039289474288	0.270164739162056	1.78418507306675	-0.846039289474288	0.404576221054005	1.26537844317634	7
chr1-12910183-12910665	1.10375887373257	-0.808430638101401	0.749730659601941	-0.808430638101401	0.566745105150931	1.62191855202156	-0.808430638101401	-0.808430638101401	-0.808430638101401	6
chr1-129199965-129200326	-0.669395392425518	-0.669395392425518	0.0246896284262579	-0.669395392425518	0.862039263660832	0.232773171461268	-0.669395392425518	-0.669395392425518	2.22747489857923	3
chr1-129211780-129212006	2.05097229098325	-0.614760970960091	1.12299247787119	-0.614760970960091	-0.614760970960091	0.514601056906105	-0.614760970960091	-0.614760970960091	-0.614760970960091	10
chr1-129212740-129213164	-0.402701422991562	-0.402701422991562	0.207021143725594	-0.402701422991562	-0.402701422991562	-0.402701422991562	-0.402701422991562	2.61188881721534	-0.402701422991562	5
chr1-129216378-129216703	0.934691837491699	-0.900976756413444	-0.302653684200954	-0.900976756413444	1.73931272050913	0.654418477835662	-0.900976756413444	0.578137674018242	-0.900976756413444	6
chr1-129218280-129218559	1.96525478511312	-0.702331115206616	-0.702331115206616	-0.702331115206616	1.21609768092421	0.427815799678673	-0.702331115206616	-0.702331115206616	-0.0975126896829219	6
chr1-129226807-129227057	-0.425036616402192	-0.425036616402192	-0.217795996777389	2.6164186369998	-0.425036616402192	-0.425036616402192	-0.425036616402192	-0.425036616402192	0.151597058190741	2
chr1-129244705-129245162	2.09859513944048	-0.495523638393617	-0.495523638393617	-0.495523638393617	1.37007032931484	-0.495523638393617	-0.495523638393617	-0.495523638393617	-0.495523638393617	6
chr1-129249476-129250034	1.26151717894019	-0.588210186575223	-0.588210186575223	-0.588210186575223	2.07230038410266	0.195443556408488	-0.588210186575223	-0.588210186575223	-0.588210186575223	6
chr1-129254723-129255215	-0.957947872509444	-0.957947872509444	0.0476481331757865	-0.957947872509444	0.521222091652859	1.65619038734236	-0.957947872509444	0.699341343825786	0.907389534040983	7
chr1-129259661-129260210	-0.0585527497602265	-1.0389523173796	-0.479732398450578	-1.0389523173796	0.723715158492295	0.622468290019926	2.06378687449428	-0.643967309500304	-0.149813230536192	1
chr1-129261379-129261908	1.89839072071274	-0.750629453573645	0.32865706244998	-0.750629453573645	1.15444756129338	0.371651923412121	-0.750629453573645	-0.750629453573645	-0.750629453573645	6
chr1-129267706-129268158	2.1165406888429	-0.733147093321754	0.66010598705365	-0.733147093321754	-0.733147093321754	0.474148932277147	-0.733147093321754	0.414939858435076	-0.733147093321754	10
chr1-129272974-129273270	-0.854211254973702	-0.854211254973702	0.255772216292295	-0.854211254973702	0.125419253976749	1.06945739103975	2.01978324037908	-0.671278583519227	-0.236519753247534	1
chr1-129273551-129274750	-0.903010267298419	2.16572747948939	-0.269902803753155	-0.581111417636975	0.703677276365898	-0.0225691839282784	-1.24615140298754	0.184693109337154	-0.0313527895880766	8
chr1-129275483-129276242	1.31875952374932	-2.07612815261467	0.136950647210771	-0.0461870164043465	0.212756765716025	-0.368176713404815	-0.733123296053771	0.744831455095522	0.810316786705966	6
chr1-129277345-129277615	-0.055918688705465	-1.13967352734437	-0.0799470711650659	-1.13967352734437	0.808817138075055	0.467325390784322	-1.13967352734437	1.69838865618959	0.580355156854672	5
chr1-129283956-129284159	0.0902479288412364	-0.569836775838833	-0.462261827469623	2.58769472010372	-0.0951283493203181	-0.290185915310693	-0.569836775838833	-0.569836775838833	-0.120856229327824	2
chr1-129287495-129288351	-0.773426572490472	-1.34401109064941	1.07370225855654	0.0206914804071825	1.52839140290078	0.106388687220174	-1.34401109064941	0.265135184921129	0.46713973978348	9
chr1-129295127-129295433	2.45781148220802	-0.45385875348743	-0.45385875348743	-0.45385875348743	-0.45385875348743	-0.45385875348743	-0.45385875348743	0.719199792203992	-0.45385875348743	10
chr1-129296883-129297158	-0.480029411083763	-0.480029411083763	-0.480029411083763	-0.480029411083763	2.28899972051366	-0.480029411083763	-0.480029411083763	1.07120615707268	-0.480029411083763	4
chr1-129313665-129314554	0.125090270984449	-1.20574203269001	0.529359118308434	0.385775269891099	-0.727199427204615	1.8952633074788	-1.20574203269001	-0.401490135839481	0.604685661761322	7
chr1-129323675-129323920	-0.638180408448698	-0.638180408448698	1.63204339001766	-0.638180408448698	1.58805944376025	-0.638180408448698	-0.638180408448698	0.60897961691428	-0.638180408448698	4
chr1-129337744-129338014	-0.84038320465041	-0.84038320465041	1.04726277109587	-0.84038320465041	1.01069099380839	-0.84038320465041	-0.84038320465041	1.23359435172833	0.91036790661946	9
chr1-129339223-129339914	0.772456096910599	-1.1453398096293	0.625753860027331	-1.1453398096293	0.693603729429483	0.47964338352367	-1.1453398096293	1.43014286863872	-0.565580509641889	6
chr1-129346437-129347062	1.03395626371165	-0.815318053933419	0.992955228244166	-0.815318053933419	0.514611416187961	1.53506736152331	-0.815318053933419	-0.815318053933419	-0.815318053933419	6
chr1-129365687-129366175	0.663627983885207	-0.729525350257569	-0.275436967575105	-0.729525350257569	2.27618720054519	-0.13930332878306	-0.729525350257569	0.393026512958041	-0.729525350257569	4
chr1-129367427-129367644	-0.333333333333333	-0.333333333333333	-0.333333333333333	-0.333333333333333	2.66666666666667	-0.333333333333333	-0.333333333333333	-0.333333333333333	-0.333333333333333	4
chr1-129382449-129382655	1.32884065203345	-0.493798735718515	-0.493798735718515	-0.493798735718515	2.12775049799615	-0.493798735718515	-0.493798735718515	-0.493798735718515	-0.493798735718515	6
chr1-129401739-129401976	-0.333333333333333	-0.333333333333333	-0.333333333333333	-0.333333333333333	2.66666666666667	-0.333333333333333	-0.333333333333333	-0.333333333333333	-0.333333333333333	4
chr1-129405221-129405588	-0.705474863080989	-0.939560445388203	-0.214724464807916	2.41970205671443	-0.0978321212817767	-0.245353113424344	0.542093636203949	-0.56232529096414	-0.196525393971011	2
chr1-129427878-129428097	-0.454192329926583	-0.454192329926583	0.723115651103022	-0.454192329926583	-0.454192329926583	-0.454192329926583	-0.454192329926583	2.45623065838306	-0.454192329926583	5
chr1-129439042-129439302	1.3177326618502	-0.741577469373339	-0.0703600347868614	1.72111275551359	0.739401964289762	-0.741577469373339	-0.741577469373339	-0.741577469373339	-0.741577469373339	2
chr1-129452062-129452592	-0.288642027042565	-1.11628105043615	0.0976525874862026	0.863234809504131	1.26454805064666	-0.765644286006252	-1.11628105043615	-0.449399878772385	1.51081284505652	3
chr1-129453018-129453368	0.23009209525084	-0.862472344631785	-0.506358765943806	1.75068215343243	1.49472306884841	-0.399597529279551	-0.862472344631785	0.0178760115870332	-0.862472344631785	2
chr1-12947089-12947443	-0.427774578922493	-0.849150078333609	-0.437117071613618	2.17434009249377	-0.546112454706418	0.043447645718392	-0.849150078333609	-0.170092231096128	1.06160875479371	2
chr1-129479479-129479726	2.03239159376756	-0.729169770148509	-0.504141967629086	-0.729169770148509	-0.729169770148509	-0.144189534775006	-0.729169770148509	0.383412663699551	1.14920632553102	10
chr1-129480541-129480819	1.88046003995663	-0.88115289171745	0.0189751265027931	-0.88115289171745	1.10489665639863	0.288829426177053	-0.88115289171745	0.231450317834699	-0.88115289171745	6
chr1-129482322-129482553	2.66666666666667	-0.333333333333333	-0.333333333333333	-0.333333333333333	-0.333333333333333	-0.333333333333333	-0.333333333333333	-0.333333333333333	-0.333333333333333	10
chr1-129483767-129484005	-0.821606551158268	-0.821606551158268	0.174085782034192	-0.821606551158268	2.10759798919068	0.903988623924576	-0.821606551158268	-0.00112289904635995	0.101876708529985	4
chr1-129486951-129487199	-0.559282922187326	-0.559282922187326	-0.100757703109965	-0.559282922187326	1.46410438654013	-0.559282922187326	-0.559282922187326	-0.559282922187326	1.99235084969379	3
chr1-12949174-12949406	1.17370528539749	-0.740782945249338	-0.740782945249338	-0.740782945249338	0.636045951276994	-0.740782945249338	-0.740782945249338	0.0305292562677059	1.8636342333045	3
chr1-12950145-12950376	-0.59825751988272	-0.59825751988272	-0.321219963190415	-0.59825751988272	-0.59825751988272	2.28247976336344	-0.59825751988272	0.0866070071693088	0.943420792071259	7
chr1-129503604-129504658	0.0886651494740511	-1.07681503268512	1.39240460521637	1.71073659286579	-0.23864493195623	-0.583048803050579	-1.07681503268512	0.331836748091759	-0.548319295270934	2
chr1-129509914-129510127	2.52693556346986	-0.436610271212766	0.529336335019504	-0.436610271212766	-0.436610271212766	-0.436610271212766	-0.436610271212766	-0.436610271212766	-0.436610271212766	10
chr1-129511456-129511902	0.31737765697364	-0.732026533399966	-0.389980729891796	1.77789890464269	1.53205113024915	-0.732026533399966	-0.732026533399966	-0.30924082837382	-0.732026533399966	2
chr1-129513914-129514130	-0.00806009753143851	2.64591099069518	-0.363988266765701	-0.407372622265178	-0.407372622265178	-0.3509818336438	-0.407372622265178	-0.353747390969179	-0.347015534989524	8
chr1-129520595-129520939	-0.398445422674358	-0.398445422674358	-0.241791437379794	-0.398445422674358	-0.398445422674358	-0.398445422674358	2.64364508857994	-0.0111811151540001	-0.398445422674358	1
chr1-129528461-129528798	2.66666666666667	-0.333333333333333	-0.333333333333333	-0.333333333333333	-0.333333333333333	-0.333333333333333	-0.333333333333333	-0.333333333333333	-0.333333333333333	10
chr1-129535560-129536056	2.65781574604332	-0.362996094883862	-0.116843081856281	-0.362996094883862	-0.362996094883862	-0.362996094883862	-0.362996094883862	-0.362996094883862	-0.362996094883862	10
chr1-129539908-129540243	-0.492581260130414	-0.492581260130414	1.30156747784366	-0.492581260130414	2.14650134306924	-0.492581260130414	-0.492581260130414	-0.492581260130414	-0.492581260130414	4
chr1-12956093-12956474	0.539897370134438	-1.08660598862365	-0.379743112388985	0.210130512798596	-0.696699034415723	-0.397523116829084	2.34506675897355	-0.431317611115728	-0.103205778533413	1
chr1-12957524-12958279	-0.0812395478506217	-1.12620242717283	-0.274706952472263	1.37310045028886	-1.12620242717283	1.08733748937511	-1.12620242717283	0.978779484053887	0.295336358123519	2
chr1-129604012-129604256	-0.444478876276249	-0.444478876276249	0.613122713266826	-0.444478876276249	-0.444478876276249	-0.444478876276249	-0.444478876276249	-0.444478876276249	2.49822942066691	3
chr1-129611547-129611944	-0.540286069373811	-0.540286069373811	-0.174188449561227	2.14613112782628	-0.540286069373811	-0.540286069373811	-0.540286069373811	1.26977373797781	-0.540286069373811	2
chr1-129619754-129620196	2.12819486514104	-0.691546935890831	0.112643433757522	-0.691546935890831	-0.691546935890831	0.20440991881457	-0.691546935890831	1.01248646174102	-0.691546935890831	10
chr1-129655003-129655453	2.28769322850209	-0.582503456092321	-0.582503456092321	-0.582503456092321	-0.582503456092321	0.633481351676969	-0.582503456092321	0.573846156374862	-0.582503456092321	10
chr1-12966331-12966827	0.31519446721647	-1.00275857210204	-0.358392496873331	-1.00275857210204	0.892887271785288	0.113966899547046	-1.00275857210204	0.0591996514900563	1.98541992314059	3
chr1-12967141-12968081	-0.418170236486472	1.91412145649418	-0.420418358713147	-1.29373087567563	-0.432097456330541	0.0525540825895585	1.29737821930074	-0.660764788003433	-0.0388720431752496	8
chr1-129675732-129676306	-0.794069761739524	-0.794069761739524	0.424597962808817	1.4415702395362	-0.794069761739524	-0.398065065671553	-0.794069761739524	-0.040902659802731	1.74907857008737	3
chr1-129677657-129678327	-0.558213093736347	-0.558213093736347	1.11497032019821	-0.558213093736347	2.21058070217038	-0.558213093736347	-0.558213093736347	-0.558213093736347	0.0237275400494965	4
chr1-129688092-129689045	-0.639774841285568	-1.1249131184656	0.377296780114649	-0.54474538422545	-0.950466394756361	-0.405546838587898	1.94578906419601	0.927346696731937	0.415014036278278	1
chr1-129724630-129725425	-0.896362347034029	-1.17887062575569	0.432556612091085	-0.503177959645121	0.649654616044502	0.137688460673091	-1.17887062575569	1.66656450045003	0.870817368931825	5
chr1-129729012-129729536	1.12009336116173	-1.93662150070279	0.305085866562025	-1.02275455851136	0.26165440556103	0.0058858823243925	0.481828413376656	-0.397253543398849	1.18208167362716	6
chr1-129754099-129754459	-0.679848154354623	-0.679848154354623	-0.378952020040693	-0.679848154354623	1.97575024715113	-0.679848154354623	-0.679848154354623	0.807842476324531	0.994600068338148	4
chr1-129771769-129772052	-0.0859843628030877	-1.18305961988598	0.545262308967027	-1.18305961988598	1.4468597695992	-0.718273755992857	1.13160099333842	0.7322368959005	-0.685582609237251	4
chr1-129777150-129777413	-0.450048107612281	-0.450048107612281	0.675200022674338	-0.450048107612281	-0.450048107612281	2.47513673061163	-0.450048107612281	-0.450048107612281	-0.450048107612281	7
chr1-12979398-12980537	1.3291633624171	-0.733977472721645	1.11530409651752	-0.733977472721645	1.49162402794371	-0.733977472721645	-0.733977472721645	-0.733977472721645	-0.266204123270109	6
chr1-12989173-12989893	-0.166433015353722	-1.38574210003217	1.09816471716123	1.53055546819213	0.368021600061375	0.163971894380292	-1.38574210003217	0.333588349653397	-0.556384814030362	2
chr1-12998731-12999548	0.613535479847725	-1.20172257432914	0.684226833676255	-1.20172257432914	1.40920989695428	0.432509753477388	-1.20172257432914	-0.28755484553638	0.753240604568153	6
chr1-13002674-13002949	-0.250078013602047	2.6046047701828	-0.189602816766071	0.00526999598558739	-0.473663590673606	-0.133690260684662	-0.679589320173496	-0.33350486152299	-0.54974590274551	8
chr1-13009720-13010004	1.88827831285833	-1.1162954284038	-0.0145611490131945	0.680261163623909	-0.576100941635361	-0.161609280201671	-1.1162954284038	-0.511051596163	0.92737434733859	10
chr1-13010766-13011687	1.77653091839433	-1.68816499943548	-0.276548877167491	-1.09625576594478	0.269584155919194	0.72330251206672	-0.12174130164233	0.305924217716786	0.107369140093046	6
chr1-13013081-13013412	0.0240822842021886	-0.866246549588081	0.439636920863275	-0.866246549588081	-0.866246549588081	1.77412454112214	-0.866246549588081	1.28593641567213	-0.058793963507408	7
chr1-13016206-13016574	1.81586401798874	-0.985135656173646	0.536474086706429	-0.985135656173646	0.357781031713108	0.992645790320664	-0.985135656173646	-0.608978520889371	-0.138379437318629	6
chr1-13016988-13017325	0.939693070268085	-1.09683982840937	-0.101149791021173	-1.09683982840937	1.83235795796544	0.19735356882679	-1.09683982840937	0.133882812029703	0.288381867159273	6
chr1-13017614-13017910	2.16386885271954	-0.772862860670896	0.902248925298471	-0.772862860670896	0.283131378315662	-0.150776373158689	-0.772862860670896	-0.772862860670896	-0.107021340491393	10
chr1-13032445-13032712	-0.736070490011428	-0.736070490011428	0.133523615573975	-0.736070490011428	-0.736070490011428	1.52451846330625	-0.736070490011428	0.33879127775683	1.68351909342008	3
chr1-13034023-13034696	0.111458260240435	-1.35077160669188	1.15139616647552	0.397881568579188	-0.824980875276395	1.4369195328732	-1.35077160669188	0.121992393281222	0.306876167210587	9
chr1-13037388-13037997	1.43467779177452	-1.43447429419576	0.43588498135365	0.852969022767472	0.399648121395881	0.591429462647555	-1.43447429419576	-0.278545531359085	-0.567115260188481	6
chr1-13046492-13046730	-0.752743813566432	-0.752743813566432	0.209290749765891	-0.752743813566432	1.3698968232132	1.74815251566387	-0.752743813566432	0.436378979189194	-0.752743813566432	7
chr1-13048751-13048976	-0.645140227064922	-0.645140227064922	1.06337931389674	-0.645140227064922	1.8679870863762	-0.645140227064922	-0.645140227064922	-0.645140227064922	0.939474962116589	4
chr1-13054493-13055177	-0.615649618769316	2.58161051616776	-0.388498970644745	0.0510811923071254	-0.415174827215079	0.0929488999067197	-0.615649618769316	-0.391033977403146	-0.299633595580005	8
chr1-13072572-13073495	-0.660760723308589	-0.660760723308589	1.02111327719439	-0.660760723308589	-0.660760723308589	1.5253314787825	-0.660760723308589	1.41811958387464	-0.660760723308589	7
chr1-13079425-13080452	-0.60500051339094	-0.60500051339094	0.0818572086461378	-0.60500051339094	2.42597606073898	-0.00981747762557538	-0.60500051339094	0.526986775195154	-0.60500051339094	4
chr1-13081019-13081320	-0.498675853722932	-0.498675853722932	-0.0979089347467103	-0.498675853722932	-0.498675853722932	-0.498675853722932	-0.498675853722932	2.47353177436694	0.616432282717368	5
chr1-13082313-13082518	-0.333333333333333	-0.333333333333333	-0.333333333333333	-0.333333333333333	2.66666666666667	-0.333333333333333	-0.333333333333333	-0.333333333333333	-0.333333333333333	4
chr1-13082829-13083166	-0.695912464572416	-0.695912464572416	0.154431840438827	-0.695912464572416	1.80569603040566	1.51463488168743	-0.695912464572416	0.00479957033016433	-0.695912464572416	4
chr1-13091295-13091556	-0.333333333333333	-0.333333333333333	-0.333333333333333	2.66666666666667	-0.333333333333333	-0.333333333333333	-0.333333333333333	-0.333333333333333	-0.333333333333333	2
chr1-1310431-1310712	-0.495498546191569	-0.495498546191569	1.36944530384154	-0.495498546191569	-0.495498546191569	-0.495498546191569	-0.495498546191569	-0.495498546191569	2.09904451949944	3
chr1-13105199-13105705	1.27946761457219	-0.939214911021888	-0.396842114516629	1.71406576053076	0.656379235004215	0.000750025481001789	-0.939214911021888	-0.939214911021888	-0.436175788005868	2
chr1-13123105-13123908	-1.0687129496376	-1.6976131998033	0.813459744019674	-0.193433256210432	-0.566908889899768	0.0342421466978528	0.292711478436451	1.08948296301117	1.29677196338595	3
chr1-13124785-13125017	1.43715383596604	-1.46394302155377	-0.281953261568973	0.27074054167896	0.622418190343313	0.994208869949663	-1.46394302155377	-0.295144296041743	0.180462162780275	6
chr1-13125596-13125974	0.0627260260821876	-1.58025485343431	0.762635904045745	-1.58025485343431	0.487494193808468	1.02998410641305	1.01957348938804	0.0745623177348851	-0.276466330603765	9
chr1-13128934-13129405	-1.0291118929116	-1.0291118929116	0.913479565120612	-1.0291118929116	0.685347743630912	1.24336252151223	-1.0291118929116	0.41157217466937	0.862685566713264	9
chr1-13130865-13131149	-0.922209203416148	-0.922209203416148	1.06022184358618	1.50229752589866	1.26481653368678	-0.492750055293379	-0.922209203416148	-0.10541459162611	-0.462543646003686	2
chr1-13133287-13133664	0.203262894959775	-1.24560449574622	0.879511421643744	-1.24560449574622	-0.550956718575069	0.595872861914146	1.81128359046371	-0.0781602890465219	-0.369604769867338	1
chr1-13134294-13134832	-0.919142906473779	-1.48746946366409	-0.0981545860477831	1.91078569886612	0.147408022814017	0.920297443407309	0.311153405029121	-0.457111896323328	-0.32776571760758	2
chr1-131346664-131347392	-0.443308604527356	-0.443308604527356	-0.443308604527356	2.50277427486068	-0.443308604527356	0.600385956830806	-0.443308604527356	-0.443308604527356	-0.443308604527356	2
chr1-13137023-13137334	-0.42338597457378	-0.42338597457378	0.125213160249975	-0.42338597457378	-0.42338597457378	-0.42338597457378	2.62042555400271	-0.42338597457378	-0.205322866810004	1
chr1-13145067-13145513	-0.26375140772328	-1.02177645590572	-0.28055789856632	-1.02177645590572	0.795368502072143	-0.593584224367098	2.17685684028366	0.199801111110454	0.00941998900188294	1
chr1-13146540-13146854	1.88736155184825	-0.914467885563039	0.455386566139211	-0.914467885563039	0.0930179978217445	0.866062721349536	-0.914467885563039	-0.914467885563039	0.356042705093418	6
chr1-131484590-131484877	-0.333333333333333	-0.333333333333333	-0.333333333333333	-0.333333333333333	-0.333333333333333	2.66666666666667	-0.333333333333333	-0.333333333333333	-0.333333333333333	7
chr1-13152820-13153236	-0.377237505614435	-0.377237505614435	-0.220916182836543	-0.377237505614435	-0.377237505614435	-0.174051758856286	2.65839297537944	-0.377237505614435	-0.377237505614435	1
chr1-131575935-131576166	2.66666666666667	-0.333333333333333	-0.333333333333333	-0.333333333333333	-0.333333333333333	-0.333333333333333	-0.333333333333333	-0.333333333333333	-0.333333333333333	10
chr1-13159496-13160393	-0.141585491003649	-0.921676622044197	0.137761438833655	-0.921676622044197	-0.360664026642835	0.069801386183221	2.37006877844259	-0.607392210139759	0.375363368415167	1
chr1-13160626-13161126	1.50671792396693	-0.962795424019774	0.244584942575019	-0.962795424019774	0.813186942148567	1.12966794607129	-0.962795424019774	-0.962795424019774	0.157023941317286	6
chr1-131615290-131615555	-0.378938963056748	-0.378938963056748	-0.222570788377269	-0.378938963056748	-0.378938963056748	-0.378938963056748	2.65760134302062	-0.378938963056748	-0.161396776302868	1
chr1-13161908-13162170	-0.342907322511691	-0.342907322511691	-0.265440094597667	-0.342907322511691	-0.342907322511691	-0.342907322511691	2.6657913521795	-0.342907322511691	-0.342907322511691	1
chr1-13183232-13183690	-0.581678917589085	-0.581678917589085	-0.317293084824429	-0.581678917589085	-0.581678917589085	0.792911110385243	-0.581678917589085	0.0719092835107706	2.36086727887384	3
chr1-13191135-13192025	0.800345335269103	-1.51641939563501	0.371412912427729	-1.51641939563501	-0.516740658445552	0.446617305700458	1.41639166073139	0.350344657949124	0.164467577637776	1
chr1-131944567-131944863	-0.605443943433328	-0.605443943433328	0.248359386112575	-0.605443943433328	-0.605443943433328	1.61409545164801	-0.605443943433328	-0.605443943433328	1.77020882283939	3
chr1-13201234-13202307	0.720998362635551	-2.07967820963862	0.141615753932436	-1.18653783697586	0.203016815161339	0.451590020455841	0.283921082340873	0.327449756285416	1.13762425580303	9
chr1-132092242-132092673	2.45781148220802	-0.45385875348743	-0.45385875348743	-0.45385875348743	-0.45385875348743	-0.45385875348743	-0.45385875348743	0.719199792203991	-0.45385875348743	10
chr1-132097243-132097590	2.66666666666667	-0.333333333333333	-0.333333333333333	-0.333333333333333	-0.333333333333333	-0.333333333333333	-0.333333333333333	-0.333333333333333	-0.333333333333333	10
chr1-13214788-13215274	-0.715070519668263	-0.715070519668263	0.247592839063623	-0.715070519668263	0.346943488282306	-0.0894377846556436	2.4006168593493	-0.715070519668263	-0.0454333233665372	1
chr1-13215953-13216370	-0.780039435478139	-0.780039435478139	0.0680242482838983	-0.780039435478139	1.09113495507076	1.42457922845791	-0.780039435478139	1.31645874557813	-0.780039435478139	7
chr1-132278531-132278946	-1.07026974000943	-1.07026974000943	0.191385001943653	1.57487251736124	0.520430236256979	0.335352929680984	-1.07026974000943	1.15754212489009	-0.568773590104671	2
chr1-132335569-132335861	2.62859948436586	-0.45834763207022	-0.0810344922020047	-0.45834763207022	-0.45834763207022	-0.45834763207022	-0.45834763207022	-0.147429035362451	-0.108397796450307	10
chr1-132363815-132364409	0.862463998909339	-1.64830871625322	-0.139441903986552	-1.27298548732377	-0.0683609656901213	-0.052741332080688	1.3314481460964	-0.0677707692836185	1.05569702961223	1
chr1-132373483-132373708	-0.657990256883872	-0.657990256883872	0.974619382323807	-0.657990256883872	-0.657990256883872	-0.657990256883872	-0.657990256883872	1.35999683801821	1.61332532096121	3
chr1-132474750-132474977	1.86678967723342	-0.625668045567053	-0.625668045567053	-0.625668045567053	-0.625668045567053	-0.625668045567053	-0.625668045567053	1.38266297740494	0.504555618763957	10
chr1-132494659-132494921	-0.488099587327369	-0.488099587327369	-0.488099587327369	-0.488099587327369	2.20604423314452	-0.488099587327369	-0.488099587327369	-0.488099587327369	1.21065287814707	4
chr1-132502794-132503093	-0.572112526488541	-0.572112526488541	-0.381222356452362	2.22938416624693	1.11261377139853	-0.572112526488541	-0.572112526488541	-0.100212948750386	-0.572112526488541	2
chr1-132523293-132523570	1.6717611918264	-0.877339202187201	0.161237140097748	-0.877339202187201	0.0392700060707191	0.20261025536618	-0.877339202187201	-0.877339202187201	1.43447821538776	6
chr1-132541450-132541754	0.822226548728569	-0.904383399013006	0.783945156384346	1.84871038453111	-0.904383399013006	-0.904383399013006	-0.904383399013006	0.0231092496821757	0.139542256725829	2
chr1-132581608-132582052	-0.324058107972766	-0.548119070403311	-0.475087999408555	1.05958265530601	-0.548119070403311	-0.548119070403311	2.28828662565525	-0.4578490173208	-0.446516945049205	1
chr1-132615511-132615748	-0.82034788156321	-0.82034788156321	-0.283270967364557	1.80702540257348	1.54967358462077	-0.354954455856055	-0.82034788156321	0.064790656390215	-0.322220575674223	2
chr1-132621669-132622032	-0.47552106400779	-1.16018687420098	0.29036568757383	-1.16018687420098	1.30174435328717	0.58020233618851	-1.16018687420098	0.77068822566629	1.01308108389491	9
chr1-132627259-132627771	0.401699116382473	-1.55840987903276	0.495144332985442	0.450782224200089	1.26086543645675	-0.253467433764653	-1.55840987903276	0.923479172929888	-0.161683091124472	6
chr1-132643547-132643822	-0.653441706691646	-0.653441706691646	0.371853313733498	-0.653441706691646	2.36285030330817	0.235007506635837	-0.653441706691646	-0.653441706691646	0.297497409780719	4
chr1-132649398-132649691	2.39096942697648	-0.523436713172286	-0.0484717763535053	-0.523436713172286	-0.523436713172286	-0.523436713172286	-0.523436713172286	-0.523436713172286	0.798122628410744	10
chr1-132689261-132689466	-0.580627706428418	-0.580627706428418	-0.402142684634683	2.03881151437168	-0.580627706428418	-0.580627706428418	-0.580627706428418	-0.139394894906034	1.40586459731112	2
chr1-132707075-132708107	-0.898086967501391	-0.898086967501391	1.56797949533086	-0.898086967501391	0.190142725385212	-0.257010565508887	-0.898086967501391	0.930821858339474	1.1604143564589	9
chr1-132715887-132716251	-0.14585275658223	-0.386056304951166	-0.386056304951166	-0.386056304951166	-0.386056304951166	-0.386056304951166	2.65469968135021	-0.192509095060976	-0.386056304951166	1
chr1-132728429-132728662	1.42521758026591	-0.764465263348542	-0.407609518659018	1.85413523436666	0.0229040620553937	0.163213695365219	-0.764465263348542	-0.764465263348542	-0.764465263348542	2
chr1-132733282-132733621	-0.503579127745472	-0.503579127745472	-0.503579127745472	-0.503579127745472	-0.503579127745472	1.6855400777029	-0.503579127745472	-0.503579127745472	1.83951381651541	3
chr1-132734683-132734951	-0.333333333333333	-0.333333333333333	-0.333333333333333	-0.333333333333333	-0.333333333333333	2.66666666666667	-0.333333333333333	-0.333333333333333	-0.333333333333333	7
chr1-132765095-132766233	-0.577404310859401	-0.911355412118014	-0.203837060498387	2.28357127790383	-0.190859690787351	0.786421473408617	-0.911355412118014	0.0304440123509337	-0.305624877282217	2
chr1-132769929-132770282	2.66666666666667	-0.333333333333333	-0.333333333333333	-0.333333333333333	-0.333333333333333	-0.333333333333333	-0.333333333333333	-0.333333333333333	-0.333333333333333	10
chr1-132805550-132806136	1.43440379696796	-0.905594218804173	-0.142888572253104	-0.905594218804173	-0.905594218804173	1.07712846543674	-0.905594218804173	0.0371480724247101	1.21658511264039	10
chr1-132814885-132815395	-0.731918719170291	-1.62766647529054	0.781024857653455	-0.55645859381857	0.949087719136237	0.459537575515691	1.20716919859297	0.537615596598612	-1.01839115921757	1
chr1-132816068-132816996	0.123439902009184	2.5594154138205	-0.0831837903187465	-0.395454452444685	-0.118880260622234	-0.678483951440029	-0.739409619919339	-0.449721078231898	-0.217722162852752	8
chr1-132822023-132822224	1.53632842040184	-0.662852173209588	-0.662852173209588	-0.662852173209588	-0.662852173209588	-0.662852173209588	-0.662852173209588	1.10916689490335	1.33161772395234	10
chr1-132823836-132824162	2.40693235444496	-0.46357307357067	-0.46357307357067	-0.46357307357067	-0.46357307357067	-0.46357307357067	-0.46357307357067	-0.46357307357067	0.83807916054973	10
chr1-132830274-132830962	-0.986889705627209	-1.85799733359568	-0.296375117807968	1.26722631440498	0.96110993871608	-0.197260488444325	0.898858000603521	-0.103230886011814	0.31455927776241	2
chr1-132835381-132835712	-0.664957495903069	-0.664957495903069	1.47698900705412	-0.664957495903069	-0.664957495903069	1.19110407430994	-0.664957495903069	-0.664957495903069	1.32165189405436	9
chr1-132843823-132844242	0.0781155989605461	-0.777286792999706	0.477368567862823	-0.777286792999706	2.29858150578505	-0.777286792999706	-0.777286792999706	0.256591020763967	-0.00150952137356552	4
chr1-132860048-132860413	1.98743525224493	-0.76397203410309	-0.225891097508722	-0.76397203410309	1.21473799258492	-0.76397203410309	-0.76397203410309	0.344519508091519	-0.264913519000286	6
chr1-132917735-132918358	-0.309228257614752	-0.754838115552829	-0.391729736274948	2.44254053456433	0.527026184608163	-0.566051465371919	-0.754838115552829	0.023116726468023	-0.21599775527324	2
chr1-13295695-13295934	-0.369324236442997	-0.369324236442997	-0.291336026623559	-0.369324236442997	-0.369324236442997	-0.369324236442997	2.65960851155335	-0.369324236442997	-0.152327066271803	1
chr1-13297109-13297597	2.40693235444496	-0.46357307357067	-0.46357307357067	-0.46357307357067	-0.46357307357067	-0.46357307357067	-0.46357307357067	-0.46357307357067	0.83807916054973	10
chr1-132990250-132990450	1.96420918229876	-0.659161296344178	-0.516649816735357	1.43233162194115	-0.659161296344178	-0.288689745932986	-0.659161296344178	0.045443943805135	-0.659161296344178	10
chr1-133008921-133009128	-0.333333333333333	-0.333333333333333	-0.333333333333333	-0.333333333333333	-0.333333333333333	-0.333333333333333	-0.333333333333333	-0.333333333333333	2.66666666666667	3
chr1-133010059-133010373	-0.59887691877977	-0.59887691877977	0.530630710811638	-0.59887691877977	-0.59887691877977	0.869251978220675	-0.59887691877977	2.19337882364631	-0.59887691877977	5
chr1-133022642-133022993	-0.357843680754894	-0.357843680754894	-0.357843680754894	-0.357843680754894	-0.357843680754894	-0.155801152418547	2.66070691770281	-0.357843680754894	-0.357843680754894	1
chr1-133068873-133069435	-1.0861906596918	-1.0861906596918	0.186056150829426	1.24773991367334	-0.384416814199313	0.154054818321394	-1.0861906596918	0.486369971769461	1.56876793868108	3
chr1-133076027-133076517	0.191234425167908	-0.815570265755239	-0.40536926474723	-0.815570265755239	0.632542884726666	-0.38902834438639	2.37073506960422	-0.409947117896423	-0.359027120958274	1
chr1-133078512-133078852	-0.73411204218281	-0.73411204218281	-0.289466302578199	-0.73411204218281	1.22802768091912	0.132810733023866	-0.73411204218281	-0.184507689264276	2.04958374663073	3
chr1-133079674-133080364	0.0308227420423974	-1.14969548379771	1.15899343978909	-1.14969548379771	-0.300710580054786	1.35099068105858	-1.14969548379771	0.752741098737128	0.456249069820735	9
chr1-133090837-133091286	0.610222660712122	-0.753756132164471	-0.531466557538568	-0.753756132164471	2.18901267605188	0.40196779376697	-0.753756132164471	0.345287955665476	-0.753756132164471	4
chr1-133151365-133151574	-0.333333333333333	-0.333333333333333	-0.333333333333333	-0.333333333333333	-0.333333333333333	-0.333333333333333	-0.333333333333333	2.66666666666667	-0.333333333333333	5
chr1-133168677-133169108	-0.734545785425041	-0.734545785425041	2.02084683691641	-0.734545785425041	1.00245992351327	0.28872474046259	-0.734545785425041	-0.734545785425041	0.360697426232936	9
chr1-133187016-133187525	-0.805118428466091	-0.805118428466091	1.29468722007663	-0.805118428466091	0.518603777075776	1.53429688333828	-0.805118428466091	0.678004261839773	-0.805118428466091	7
chr1-133187640-133187904	-0.333333333333333	-0.333333333333333	-0.333333333333333	2.66666666666667	-0.333333333333333	-0.333333333333333	-0.333333333333333	-0.333333333333333	-0.333333333333333	2
chr1-133200148-133200584	0.792668493494225	-0.947275122316093	0.848611841317455	1.82707930479139	0.304027763868161	-0.947275122316093	-0.947275122316093	-0.246283745433737	-0.684278291089211	2
chr1-133207205-133207412	-0.498535993438081	-0.498535993438081	1.45243051863872	-0.498535993438081	-0.498535993438081	2.03732143542785	-0.498535993438081	-0.498535993438081	-0.498535993438081	7
chr1-133213717-133213972	0.396629928743397	-1.4048509031644	-0.303888749520053	-0.327672393770928	-0.109292734561321	1.45720033035195	1.44578539104699	0.0467162824746605	-1.2006271516003	1
chr1-133215085-133215538	-0.118865903117169	-0.949698185850146	-0.092152658530762	-0.287313726710485	-0.35219443695156	-0.363048823090336	2.55615931776511	0.0544830885414341	-0.447368672056084	1
chr1-133216721-133217588	-0.665690182703569	-1.35275981920139	0.214858279014968	-0.3667754439692	-0.463352840478105	0.859473041711506	2.12630803699494	-0.24552878912375	-0.106532282245396	1
chr1-13322665-13323030	2.66666666666667	-0.333333333333333	-0.333333333333333	-0.333333333333333	-0.333333333333333	-0.333333333333333	-0.333333333333333	-0.333333333333333	-0.333333333333333	10
chr1-133227959-133228550	0.0899099642812567	-1.66072005520762	0.431499583548398	-1.66072005520762	0.0179308130329552	0.935125838219191	0.186060431490117	0.807818510167397	0.853094969675925	9
chr1-133234481-133234781	-0.799890912626124	-0.799890912626124	1.19779575489152	-0.799890912626124	1.8447360446453	-0.280574097600072	-0.799890912626124	0.681653414160405	-0.244047465592662	4
chr1-133235214-133235466	1.11780798008659	-1.07673887335945	-0.242225848260218	-1.07673887335945	-0.0245810958961735	-0.146999232849283	-1.07673887335945	1.28097495361196	1.24523986338548	6
chr1-133238575-133238892	0.769005862083907	-1.40725475178873	0.0114184670598363	0.327777985414462	-0.8855594580479	0.436730267370153	-1.40725475178873	0.930813233574045	1.22432314612296	3
chr1-133244569-133244823	-0.706149080492991	-0.706149080492991	0.0387070283487428	2.02672072245239	-0.706149080492991	-0.706149080492991	-0.706149080492991	1.13520966087898	0.330107990784839	2
chr1-133247000-133247839	-1.02685546646149	-1.20328352294857	0.953171428921269	-1.20328352294857	-0.315119941116937	0.889586087734736	-0.0865750634826997	1.35558311163411	0.636776888668162	9
chr1-133258315-133258580	-0.333333333333333	-0.333333333333333	-0.333333333333333	-0.333333333333333	2.66666666666667	-0.333333333333333	-0.333333333333333	-0.333333333333333	-0.333333333333333	4
chr1-133279952-133280540	0.218798310725487	-0.793853517953815	-0.133720250730412	0.417157743482881	-0.793853517953815	-0.579343960848702	2.41095666387387	-0.181885239294038	-0.564256231301454	1
chr1-133290099-133290311	-0.503748036568512	-0.503748036568512	-0.503748036568512	-0.503748036568512	-0.503748036568512	1.82010208661469	-0.503748036568512	1.70613416936489	-0.503748036568512	7
chr1-133306250-133306870	-0.448865426486168	-0.448865426486168	-0.448865426486168	2.48025245547623	-0.448865426486168	-0.448865426486168	-0.448865426486168	-0.448865426486168	0.661805529926948	2
chr1-133327044-133327519	2.34117157466989	-0.834012477820708	-0.316548191665239	-0.834012477820708	0.30772479830285	-0.16141474428847	-0.834012477820708	0.445210952516545	-0.114106956073451	10
chr1-133339624-133339870	-0.333333333333333	-0.333333333333333	-0.333333333333333	2.66666666666667	-0.333333333333333	-0.333333333333333	-0.333333333333333	-0.333333333333333	-0.333333333333333	2
chr1-133398710-133400353	0.125374762050029	-1.72450784656954	0.0843602399085637	-1.09243933442049	-0.584193334781819	0.626650692820819	1.62089391450869	0.511343496721898	0.432517409761849	1
chr1-133410449-133410940	0.174052029204025	-0.795389150218721	-0.00543307273367707	0.363947309097756	-0.795389150218721	-0.795389150218721	2.27266926285799	0.376321072448786	-0.795389150218721	1
chr1-133431106-133431397	2.39096942697648	-0.523436713172286	-0.0484717763535052	-0.523436713172286	-0.523436713172286	-0.523436713172286	-0.523436713172286	-0.523436713172286	0.798122628410744	10
chr1-133482620-133483097	1.23751578406914	-1.17100950475155	-0.189707477323107	1.70930055405804	0.561112512286065	-0.150615963063672	-1.17100950475155	-0.200658831818913	-0.624927568704456	2
chr1-133530652-133531075	-0.468032866002771	-0.468032866002771	0.896571052290697	-0.468032866002771	-0.468032866002771	-0.468032866002771	-0.468032866002771	-0.468032866002771	2.3796590097287	3
chr1-133533407-133533640	-0.788203616273875	-0.788203616273875	-0.117450949469765	-0.788203616273875	2.17170431646199	0.0836376595849273	-0.788203616273875	0.869964010543215	0.144959427975132	4
chr1-13353483-13353912	2.43737650913798	-0.458003824737391	-0.458003824737391	-0.458003824737391	-0.458003824737391	0.768650264023756	-0.458003824737391	-0.458003824737391	-0.458003824737391	10
chr1-133545835-133546145	-0.510430853827389	-0.510430853827389	-0.322937829351177	2.24120946312308	1.14431348919243	-0.510430853827389	-0.510430853827389	-0.510430853827389	-0.510430853827389	2
chr1-133597172-133597974	-0.00838613301807225	-1.01914694928872	0.298654137184102	2.36535258952461	-0.292245275493739	0.0942197718922404	-1.01914694928872	-0.0418261535690459	-0.377475037942648	2
chr1-133655486-133655709	-0.37640199319973	2.65238077399127	-0.333365772213006	-0.0606030425798822	-0.37640199319973	-0.37640199319973	-0.37640199319973	-0.37640199319973	-0.37640199319973	8
chr1-133657884-133658729	0.114399877899963	-0.536941688257563	-0.324641555097904	2.57876678851399	-0.536941688257563	-0.536941688257563	-0.536941688257563	-0.274528115120691	0.053769756834892	2
chr1-133664632-133665578	-0.602096428920024	-0.602096428920024	0.226290681811989	-0.602096428920024	1.8349166975572	1.55137119415096	-0.602096428920024	-0.602096428920024	-0.602096428920024	4
chr1-133672406-133672869	1.91183739612319	-0.827207668408118	1.1815297434566	-0.827207668408118	0.157702119326749	0.333213568276633	-0.827207668408118	-0.275452153550695	-0.827207668408118	6
chr1-133686863-133687464	0.89024739147319	-0.774633704243267	-0.231977597708035	-0.774633704243267	2.21866806325883	0.283379216961597	-0.774633704243267	-0.439258672251738	-0.397157289004043	4
chr1-13369221-13369996	0.363758918994554	-0.934271405630526	0.546521603421603	2.17030866086164	-0.934271405630526	-0.109387959537888	-0.934271405630526	-0.411318790254983	0.242931783406651	2
chr1-133736493-133736887	-0.659290124727967	-0.659290124727967	-0.444750743064818	-0.659290124727967	2.18087816276297	-0.101575493126557	-0.659290124727967	-0.128927332364917	1.13153590470519	4
chr1-133745086-133745368	-0.582911791916642	-0.582911791916642	-0.582911791916642	-0.582911791916642	2.21435351067349	-0.582911791916642	-0.582911791916642	0.984141938733156	0.298975302093205	4
chr1-133751720-133752113	-0.762490563659354	-0.762490563659354	-0.382120143289859	2.02866016578256	0.916014018356042	0.720720680988915	-0.762490563659354	-0.762490563659354	-0.233312467200241	2
chr1-133756886-133757294	-0.931197929897262	-0.931197929897262	0.560615786621469	2.19648777560745	0.00924479367492727	0.176832188098266	-0.931197929897262	-0.40435327305629	0.254766518745965	2
chr1-133757435-133757660	1.91944377859637	-1.03041463342533	0.291627638315657	-1.03041463342533	0.560656900986988	-0.405547523561095	-1.03041463342533	0.752251159070543	-0.0271880531324813	6
chr1-133771458-133771872	1.47712553481172	-0.543721609395628	-0.214381260105854	-0.543721609395628	1.99958538166791	-0.543721609395628	-0.543721609395628	-0.543721609395628	-0.543721609395628	6
chr1-133776273-133776708	0.575847499605863	-0.556631968623077	-0.372070170023357	2.49056751168535	-0.14941336272609	-0.496658821318034	-0.556631968623077	-0.442568165849346	-0.49244055412823	2
chr1-133787718-133788003	-0.533262090440305	-0.533262090440305	0.229678744223465	-0.533262090440305	-0.533262090440305	2.44173902524948	-0.533262090440305	-0.533262090440305	0.52815477316889	7
chr1-133788194-133788400	-0.644411755639049	-0.644411755639049	0.73515696361153	-0.644411755639049	1.38484910207767	1.7464644681451	-0.644411755639049	-0.644411755639049	-0.644411755639049	7
chr1-133812118-133812558	-0.231540846376689	2.5702728915365	-0.411929389101559	-0.499156946144342	-0.499156946144342	-0.38577896289372	0.347786472182315	-0.391339326913821	-0.499156946144342	8
chr1-133827963-133828228	2.65088516919353	-0.37242001023221	-0.0439450975680604	-0.37242001023221	-0.37242001023221	-0.37242001023221	-0.37242001023221	-0.37242001023221	-0.37242001023221	10
chr1-133842512-133842850	-0.606408789572131	-0.606408789572131	0.266186639057121	-0.606408789572131	-0.606408789572131	-0.606408789572131	-0.606408789572131	1.55073431647857	1.82153178189709	3
chr1-133846062-133846631	0.0580388148338804	-0.933505713532682	0.359241725558544	1.43803316303043	-0.933505713532682	-0.933505713532682	-0.933505713532682	1.46334493564013	0.415364215067746	2
chr1-133847699-133848004	-0.723916422684207	-0.723916422684207	0.307257686590925	-0.723916422684207	-0.723916422684207	0.616399010344924	-0.723916422684207	0.550666303731794	2.14525911275339	3
chr1-133853387-133853599	-0.333333333333333	-0.333333333333333	-0.333333333333333	-0.333333333333333	2.66666666666667	-0.333333333333333	-0.333333333333333	-0.333333333333333	-0.333333333333333	4
chr1-133858964-133859578	1.04703249487322	-0.846521716799112	-0.229331240756553	-0.846521716799112	1.87702613691507	-0.846521716799112	-0.846521716799112	0.679234821493536	0.0121246546711758	6
chr1-13386171-13386563	-0.333333333333333	-0.333333333333333	-0.333333333333333	-0.333333333333333	-0.333333333333333	-0.333333333333333	-0.333333333333333	-0.333333333333333	2.66666666666667	3
chr1-133872451-133873408	2.04213570438962	-0.746138942203636	1.22296718779108	-0.746138942203636	-0.746138942203636	0.0413795876457796	-0.746138942203636	0.00275754152190314	-0.324684252533839	10
chr1-133923777-133924559	0.980842404945719	-1.15123198927444	-0.282563956022879	-1.15123198927444	1.14873119815744	0.203676937170081	-1.15123198927444	0.137228526031364	1.26578085754159	6
chr1-133943149-133943728	1.11120444328815	-1.05853464839303	-0.528126424022666	-1.05853464839303	-0.278336726168104	0.779924566941396	-1.05853464839303	0.689761537221843	1.40117654791846	3
chr1-133944973-133945173	-0.804324185087122	-0.804324185087122	0.910063655543248	-0.804324185087122	1.71743503675617	-0.804324185087122	-0.804324185087122	0.608388507102266	0.78573372603392	4
chr1-133948074-133948436	-0.561803254666926	-1.02813535402673	1.17583011210187	-1.02813535402673	-0.357397869723216	0.74995698409167	-1.02813535402673	1.41426111605176	0.663558974225052	9
chr1-133951267-133951655	-0.52071119761152	-0.52071119761152	-0.52071119761152	-0.52071119761152	0.273105690408445	-0.52071119761152	-0.52071119761152	0.368695834801644	2.48246566045903	3
chr1-133963875-133964094	0.74825587766164	-1.07803613384506	1.00539781359218	-1.07803613384506	1.54876676281008	-0.304310990734747	-1.07803613384506	-0.342256571736027	0.578255509942064	6
chr1-133965923-133966830	-0.249599962370264	-0.771587092694304	-0.346242146842112	-0.771587092694304	0.166897345523135	-0.108153373606011	2.53235138382481	-0.0355404423515107	-0.416538618789441	1
chr1-133971509-133971825	0.633540218016897	-1.35234202956875	0.0231367682748176	-0.164902429104131	-0.995298823477743	0.119997705222699	1.79008830370469	0.847865710287047	-0.90208542335553	1
chr1-133987607-133987921	1.70386341271445	-0.92726719159754	0.3591301612181	-0.92726719159754	-0.92726719159754	0.187435107123957	-0.92726719159754	1.19280135351448	0.265838731819168	10
chr1-133993139-133993514	-1.12466605297911	-1.12466605297911	0.236598086490986	1.09509610655779	-0.457220737958078	0.448102798587313	-1.12466605297911	1.49269694422382	0.558724961035496	5
chr1-133997741-133998304	-0.795700336730203	2.52403298826625	-0.281190769202164	-0.585104189065595	-0.72937455774035	-0.177738928657566	0.01074525435184	0.0893461596847875	-0.0550156209070015	8
chr1-134000500-134001591	-0.055618530854769	-1.46604106184859	-0.431677465122219	0.220656695509122	1.57692958570876	0.326573757298917	-1.46604106184859	0.522775748369606	0.77244233278776	4
chr1-134009865-134010920	0.042717004699802	-2.0893313479832	0.69037240620935	-1.0694607500526	-0.249383271766371	0.981758040665657	0.609645763523625	0.659350844697588	0.424331310006149	9
chr1-134012846-134013046	0.424371409368955	-0.7959345395178	-0.597059533756594	2.12274729099329	0.959262976073734	-0.278940877501057	-0.7959345395178	-0.7959345395178	-0.242577646624926	2
chr1-134013391-134013928	-0.4946210086495	-0.4946210086495	2.11427065945877	-0.4946210086495	-0.4946210086495	-0.4946210086495	-0.4946210086495	1.34807640108773	-0.4946210086495	5
chr1-134018886-134019515	-0.216427903486413	-1.25871794308401	-0.0696734540913623	-1.25871794308401	-0.134353461150343	-0.154778916672806	2.0398903610914	0.420960233448202	0.631819027029347	1
chr1-134022523-134022992	2.29982658092278	-0.613200101078464	-0.375830038802669	-0.613200101078464	0.434270248419707	-0.613200101078464	-0.613200101078464	-0.613200101078464	0.707733714852506	10
chr1-13403729-13404576	0.200963884135121	-1.05627158641168	1.6073434289799	-1.05627158641168	0.752042612523753	1.07428516627249	-1.05627158641168	-0.549754469675399	0.0839341369991629	9
chr1-134046067-134046300	-0.444478876276249	-0.444478876276249	0.613122713266826	-0.444478876276249	-0.444478876276249	-0.444478876276249	-0.444478876276249	-0.444478876276249	2.49822942066691	3
chr1-134049222-134049434	-0.603608158354633	-0.603608158354633	1.32206947862824	-0.603608158354633	-0.603608158354633	0.306568955700174	-0.603608158354633	1.99301051579939	-0.603608158354633	5
chr1-134053153-134053388	-0.418304480067553	-0.418304480067553	-0.210858608519715	2.62616304255423	-0.418304480067553	-0.418304480067553	-0.418304480067553	0.094522446370802	-0.418304480067553	2
chr1-134057138-134057523	-0.660760723308589	-0.660760723308589	1.02111327719439	-0.660760723308589	-0.660760723308589	1.5253314787825	-0.660760723308589	1.41811958387464	-0.660760723308589	7
chr1-134057956-134058255	-0.0986750379692051	-0.538371943704695	-0.0367657086554264	2.61657957695174	-0.538371943704695	-0.165808794797654	-0.538371943704695	-0.361226123252986	-0.338988081162383	2
chr1-134059130-134059330	-0.449327334578793	-0.449327334578793	-0.136231321695616	-0.449327334578793	0.241490173949678	-0.449327334578793	2.5907051552187	-0.449327334578793	-0.449327334578793	1
chr1-134078193-134079085	0.125079659901993	-1.32418402032736	0.396618452424988	-1.32418402032736	-0.728608784626094	-0.183910047770244	1.29672243369027	0.344049582906688	1.39841674412712	3
chr1-134088282-134088641	1.59043920764943	-0.98024387123476	-0.421646673988479	1.06924380060315	-0.98024387123476	-0.61721281877636	-0.98024387123476	0.745891250444619	0.574016847771921	10
chr1-134091783-134092075	-0.460379781937169	-0.460379781937169	-0.460379781937169	2.59065517162433	-0.460379781937169	-0.460379781937169	-0.460379781937169	0.0535533988456271	0.118070121153058	2
chr1-134102626-134102845	2.41667358545522	-0.534332195329842	-0.534332195329842	-0.534332195329842	-0.534332195329842	-0.534332195329842	-0.534332195329842	0.654573920169146	0.134745666354691	10
chr1-13410289-13410837	1.16746571939057	-1.05881026714618	0.936696331251055	-1.05881026714618	1.34277235491376	-0.115628292175426	-1.05881026714618	-0.61034738164178	0.455472069700375	6
chr1-134104238-134104636	-0.283354791301041	-1.29105541736507	0.18698229274518	-1.29105541736507	0.52069682900925	-0.330482059461243	1.89808534669796	0.738865101125008	-0.148681884084969	1
chr1-134105236-134105444	1.38283224229898	-1.10246864778405	0.315146994011132	-1.10246864778405	1.28064625972508	0.30142497911026	-1.10246864778405	0.566334943584904	-0.53897947537821	6
chr1-134108001-134109022	0.480530335980734	-1.69990121356777	0.136063701432013	-1.26531170535564	-0.00114196155767155	0.917417551766858	-0.549807135019419	0.715852478462496	1.26629794785841	9
chr1-134109326-134109781	-0.565405436337414	-1.52550595763712	-0.0390508843413251	0.77082632652331	0.891134385443429	0.304892789404	-1.52550595763712	0.601931961274131	1.08668277330811	9
chr1-134112330-134112767	1.09625369278864	-0.708496146712338	0.90917849693459	-0.708496146712338	-0.708496146712338	-0.708496146712338	-0.708496146712338	1.83635600940644	-0.299307465567979	5
chr1-134114294-134114792	-0.714390304002229	-1.03667658127613	0.69659745149126	-1.03667658127613	-0.109571253802395	1.28449489918653	-1.03667658127613	0.651285424876014	1.30161352607923	9
chr1-134131443-134131743	-0.182301958198534	-1.4799886564203	0.000412343627032715	1.62376953737613	0.386507586438218	0.169341494455693	-1.4799886564203	0.0884538673762222	0.873794441765838	2
chr1-134134776-134135168	1.1052050214503	-0.686572304763196	-0.394563791325575	-0.686572304763196	1.89058722996838	0.831633063722878	-0.686572304763196	-0.686572304763196	-0.686572304763196	6
chr1-134136018-134136422	-0.341906802207849	-0.780903676339206	0.0776237047819407	-0.780903676339206	-0.780903676339206	2.00887131957211	-0.780903676339206	1.16459801976709	0.214428463443533	7
chr1-134136640-134137470	0.0478133042265215	-1.23512933790836	-0.189714351696779	0.810533272413781	-0.927581090113642	0.39546145447407	-1.23512933790836	0.660075566241411	1.67367052027137	3
chr1-134142399-134143078	-0.147395470572697	-1.62002321256998	0.642798566100218	1.90215238412779	-0.863552334888275	-0.104856747624757	-0.288443733273542	0.668399252566789	-0.189078703865546	2
chr1-134143454-134143931	0.381625795114551	-1.20344069363326	0.863123727324876	-1.20344069363326	-0.0635196903653604	1.48267037320314	-1.20344069363326	0.712341973634283	0.234079901988293	9
chr1-134149279-134149727	0.240496231232125	-0.904663753638784	0.0284780490233596	1.83428678898555	-0.904663753638784	1.03596582278358	-0.904663753638784	0.479428122530521	-0.904663753638784	2
chr1-134151772-134152559	-0.185813183059514	-1.73719238545857	0.222243891769301	-0.809559791680418	-0.0636508500702846	0.563203064672653	0.717686835076934	-0.487147920483309	1.7802303392332	3
chr1-134158713-134160430	-0.364170709195344	1.96335232067817	0.391679288967652	-0.269485606471533	-0.185790753875276	0.255281651364882	-1.8669778589435	0.353018099297168	-0.27690643182222	8
chr1-134167916-134168378	1.32884065203345	-0.493798735718515	-0.493798735718515	-0.493798735718515	2.12775049799615	-0.493798735718515	-0.493798735718515	-0.493798735718515	-0.493798735718515	6
chr1-134183147-134184416	-0.811289355947781	-1.14911817305541	0.227292964042461	2.0829068161355	-0.298779348770346	-0.29037275375828	0.989182873995175	-0.0602778887935598	-0.689545133847764	2
chr1-134193856-134194196	0.0727700084789584	-0.880123698104126	-0.103651447192751	1.39897159791537	1.86101948478902	-0.476421653277977	-0.880123698104126	-0.11231689640024	-0.880123698104126	4
chr1-134197389-134198013	-0.95523984236288	-1.39498486132801	1.18498662644323	0.708546303265834	0.186256641029391	0.468034719259989	-1.39498486132801	0.199501978178951	0.997883296841496	9
chr1-134203262-134203469	0.0509860127964574	-0.431380814254126	-0.431380814254126	-0.431380814254126	-0.0844804909313867	-0.431380814254126	2.62177936365969	-0.431380814254126	-0.431380814254126	1
chr1-134212883-134214089	0.744333486191531	-1.60973786004	0.82002250905771	0.267055215838701	-0.481097351977202	0.384909411895681	-1.60973786004	0.603223888635091	0.881028560438482	9
chr1-134223892-134224880	-0.489291428581713	-1.33080980101563	0.314911631239586	1.68825814572114	-0.423026618875064	-0.974292924722539	1.33240234336826	-0.313712837865719	0.195561490731679	2
chr1-134245694-134245978	-0.333333333333333	-0.333333333333333	-0.333333333333333	-0.333333333333333	-0.333333333333333	2.66666666666667	-0.333333333333333	-0.333333333333333	-0.333333333333333	7
chr1-134249837-134250418	-0.94629146465982	-1.87757608637824	0.550788501089792	0.349835413929199	-0.872958070806026	0.884254036476747	1.06972559553866	0.186010146093152	0.656211928716536	1
chr1-134253643-134254139	-0.195623970313532	-0.811448659435693	-0.410001338101924	-0.811448659435693	0.960064403125724	2.05844808758941	-0.811448659435693	-0.563344184771525	0.584802980778932	7
chr1-134257696-134258317	-0.660661759958909	-0.660661759958909	-0.131417475718116	-0.660661759958909	-0.660661759958909	1.40306620497914	-0.660661759958909	1.95602776581634	0.0756323047171804	5
chr1-134280676-134281365	-0.547186859257852	-0.805555216116948	0.247111299721584	-0.805555216116948	0.123489460097764	-0.367714843106593	2.46515053791906	0.0271797694159807	-0.336918932556047	1
chr1-134291533-134291936	-0.551362049057004	-0.551362049057004	0.837034618057805	-0.551362049057004	-0.551362049057004	2.33604866207236	-0.551362049057004	0.135089014211855	-0.551362049057004	7
chr1-134293400-134293645	0.77347534141405	-1.30631691179442	-0.0352667192701287	-1.30631691179442	-0.184534849955276	0.0153673111677053	1.98471520822938	-0.049451670336392	0.108329202339507	1
chr1-134296169-134297020	0.705938105478515	-1.25402589831071	-0.250140325443812	0.755017582559458	0.759593223328414	1.59291064809333	-1.25402589831071	-0.69000192930238	-0.365265508092102	7
chr1-134299180-134299916	-0.124429149870482	-2.07064006232866	0.213032723845425	0.722284335220713	0.168788213165706	0.897667473485434	0.393083942935697	-1.12972883635736	0.929941359903525	9
chr1-134307769-134308184	-1.04032762671734	-1.04032762671734	-0.437611458802925	1.17103211845762	0.289510072697314	0.918191730793821	-1.04032762671734	-0.295340325692707	1.4752007426989	3
chr1-134325540-134325952	-1.00184115071117	-1.00184115071117	0.679715854064621	1.46600535318828	-1.00184115071117	0.746702987274267	-1.00184115071117	0.245251940063393	0.869688468254129	2
chr1-134326800-134327311	-0.787111419823658	-0.787111419823658	0.0413137722372608	-0.787111419823658	0.30959490085749	-0.356398096033984	2.43035465525102	0.0320685269428118	-0.0955994997836276	1
chr1-134337413-134337788	-0.774720845448426	-0.774720845448426	0.0127636841901471	-0.774720845448426	-0.774720845448426	1.27241679862648	-0.774720845448426	1.17201961238312	1.41640413204238	3
chr1-134345328-134345853	0.61528591627172	-1.18201012291014	1.45416103093589	-1.18201012291014	0.756812808522968	-0.0398490174851189	-1.18201012291014	-0.0958636980578514	0.855483328542824	9
chr1-134346703-134347221	-0.898627593311944	-0.898627593311944	-0.289018520414192	-0.898627593311944	1.79146492519425	0.686106626001998	-0.898627593311944	0.608386958727462	0.797570383738261	4
chr1-134351044-134351329	2.24502091303991	-0.658060072209141	-0.184940812081507	-0.658060072209141	-0.658060072209141	0.571856467216302	-0.658060072209141	-0.658060072209141	0.658363792871004	10
chr1-13435378-13435647	-0.333333333333333	-0.333333333333333	-0.333333333333333	-0.333333333333333	-0.333333333333333	-0.333333333333333	-0.333333333333333	2.66666666666667	-0.333333333333333	5
chr1-134359669-134359981	-0.60414729661827	-0.60414729661827	-0.265858052083473	1.87821258491098	-0.60414729661827	1.59438683646079	-0.60414729661827	-0.186004886196941	-0.60414729661827	2
chr1-134362975-134363524	-0.435752716169802	2.65362990312665	-0.36990678233948	-0.113635263638914	-0.338897391533083	-0.264580223530253	-0.435752716169802	-0.381493473163881	-0.313611336581437	8
chr1-134368935-134369759	-0.390971797646498	-0.90903024640636	0.48404373782674	-0.90903024640636	-0.722746039764568	1.83447164760032	-0.90903024640636	0.551983497954605	0.970309693248481	7
chr1-134370114-134370424	-0.67698377505705	-0.67698377505705	-0.139544766150611	-0.67698377505705	1.22031168367388	2.11725937542525	-0.67698377505705	-0.411263186810003	-0.0788280059103078	7
chr1-134371556-134372093	-0.858239520684701	-0.858239520684701	-0.163888443241457	-0.858239520684701	0.673782164760321	1.8493036284304	-0.858239520684701	1.31074768203212e-05	1.07374762531272	7
chr1-134398605-134398953	1.22951408730029	-0.667607795808288	-0.0492544627328924	-0.667607795808288	2.06107153173592	-0.667607795808288	-0.667607795808288	0.0967078227381161	-0.667607795808288	6
chr1-134411826-134412539	-0.335991542446209	2.66660030354242	-0.314659506418953	-0.335991542446209	-0.335991542446209	-0.335991542446209	-0.335991542446209	-0.335991542446209	-0.335991542446209	8
chr1-134454821-134455249	-0.657990256883872	-0.657990256883872	0.974619382323807	-0.657990256883872	-0.657990256883872	-0.657990256883872	-0.657990256883872	1.35999683801821	1.61332532096121	3
chr1-13446957-13447214	-0.495332858603426	-0.495332858603426	-0.495332858603426	2.52127827600557	0.411711601265691	0.0390072743492956	-0.495332858603426	-0.495332858603426	-0.495332858603426	2
chr1-134477831-134478109	-0.424403728768641	-0.424403728768641	-0.354568877388755	2.65027693930363	-0.116235396668487	-0.424403728768641	-0.424403728768641	-0.251764996919175	-0.230092753252646	2
chr1-134495785-134496377	0.209150270117765	2.44835880736875	0.0728711439891597	-0.774249469650351	-0.572185297412118	-0.476659325407755	-0.774249469650351	-0.378055747427485	0.245019088072384	8
chr1-134503045-134503582	-0.465984426776246	-0.465984426776246	-0.465984426776246	-0.465984426776246	-0.465984426776246	0.869354005101267	-0.465984426776246	-0.465984426776246	2.39253698233245	3
chr1-134527424-134527769	-0.467408513380462	-0.467408513380462	-0.467408513380462	-0.467408513380462	-0.467408513380462	2.38365045690903	-0.467408513380462	0.88820913675421	-0.467408513380462	7
chr1-134550228-134550625	0.630583566294772	-0.576577171554815	-0.576577171554815	2.31066443804494	-0.576577171554815	-0.576577171554815	-0.576577171554815	-0.576577171554815	0.518215024989179	2
chr1-134560293-134560573	2.66666666666667	-0.333333333333333	-0.333333333333333	-0.333333333333333	-0.333333333333333	-0.333333333333333	-0.333333333333333	-0.333333333333333	-0.333333333333333	10
chr1-134595391-134596310	0.807249454675441	-0.612633587081117	-0.535500130407901	-0.612633587081117	-0.612633587081117	-0.211602717697985	2.38310196608235	-0.421951973529845	-0.183395837878708	1
chr1-134605837-134606103	-0.333333333333333	-0.333333333333333	-0.333333333333333	-0.333333333333333	-0.333333333333333	2.66666666666667	-0.333333333333333	-0.333333333333333	-0.333333333333333	7
chr1-134607529-134607812	2.66666666666667	-0.333333333333333	-0.333333333333333	-0.333333333333333	-0.333333333333333	-0.333333333333333	-0.333333333333333	-0.333333333333333	-0.333333333333333	10
chr1-134615275-134615498	2.66666666666667	-0.333333333333333	-0.333333333333333	-0.333333333333333	-0.333333333333333	-0.333333333333333	-0.333333333333333	-0.333333333333333	-0.333333333333333	10
chr1-134616245-134616622	2.63106793146367	-0.390435840309806	0.101982950704971	-0.390435840309806	-0.390435840309806	-0.390435840309806	-0.390435840309806	-0.390435840309806	-0.390435840309806	10
chr1-134617765-134618111	2.20404135943266	-0.705491173477774	0.242850182676144	-0.705491173477774	-0.705491173477774	-0.705491173477774	-0.705491173477774	0.466706130961336	0.61385819431873	10
chr1-134654121-134654461	-0.578914099144661	-0.578914099144661	-0.578914099144661	2.46390584873866	-0.578914099144661	0.499051036533266	-0.578914099144661	-0.0663646992960708	-0.00202169025255187	2
chr1-134654853-134655857	0.837304358257469	-0.900808456559611	-0.192651628397555	-0.900808456559611	-0.275815335537824	0.94010961392564	-0.900808456559611	1.90020666637715	-0.506728304946041	5
chr1-134665233-134665881	-0.483595356588245	-0.483595356588245	-0.483595356588245	-0.483595356588245	2.25528670220877	1.12988079390894	-0.483595356588245	-0.483595356588245	-0.483595356588245	4
chr1-134681913-134682488	0.531044948068102	-0.82981922641957	-0.60803724560701	-0.82981922641957	2.10622982787372	0.61153684030617	-0.82981922641957	-0.555685615779632	0.404368924397365	4
chr1-134695372-134696120	-0.769554766671801	-2.04478568203281	0.0334763789745171	-0.301900369066522	-0.0795740628052078	0.579349478419662	1.41448227109448	0.817631304692054	0.35087544739563	1
chr1-134703642-134704200	1.17316880019882	-1.01395678929972	-0.301078818641938	-1.01395678929972	0.558942779237397	1.76582987527462	-1.01395678929972	-0.132803995343692	-0.0221882728260514	6
chr1-134711729-134712383	-0.237723278874812	-1.58554680143319	0.698883160583755	-0.29607737628933	0.740784394846015	0.812727271658783	-1.58554680143319	0.5322053873854	0.920294043556569	9
chr1-134719102-134719614	0.412245502538245	-1.21242232247914	0.971966799511034	-0.240967486538186	-0.920322118762456	1.19664598710313	1.35842771711156	-0.721510666512199	-0.844063411971987	1
chr1-134730544-134731106	-0.20238622765087	-1.31360472257115	1.1010201757268	0.458242320546986	-0.248075244305074	1.19721007547699	-1.31360472257115	-0.716685316146567	1.03788366149404	9
chr1-134732036-134732641	-0.581078756321278	2.58282911571964	-0.372752026658102	-0.035443351442303	-0.517866252869524	-0.480902825519124	0.187512966027352	-0.31858540290911	-0.463713466027554	8
chr1-134743443-134744300	-0.157982181488294	-1.36785955873525	0.682765085137378	-0.789111725646583	0.894397622955115	0.989987756156396	-1.36785955873525	1.16681496997293	-0.0511524096164322	9
chr1-134745253-134745479	-0.732972853155445	-0.732972853155445	2.1239762436179	-0.732972853155445	-0.732972853155445	0.50484364208728	-0.732972853155445	0.444137761577648	0.591906618494401	9
chr1-134746451-134746984	-0.382515401789304	2.64439721833816	-0.30667788149487	-0.594295703138066	-0.340454812446079	-0.384942872273445	-0.147471732745909	-0.309887703380575	-0.178151111069908	8
chr1-134748217-134748750	-0.630549166722465	-1.99995662997119	0.945944034995243	0.620281145774506	-0.424233374982963	1.13291745891197	-0.266412737787022	-0.234487331857389	0.85649660163931	9
chr1-134755765-134756764	0.278774720250431	-1.33761441253882	0.822472626937121	-0.951012544604686	-0.175167325933603	0.579819674993053	-1.33761441253882	1.33236110692655	0.787980566508773	9
chr1-134757233-134757538	-0.566849180984663	-1.23891768590542	0.294473830164475	0.368510464355119	-0.75559095492441	0.469449749992465	-1.23891768590542	1.46872308097232	1.19911838223553	9
chr1-134763096-134763309	0.597620226022662	-1.01561604517561	-0.22688177811391	-1.01561604517561	0.144563620363381	1.71823255502467	-1.01561604517561	-0.365672733962523	1.17898624619257	7
chr1-134768210-134768501	-0.547033788223052	-0.547033788223052	0.0292097320135526	-0.547033788223052	-0.547033788223052	0.950963642878241	-0.547033788223052	2.30202935444652	-0.547033788223052	5
chr1-134769220-134770154	-0.851305264057418	-1.34066058738753	1.41074673617673	-0.170238946674857	0.770896555804453	0.110578100800731	-1.34066058738753	0.532286132439486	0.878357860285926	9
chr1-134793391-134793705	-0.333333333333333	-0.333333333333333	-0.333333333333333	-0.333333333333333	2.66666666666667	-0.333333333333333	-0.333333333333333	-0.333333333333333	-0.333333333333333	4
chr1-134794248-134795016	1.56324469320245	-1.24994795458916	1.27163720609149	0.43217411371822	0.267409869934901	-0.058113423038145	-1.24994795458916	-0.683256088918457	-0.293200461812142	6
chr1-134796271-134796603	-0.463531379948203	-0.463531379948203	0.837545270892709	-0.463531379948203	2.40717438874471	-0.463531379948203	-0.463531379948203	-0.463531379948203	-0.463531379948203	4
chr1-134812525-134813313	-0.692578200204706	-1.17088563473668	-0.391381167967898	-0.0268879185570624	1.23698107722088	1.66606420824122	-1.17088563473668	-0.0146778677988284	0.56425113853976	7
chr1-134820048-134820845	-0.874182791455704	-1.40116003602714	0.574131374174418	-0.140755700354943	0.49375236542606	1.27794412521065	-1.40116003602714	0.721934648772516	0.749496050281276	9
chr1-134823445-134823934	1.27060214135321	-0.994245726743009	1.40493999874999	-0.994245726743009	-0.179848453071238	-0.0347224249791655	-0.994245726743009	-0.538012889351192	1.05977880752742	9
chr1-134833247-134834209	0.467839820479028	-1.71630694963156	0.894018884770101	0.0250130581109785	0.37803613325551	0.442804669505555	-1.71630694963156	0.630233536363715	0.594667796778239	9
chr1-134858734-134859098	-0.502826364446582	-0.502826364446582	-0.502826364446582	-0.502826364446582	-0.502826364446582	-0.502826364446582	-0.502826364446582	1.62625491673488	1.8935296343912	3
chr1-134868204-134868679	-0.656473888572933	-0.656473888572933	-0.011736439962147	-0.656473888572933	-0.656473888572933	0.181552924602508	2.47359278509189	-0.258010036697084	0.240496321256566	1
chr1-134872102-134872426	-0.580881820293297	-0.580881820293297	-0.237111834415007	-0.580881820293297	2.45310539614459	0.31277951844759	-0.580881820293297	-0.580881820293297	0.375636021289311	4
chr1-134901845-134902054	-0.392184974816399	-0.392184974816399	-0.392184974816399	2.62863602329864	-0.392184974816399	-0.392184974816399	-0.392184974816399	0.116658800416158	-0.392184974816399	2
chr1-134909208-134910249	0.594335133344264	-1.64604443128851	0.544662739630868	1.03318332086139	-0.0348465798755893	0.252269735717919	-1.64604443128851	0.00873661604788444	0.893747896850279	9
chr1-134928677-134929052	-0.3921849748164	-0.3921849748164	-0.3921849748164	2.62863602329864	-0.3921849748164	-0.3921849748164	-0.3921849748164	0.116658800416158	-0.3921849748164	2
chr1-134945481-134946083	-0.376046716270383	-0.376046716270383	-0.219760134472955	-0.376046716270383	-0.376046716270383	-0.376046716270383	2.65890912368692	-0.182868691591669	-0.376046716270383	1
chr1-134951598-134952850	-0.625449271575044	-1.30855530478398	0.91798003930536	0.32527199013192	0.656502742286444	1.58548524280654	-1.30855530478398	-0.482922621475272	0.240242488088013	9
chr1-134956967-134957229	0.00789996855754035	-0.480644813180163	-0.480644813180163	-0.480644813180163	-0.129301534085487	-0.480644813180163	2.61161897670258	-0.0869933452738183	-0.480644813180163	1
chr1-135043103-135043454	2.66666666666667	-0.333333333333333	-0.333333333333333	-0.333333333333333	-0.333333333333333	-0.333333333333333	-0.333333333333333	-0.333333333333333	-0.333333333333333	10
chr1-135109820-135110131	1.46323963605859	-0.60487994882706	-0.60487994882706	-0.60487994882706	-0.60487994882706	0.271297634879699	-0.60487994882706	1.89474242202407	-0.60487994882706	5
chr1-135128865-135129307	-0.561685265103039	-0.561685265103039	0.0692322088692927	-0.561685265103039	2.22243730128216	1.07844208046678	-0.561685265103039	-0.561685265103039	-0.561685265103039	4
chr1-135135743-135136288	1.07665897966472	-0.743185295001788	-0.150020046665552	2.15857139078361	0.129324355159326	-0.486187461325093	-0.743185295001788	-0.498791332611646	-0.743185295001788	2
chr1-135137529-135137946	2.66666666666667	-0.333333333333333	-0.333333333333333	-0.333333333333333	-0.333333333333333	-0.333333333333333	-0.333333333333333	-0.333333333333333	-0.333333333333333	10
chr1-135148551-135148763	-0.333333333333333	-0.333333333333333	-0.333333333333333	-0.333333333333333	2.66666666666667	-0.333333333333333	-0.333333333333333	-0.333333333333333	-0.333333333333333	4
chr1-135161579-135161910	2.53482702746248	-0.450634580167509	-0.32899834317323	-0.450634580167509	-0.450634580167509	0.497978796715808	-0.450634580167509	-0.450634580167509	-0.450634580167509	10
chr1-135164738-135165088	2.24502091303991	-0.658060072209141	-0.184940812081507	-0.658060072209141	-0.658060072209141	0.571856467216302	-0.658060072209141	-0.658060072209141	0.658363792871004	10
chr1-135165265-135165790	-0.786432789561473	-0.786432789561473	0.621254030046585	-0.786432789561473	1.2841880668654	1.65317380674025	-0.786432789561473	0.373548044155126	-0.786432789561473	7
chr1-135166596-135166861	-0.484088346625476	-0.484088346625476	-0.274098553852106	2.59771366471596	-0.484088346625476	0.0617992149437061	-0.484088346625476	0.0350274073198184	-0.484088346625476	2
chr1-135179571-135180736	-0.479243376514424	-0.479243376514424	-0.0586823294880064	2.60682538782943	-0.479243376514424	0.0673999660503363	-0.479243376514424	-0.21932614181964	-0.479243376514424	2
chr1-135183354-135183832	1.24892338765569	-1.34415528536655	0.00815748244585385	1.13665589643263	0.520690677555326	0.633290971054059	-1.34415528536655	-0.926273746482406	0.0668659020719368	6
chr1-13519074-13519547	-0.476642685883182	-0.476642685883182	-0.476642685883182	-0.476642685883182	-0.476642685883182	2.31769921574743	-0.476642685883182	-0.476642685883182	1.01879958543484	7
chr1-135196746-135196956	2.43737650913798	-0.458003824737391	-0.458003824737391	-0.458003824737391	-0.458003824737391	0.768650264023757	-0.458003824737391	-0.458003824737391	-0.458003824737391	10
chr1-135201899-135202180	-0.864684887654472	-0.864684887654472	-0.447387604206347	-0.864684887654472	0.976771137369362	1.30491958218554	-0.864684887654472	0.166915701381243	1.45752073388809	3
chr1-135215050-135215407	-0.333333333333333	-0.333333333333333	-0.333333333333333	-0.333333333333333	-0.333333333333333	-0.333333333333333	-0.333333333333333	-0.333333333333333	2.66666666666667	3
chr1-135290517-135291350	-0.21459220888461	2.63521749068643	-0.387148852045392	-0.301525204710453	-0.437796114356001	-0.0984031355979857	-0.643370318485948	-0.297876643064201	-0.254505013541843	8
chr1-135297701-135297927	-0.686418381900953	-0.686418381900953	0.372852257132684	2.42274453770051	0.248454850084426	-0.135684311880736	-0.686418381900953	-0.16269380543307	-0.686418381900953	2
chr1-135298295-135298957	-0.173666497943646	-0.691449673042366	-0.522681943892552	-0.0722425198347492	0.053291220319211	-0.252722614358191	2.5858797002717	-0.587146999800299	-0.339260671719112	1
chr1-135301274-135301501	-0.47851622349103	-0.735902535530215	-0.106703304759291	-0.735902535530215	-0.550799850482021	0.0274057519927674	2.52237143435756	0.0936672672038484	-0.0356200037614063	1
chr1-135301765-135302036	-0.455660521405511	-0.711323364100708	-0.0863372772879977	-0.711323364100708	-0.343596904406688	0.0468737796977483	2.5251330691165	0.215693476221378	-0.479458893734019	1
chr1-135325350-135325628	-0.603266014339528	-0.603266014339528	0.513131150906538	-0.603266014339528	-0.603266014339528	-0.603266014339528	-0.603266014339528	2.1565793499757	0.949885585154935	5
chr1-135370736-135371318	-0.17924711443072	2.52839315798016	-0.448219233169737	-0.409170395395064	-0.545479394541464	0.399696791591872	-0.751111059349142	-0.232725691217625	-0.36213706146828	8
chr1-135406781-135407097	-0.402701422991562	-0.402701422991562	0.207021143725594	-0.402701422991562	-0.402701422991562	-0.402701422991562	-0.402701422991562	2.61188881721534	-0.402701422991562	5
chr1-135407603-135408024	-0.610377279828256	-0.610377279828256	0.294378188294596	-0.610377279828256	-0.610377279828256	1.74161683277606	-0.610377279828256	1.62626865789888	-0.610377279828256	7
chr1-13541269-13542265	-1.02571258299292	2.25401442151459	-0.471073953068444	-0.589723356499776	0.0127509243134818	0.386346695324918	0.6438411736343	-0.581726468559113	-0.628716853667032	8
chr1-135428265-135428633	2.63106793146367	-0.390435840309806	0.101982950704971	-0.390435840309806	-0.390435840309806	-0.390435840309806	-0.390435840309806	-0.390435840309806	-0.390435840309806	10
chr1-13543616-13543949	-1.09940009307104	-1.52152890507413	0.473524245223495	1.50736649985101	-0.307211392710387	0.266858020019068	1.15035234065409	-0.671189116879481	0.201228401987378	2
chr1-135444757-135444976	-0.665486466198678	-0.665486466198678	-0.665486466198678	-0.665486466198678	-0.665486466198678	1.31690245290176	-0.665486466198678	1.21968071986699	1.45633562442331	3
chr1-13546946-13547212	-1.00817273388793	-1.00817273388793	0.96972565559245	-1.00817273388793	0.369948502834296	1.42738202919848	-1.00817273388793	0.535899630856024	0.729735117070457	9
chr1-13547432-13547771	-0.291865679646045	2.56794438407867	-0.477518874310969	-0.173552902852801	-0.135709780695836	-0.0642219101002355	-0.895868464440954	-0.0441727027657019	-0.485034069266129	8
chr1-135478092-135479023	-0.385022347998011	-1.09457509083386	0.119611574776482	2.299587988013	-0.201578083833332	0.258162901317385	-1.09457509083386	-0.0940448300941801	0.192432979486379	2
chr1-135492540-135493169	0.199945722400401	-1.92058742414855	-0.143286351603933	-0.471498466117726	0.0401381174097963	0.132859578313368	1.91426960398654	0.520338061050082	-0.272178841289975	1
chr1-135493464-135493782	-0.889502154487916	-0.889502154487916	-0.274146103730426	1.11737371406361	0.920799760794208	-0.711760597726006	1.76598769189383	-0.720477526081585	-0.318772630237804	1
chr1-135498152-135498481	1.7460706997552	-0.908707503130067	0.100816164855616	1.2078253526582	0.364104480455313	0.216013314795938	-0.908707503130067	-0.908707503130067	-0.908707503130067	10
chr1-135526056-135526603	-0.48059764065872	-1.44395160280726	1.38203351104776	-0.291894732053309	0.634473667356641	0.188582904342741	-1.44395160280726	0.496636627223054	0.958668868356357	9
chr1-135526865-135527193	-0.652189698478483	-0.652189698478483	-0.285545241563143	2.03824017872118	-0.652189698478483	1.25406151406858	-0.652189698478483	0.254192041165799	-0.652189698478483	2
chr1-135527482-135527733	1.17606874613917	-0.78567127470438	0.173451455877641	-0.78567127470438	-0.78567127470438	-0.78567127470438	-0.78567127470438	1.58537596924192	0.993460202263168	5
chr1-135528776-135529092	-0.832987566622751	-0.832987566622751	0.688585782705991	-0.832987566622751	-0.832987566622751	1.14474657569851	-0.832987566622751	1.0477531255506	1.28385234915866	9
chr1-135553324-135553953	-0.320781553985273	-1.13728922142035	0.725654691118132	0.815603080374781	-1.13728922142035	-0.0995266272845826	-1.13728922142035	0.836446578393215	1.45447149564477	3
chr1-13555959-13556307	0.206464380206566	-1.25768397538457	0.352962897396651	-0.382210245510721	-0.731203391041071	0.293065287092188	-1.25768397538457	1.54423901309251	1.23205000953302	5
chr1-13557036-13557645	0.337376318573294	-2.08115104720415	-0.110396728414627	0.232666036299568	1.0496162041624	-0.851593832643339	0.980482144919215	-0.327266459815397	0.770267364123036	1
chr1-135571139-135571832	-0.540803221095366	-0.540803221095366	-0.422724639325224	-0.540803221095366	-0.540803221095366	-0.0292098699396793	2.51651432291631	-0.346201851219729	0.444834921949784	1
chr1-13559681-13560232	0.0322264914984402	-1.93617293847331	0.726407884938061	-0.994584207108356	0.611906756702333	1.06597591603984	-0.6902666246903	0.442923166938817	0.741583554154475	9
chr1-13560691-13561331	-0.767167445107946	-1.34566929788058	-0.0886123070171394	1.4216086099995	1.15055310194773	0.0431601339410084	-1.34566929788058	0.441183745754799	0.490612756243199	2
chr1-135607287-135607815	-0.589350588583873	-0.589350588583873	0.0295001056253259	2.43805896459102	-0.589350588583873	-0.589350588583873	-0.589350588583873	-0.0793970007433937	0.558590873446412	2
chr1-135622838-135623132	-0.606408789572131	-0.606408789572131	0.266186639057121	-0.606408789572131	-0.606408789572131	-0.606408789572131	-0.606408789572131	1.55073431647857	1.82153178189709	3
chr1-135625561-135626044	-0.393444500867281	-0.393444500867281	-0.314917675361347	-0.393444500867281	-0.393444500867281	-0.393444500867281	2.65640718725076	-0.199318340309382	-0.174948667243624	1
chr1-135631768-135632766	-0.442249477195988	0.777630871195539	-0.217392983009197	-0.833041985531504	-0.39048665163491	-0.613853558241438	2.31416746684363	-0.74288769533238	0.148114012906245	1
chr1-135638919-135639304	-1.13156362363916	-1.55633966013831	0.174319294344731	-0.540376326600839	-0.639890168976333	0.603182897433372	1.13229729920898	1.01067747754202	0.947692810825537	1
chr1-135644199-135644559	-0.335036082996453	2.64594837667079	-0.0501784599230035	-0.470911800686026	-0.373195026324842	-0.298216867259939	-0.470911800686026	-0.361428130568666	-0.286070208225833	8
chr1-135644932-135645451	0.0832121730072205	-1.19778119480251	0.889872017374603	-1.19778119480251	1.56594749805523	0.158979896232236	-1.19778119480251	0.350485018858522	0.544846980879734	9
chr1-135647691-135647970	1.29833105182949	-1.10430075234871	0.722980840619727	-1.10430075234871	-0.528339538493295	-0.0864040387801561	-1.10430075234871	0.83165183973324	1.07468210213712	9
chr1-135658750-135659254	-0.316961718634513	2.65396553424256	-0.12134175001013	-0.452379020586247	-0.354991921813753	-0.337637488923107	-0.452379020586247	-0.288707577294165	-0.329567036394402	8
chr1-13566905-13567469	0.239761063859548	-1.80305858038347	0.490398844151984	-1.26017645551758	1.29841715951922	0.216345834212407	-0.3663798171832	0.208754824680573	0.975937126660518	9
chr1-135674621-135674927	-0.656048843325422	-0.656048843325422	-0.344874021211268	2.38847752786883	-0.198329791268169	0.1528784031953	-0.656048843325422	0.626043254716996	-0.656048843325422	2
chr1-135674996-135675517	0.72462737794583	-1.04356642053809	0.205148892305059	-1.04356642053809	-0.619693297433924	0.454656197924832	-1.04356642053809	1.80592500925594	0.560035081616533	5
chr1-13567531-13568005	0.899170422998998	-2.09073841332404	0.554440062320143	0.974040758333077	-0.708446740154419	0.171229344780594	-0.738970706566346	0.318420473069776	0.620854798542213	9
chr1-135683000-135683415	-0.502159310019375	-1.45917069211509	0.0614930659688316	-1.45917069211509	0.433508764579313	0.36533871687967	0.0551897892486576	1.14337508134425	1.36159527622884	3
chr1-135684710-135685239	-0.621887182546956	-1.26984456659301	-0.00266206761987121	0.279915512415031	1.99206378600922	0.102720490204263	-1.26984456659301	0.296456322733224	0.493082271991112	4
chr1-135685679-135686133	-0.868538036144703	-0.868538036144703	-0.0589984349227049	-0.868538036144703	0.560401605012539	1.65682813371499	-0.868538036144703	-0.0680329165640085	1.38395375733799	7
chr1-135687023-135687365	0.763793525401334	-1.00733338640212	1.59045438640242	1.11072395066396	-1.00733338640212	-0.256979437160949	-1.00733338640212	0.419775723636816	-0.605767989737215	2
chr1-13569535-13569750	-0.261545480719193	-0.933118156956106	0.489694916853655	-0.933118156956106	-0.450148007566309	0.489471061406897	-0.933118156956106	0.41970342506004	2.11217855583323	3
chr1-135697533-135697953	-0.539686457219114	-0.539686457219114	-0.26735823705676	-0.140018623103414	-0.179166179451006	-0.468892259992898	2.63334649031133	-0.337719684268299	-0.160818592000723	1
chr1-135708039-135708841	0.441360196995333	-1.01767482895489	1.8356974695874	0.72715769612009	-1.01767482895489	-0.708608130654834	-1.01767482895489	0.451871313901167	0.305545940915525	9
chr1-135725263-135725643	1.24733391353543	-1.00660313862718	0.095378896230126	-1.00660313862718	0.290155176077271	-0.815622971462416	1.84667385525933	-0.461761194355628	-0.188951398029747	1
chr1-135728269-135728884	1.27447362461257	-1.16260788147271	0.128209758781788	-1.16260788147271	0.151886060193282	-0.130116239836673	-1.16260788147271	1.29203074158639	0.771339699080777	6
chr1-13572966-13574002	-1.38249012403862	1.57734091680647	-0.0134130497050279	-1.47277930354338	-0.333246865415755	-0.12980241139398	0.990923331538343	0.504586098775376	0.258881406976578	8
chr1-135731693-135732375	-0.924434252572362	-0.924434252572362	0.438362887414287	-0.924434252572362	0.0778611947633371	0.256470777517444	-0.924434252572362	1.32154623201931	1.60349591857507	3
chr1-135735256-135735463	-0.644411755639049	-0.644411755639049	0.73515696361153	-0.644411755639049	1.38484910207767	1.7464644681451	-0.644411755639049	-0.644411755639049	-0.644411755639049	7
chr1-13575251-13575925	0.80667978449098	-2.13163338287852	0.115330236616154	-1.05044156413498	0.387862764459846	0.166538258325224	0.0143094292721353	0.64572593067747	1.04562854317169	6
chr1-135754726-135755142	-0.447038582044243	-0.447038582044243	-0.276524985475991	-0.447038582044243	2.56274175637125	-0.447038582044243	-0.447038582044243	0.396014721370198	-0.447038582044243	4
chr1-135758500-135758792	2.16637516530448	-0.676558505346537	0.945050876512427	-0.676558505346537	0.345707697704902	-0.0743412127891247	-0.676558505346537	-0.676558505346537	-0.676558505346537	10
chr1-135760208-135760452	2.66666666666667	-0.333333333333333	-0.333333333333333	-0.333333333333333	-0.333333333333333	-0.333333333333333	-0.333333333333333	-0.333333333333333	-0.333333333333333	10
chr1-135771326-135771533	-0.333333333333333	-0.333333333333333	-0.333333333333333	-0.333333333333333	-0.333333333333333	-0.333333333333333	2.66666666666667	-0.333333333333333	-0.333333333333333	1
chr1-135771995-135772634	-0.986040309648513	-0.986040309648513	0.0134894295226628	1.94777158653042	0.778255920778368	-0.466366619965033	-0.986040309648513	0.00233465332042648	0.682635958758698	2
chr1-135780792-135781216	-0.35951814279283	-0.35951814279283	-0.35951814279283	-0.35951814279283	-0.35951814279283	-0.35951814279283	2.65983431795564	-0.35951814279283	-0.143207318405836	1
chr1-135785357-135785719	2.03970819005986	-0.937378971860917	-0.694788895569503	0.249368528533395	-0.223708765484975	0.954525917304655	-0.937378971860917	0.262034853834649	-0.712381884956248	10
chr1-135792260-135792772	-0.333333333333333	-0.333333333333333	-0.333333333333333	2.66666666666667	-0.333333333333333	-0.333333333333333	-0.333333333333333	-0.333333333333333	-0.333333333333333	2
chr1-135802616-135802832	-0.333333333333333	-0.333333333333333	-0.333333333333333	-0.333333333333333	-0.333333333333333	-0.333333333333333	-0.333333333333333	2.66666666666667	-0.333333333333333	5
chr1-13580755-13581119	1.02882697864008	-1.04626932728294	0.982819149284643	-1.04626932728294	-1.04626932728294	0.711997342178512	-1.04626932728294	0.625767172560789	0.835666666467757	9
chr1-135816191-135816391	2.6470398296849	-0.400285140202886	-0.151971685902525	-0.400285140202886	-0.400285140202886	-0.400285140202886	-0.400285140202886	-0.0933573025650578	-0.400285140202886	10
chr1-135818069-135818542	-0.367862538313117	-1.01637426880997	-0.487929847734955	2.08579761915173	-0.0836031229850698	0.632112922699228	-1.01637426880997	-0.493827300328312	0.748060805130428	2
chr1-135874957-135875679	-0.558094476905464	-1.05774457095201	0.652257927911194	-1.05774457095201	-0.339084955684527	-0.422700714735982	2.10481073858597	0.150054592891484	0.528246029841347	1
chr1-135875938-135876633	-0.870027027462018	-0.870027027462018	-0.205419703692615	2.13112717897532	-0.193229412185018	-0.205524268355479	1.11553038730033	-0.743644279410119	-0.158785847708391	2
chr1-135876908-135877253	-0.693267619558587	-0.693267619558587	-0.282973378286692	0.511024837987839	-0.3311570415171	-0.479948181565222	2.49376197524821	-0.287552271999499	-0.236620700750366	1
chr1-135882655-135883301	1.40146121116592	-0.645075135002243	-0.311548179728438	-0.645075135002243	-0.645075135002243	1.95602581272582	-0.645075135002243	0.179436830847918	-0.645075135002243	7
chr1-135904271-135904548	-0.719952254468598	-0.719952254468598	-0.112531525207077	-0.719952254468598	1.96048350677221	-0.719952254468598	-0.719952254468598	0.781652493400756	0.970156797377096	4
chr1-13590619-13590876	-0.0248431408459181	-1.09271123557166	0.125512699001234	-1.09271123557166	-0.324740126133095	1.16934869024756	-1.09271123557166	1.48863560549336	0.844219978951848	9
chr1-135909656-135909913	2.63106793146367	-0.390435840309806	0.101982950704971	-0.390435840309806	-0.390435840309806	-0.390435840309806	-0.390435840309806	-0.390435840309806	-0.390435840309806	10
chr1-135922815-135923326	-0.950797800960132	-0.950797800960132	0.096558631082809	0.757086883566649	2.13039617214928	0.259290325982016	-0.950797800960132	-0.0877412103060533	-0.303197399594303	4
chr1-13592481-13592952	0.0336183770305305	-1.21940716546362	1.33318489361996	-1.21940716546362	0.582851785387864	0.107731869639707	-1.21940716546362	0.547466383265913	1.05336818744689	9
chr1-135942317-135942555	-0.434710665551174	-0.434710665551174	-0.355388482904631	-0.434710665551174	-0.0846764886076873	-0.22850543866189	2.64603137503325	-0.238618302654341	-0.434710665551174	1
chr1-135943639-135943878	-0.491287353056069	-0.491287353056069	-0.0666633696118226	2.62459515951585	-0.178989452695134	-0.491287353056069	-0.491287353056069	-0.316335199114306	-0.0974577258703116	2
chr1-135946845-135947338	-0.687642124132674	2.53262730697522	-0.34356872185075	-0.627392007434688	-0.331615940270375	0.307884649517098	-0.0217912756923449	-0.251704953086859	-0.576796934024631	8
chr1-135949890-135950237	-0.164777927643085	-1.15420793589902	0.780777946338651	-1.15420793589902	1.69203745678601	0.522515983194038	-1.15420793589902	0.440284891371219	0.191785457650235	4
chr1-135950298-135950498	2.09137958339103	-0.778314642400634	-0.076797384116524	-0.778314642400634	0.253574159791119	1.04534326242289	-0.778314642400634	-0.20024105188598	-0.778314642400634	10
chr1-135951282-135951719	1.42075480290634	-1.3958302976464	-0.0187615913673958	-0.433458552784152	1.20849133515339	0.649778459279272	-1.3958302976464	-0.0989725966746018	0.0638287387799624	6
chr1-135953631-135953949	2.55051756121284	-0.478909122968069	0.343940876000428	-0.478909122968069	-0.478909122968069	-0.478909122968069	-0.478909122968069	-0.478909122968069	-0.0210036994048518	10
chr1-135960472-135960944	-0.716701612889003	-0.716701612889003	-0.511174256646646	2.29960985391152	-0.716701612889003	0.351872491148387	-0.716701612889003	0.299466716847681	0.427031646295067	2
chr1-135966062-135967418	1.73757081117014	-1.89307666602694	0.144972908225638	-0.445802339131966	-0.152392034772944	0.58506463564914	0.660293202847875	-0.024043903814253	-0.612586614146696	10
chr1-13597322-13597539	-0.433020539397131	-0.433020539397131	-0.433020539397131	-0.433020539397131	-0.433020539397131	0.492455034227372	-0.433020539397131	-0.433020539397131	2.53868874155254	3
chr1-135977637-135977881	2.45781148220802	-0.45385875348743	-0.45385875348743	-0.45385875348743	-0.45385875348743	-0.45385875348743	-0.45385875348743	0.719199792203992	-0.45385875348743	10
chr1-135983087-135984104	-0.642889480619841	-0.642889480619841	-0.642889480619841	1.69884169587952	1.46946858811928	-0.642889480619841	-0.642889480619841	-0.642889480619841	0.689026599720252	2
chr1-135992793-135993277	1.49657012384868	-0.859456010387045	1.4443336816019	-0.859456010387045	-0.859456010387045	0.138695789214412	-0.859456010387045	-0.384856147264596	0.743080594147787	10
chr1-13599348-13599566	-0.50349463017386	-0.50349463017386	1.84747924858243	-0.50349463017386	-0.50349463017386	-0.50349463017386	-0.50349463017386	-0.50349463017386	1.67698316263459	3
chr1-135994619-135995275	-0.60699685190153	-0.60699685190153	2.02235901291974	-0.60699685190153	-0.60699685190153	0.369467386525239	-0.60699685190153	1.25015471196421	-0.60699685190153	9
chr1-136005138-136005493	0.881749709528676	-1.39558016385535	0.0889786620770635	1.32783576703876	-0.57669459266058	0.534042668738403	-1.39558016385535	0.898155950713118	-0.362907837724739	2
chr1-136005905-136006416	-0.968302227914645	-0.968302227914645	-0.18039092193438	-0.968302227914645	0.770151482582755	1.07994486006905	-0.968302227914645	0.979493263685248	1.2240102272559	9
chr1-136020002-136020402	1.5942473873112	-0.99487241629333	0.692937813028393	-0.110221090628317	1.39912615776515	-0.211369528649983	-0.99487241629333	-0.547825748586014	-0.827150157653774	6
chr1-136020636-136021376	0.871009809963968	-0.988200770770459	0.072292955022307	1.97632581429558	0.57172036804346	-0.0692508123198383	-0.988200770770459	-0.738520154099765	-0.707176439364796	2
chr1-136031541-136031869	2.58193607908893	-0.465515479748675	0.0311320592342468	-0.465515479748675	-0.465515479748675	0.18002474016887	-0.465515479748675	-0.465515479748675	-0.465515479748675	10
chr1-136051592-136052198	2.43737650913798	-0.458003824737391	-0.458003824737391	-0.458003824737391	-0.458003824737391	0.768650264023757	-0.458003824737391	-0.458003824737391	-0.458003824737391	10
chr1-136052267-136052684	-0.595989895475232	-0.595989895475232	0.478767594399607	-0.595989895475232	-0.595989895475232	2.19793993167202	-0.595989895475232	-0.595989895475232	0.899231846779762	7
chr1-13605786-13606279	-0.525482146203144	-0.525482146203144	-0.202365876833099	-0.525482146203144	-0.525482146203144	-0.105497083928935	2.61184288014142	-0.126094291272863	-0.0759570432939518	1
chr1-136064472-136064886	-0.634299714886029	-0.634299714886029	-0.634299714886029	-0.634299714886029	1.9715257317052	-0.634299714886029	-0.634299714886029	0.825507649013942	1.00876490859703	4
chr1-136078916-136079401	-0.72135475904812	-0.72135475904812	-0.00201410292278266	1.39004832546205	1.81809946278847	0.400640109912862	-0.72135475904812	-0.72135475904812	-0.72135475904812	4
chr1-136081373-136081602	-0.385351085222929	-0.385351085222929	-0.385351085222929	-0.385351085222929	2.63760292813188	0.0598546684286212	-0.385351085222929	-0.385351085222929	-0.385351085222929	4
chr1-136125229-136125831	1.79008979362514	-0.843697392369561	1.30246293023777	-0.843697392369561	-0.843697392369561	-0.285783500569572	-0.843697392369561	0.217407168231789	0.350613177953117	10
chr1-136150692-136150892	-0.333333333333333	-0.333333333333333	2.66666666666667	-0.333333333333333	-0.333333333333333	-0.333333333333333	-0.333333333333333	-0.333333333333333	-0.333333333333333	9
chr1-136185133-136185333	-0.480029411083763	-0.480029411083763	-0.480029411083763	-0.480029411083763	2.28899972051366	-0.480029411083763	-0.480029411083763	1.07120615707268	-0.480029411083763	4
chr1-136188993-136189418	-0.424913763695968	-0.424913763695968	-0.424913763695968	-0.424913763695968	2.56251701932156	-0.424913763695968	-0.424913763695968	0.411879326550218	-0.424913763695968	4
chr1-136217149-136217681	1.14140297440803	-1.20978161770616	-0.251841828653799	1.60195578119844	-0.364339259881746	0.284369336974541	-1.20978161770616	0.684716697704055	-0.676700466337193	2
chr1-136327578-136328309	0.732670506649106	-1.27849040623996	0.0325566750347144	1.12661907472191	-0.555314255009612	-0.42644387954066	-1.27849040623996	1.55741907741609	0.0894736132083708	5
chr1-136338892-136339246	0.193595519292657	-0.85843713799877	-0.386946154389814	-0.85843713799877	0.0872914250326963	-0.189882399881074	2.47100431089486	-0.43459247185051	-0.0235959531012739	1
chr1-136342774-136342981	-0.444478876276249	-0.444478876276249	0.613122713266826	-0.444478876276249	-0.444478876276249	-0.444478876276249	-0.444478876276249	-0.444478876276249	2.49822942066691	3
chr1-136357549-136357994	0.852484070888821	-1.27452580792629	-0.0612793609898634	1.26912527083747	1.40239070718874	-0.373398818094284	-1.27452580792629	0.0108741067990381	-0.551144360777334	6
chr1-136404552-136404879	-0.778927387184293	-0.778927387184293	1.58866881728021	-0.778927387184293	-0.778927387184293	0.100327131241913	-0.778927387184293	1.10237296630573	1.10326802109361	9
chr1-136415606-136415850	2.63106793146367	-0.390435840309806	0.101982950704971	-0.390435840309806	-0.390435840309806	-0.390435840309806	-0.390435840309806	-0.390435840309806	-0.390435840309806	10
chr1-136423258-136423562	2.60313315428134	-0.436850849497002	-0.189135579069563	-0.436850849497002	-0.436850849497002	0.207107521770241	-0.436850849497002	-0.436850849497002	-0.436850849497002	10
chr1-136431788-136432185	0.0323184126495137	-1.13623864569561	0.00640984465728535	-1.13623864569561	0.124335668171385	1.33911023472447	-1.13623864569561	1.45310751252687	0.453434264357298	9
chr1-136459926-136460192	-0.480359770064698	-0.480359770064698	-0.480359770064698	-0.480359770064698	-0.480359770064698	-0.480359770064698	-0.480359770064698	2.28603869060339	1.0764796998495	5
chr1-13648626-13648834	-0.333333333333333	-0.333333333333333	-0.333333333333333	-0.333333333333333	-0.333333333333333	-0.333333333333333	-0.333333333333333	2.66666666666667	-0.333333333333333	5
chr1-13653662-13653977	-0.590235520436648	-0.590235520436648	-0.192202462914434	2.33052329610307	-0.590235520436648	-0.0728739565123807	-0.590235520436648	0.885730725506982	-0.590235520436648	2
chr1-136638276-136639361	0.1077002726736	-2.16991865458461	0.613982450463252	0.553842950396962	-0.531939635374385	0.00118256773686679	1.43415143232786	0.353511321330641	-0.362512704970178	1
chr1-136704788-136704988	-0.500380622198519	-0.500380622198519	1.51362875193173	-0.500380622198519	-0.500380622198519	-0.500380622198519	-0.500380622198519	1.9890356034579	-0.500380622198519	5
chr1-136714686-136715108	-0.694679306962999	-0.694679306962999	0.267336628134144	-0.694679306962999	2.13545340676344	0.97255262866301	-0.694679306962999	0.0980538712544001	-0.694679306962999	4
chr1-136738778-136739128	0.174734322773335	-0.87623817922308	0.23707201710148	-0.87623817922308	-0.498327966185531	-0.208357157687002	2.44984812194104	-0.241111855692598	-0.161381123804567	1
chr1-13675420-13676051	0.0269295418008008	-0.459905833327844	-0.459905833327844	-0.459905833327844	-0.109791896037202	-0.459905833327844	2.62153819886436	-0.459905833327844	-0.23914667798874	1
chr1-136756387-136756891	2.6348211924103	-0.407493088964068	-0.242222985788252	-0.407493088964068	-0.407493088964068	-0.407493088964068	-0.407493088964068	-0.407493088964068	0.0523603271623619	10
chr1-136828326-136828571	2.17862791242456	-0.653009747566504	0.0392043112825575	-0.653009747566504	-0.653009747566504	-0.653009747566504	-0.653009747566504	1.05821258521982	-0.010996071094411	10
chr1-136853752-136854303	-0.516608353948915	-1.1405688528457	-0.123691503963915	1.84416161208083	1.1030773378698	0.18116371582991	-1.1405688528457	0.367724606554109	-0.574689708730417	2
chr1-136854516-136855169	-0.448946833819493	-1.01696557388634	0.464167649221463	1.70016610532134	1.43402243191074	-0.0543804491012225	-1.01696557388634	-0.559276905039443	-0.501820850720716	2
chr1-137072373-137072776	1.498508688854	-0.803739236712162	0.321862674542272	-0.803739236712162	-0.803739236712162	1.14699711263486	-0.803739236712162	1.05132770752968	-0.803739236712162	10
chr1-13708637-13709082	-0.461895990976302	-0.461895990976302	-0.461895990976302	-0.461895990976302	-0.461895990976302	-0.461895990976302	-0.461895990976302	0.816779435693642	2.41649250114047	3
chr1-13717212-13717503	1.72137882372608	-0.933343827622127	-0.500699880370278	-0.933343827622127	0.339441522227147	0.566252549730475	-0.933343827622127	1.20573432376117	-0.532075856208209	6
chr1-13718271-13718707	0.313872000721266	-1.29155359974096	1.71728922125191	0.628344657979199	0.440290181711327	0.408829121976434	-1.29155359974096	0.00203947065987252	-0.927557454818086	9
chr1-137196775-137197032	-0.502826364446582	-0.502826364446582	-0.502826364446582	-0.502826364446582	-0.502826364446582	-0.502826364446582	-0.502826364446582	1.62625491673488	1.8935296343912	3
chr1-13720776-13721171	-1.02608068175985	-1.54664841338249	0.574293279968998	-0.301574109497101	-0.0491564277460719	-0.00284578993875475	1.74830592212885	0.970077905572853	-0.366371685346443	1
chr1-13723712-13724912	-0.578620824174442	-0.917379215746561	0.131571635966831	2.32353905828689	-0.430134285230906	-0.199788919814862	-0.917379215746561	0.583895768677575	0.00429599778203267	2
chr1-137280641-137281047	-0.480029411083763	-0.480029411083763	-0.480029411083763	-0.480029411083763	2.28899972051366	-0.480029411083763	-0.480029411083763	1.07120615707268	-0.480029411083763	4
chr1-137306770-137307113	-0.503579127745472	-0.503579127745472	-0.503579127745472	-0.503579127745472	-0.503579127745472	1.6855400777029	-0.503579127745472	-0.503579127745472	1.83951381651541	3
chr1-13736550-13737126	-0.4257540295173	-0.4257540295173	0.42006773886374	-0.4257540295173	2.56021046775736	-0.4257540295173	-0.4257540295173	-0.4257540295173	-0.4257540295173	4
chr1-137369745-137369954	2.40693235444496	-0.46357307357067	-0.46357307357067	-0.46357307357067	-0.46357307357067	-0.46357307357067	-0.46357307357067	-0.46357307357067	0.83807916054973	10
chr1-13738563-13739019	-0.467891531442662	-0.467891531442662	0.155177639912826	2.58015475710642	-0.467891531442662	0.0720167916367297	-0.467891531442662	-0.467891531442662	-0.467891531442662	2
chr1-13740780-13741109	2.09859513944048	-0.495523638393617	-0.495523638393617	-0.495523638393617	1.37007032931484	-0.495523638393617	-0.495523638393617	-0.495523638393617	-0.495523638393617	6
chr1-13744421-13745289	-0.67578129890889	-0.67578129890889	0.143056665903934	1.32709104200718	-0.0735511208755231	-0.67578129890889	-0.67578129890889	-0.67578129890889	1.98230990750885	3
chr1-137521413-137521649	2.66666666666667	-0.333333333333333	-0.333333333333333	-0.333333333333333	-0.333333333333333	-0.333333333333333	-0.333333333333333	-0.333333333333333	-0.333333333333333	10
chr1-137538746-137539118	-0.620630822607558	-0.620630822607558	0.744842070152978	-0.620630822607558	-0.620630822607558	-0.620630822607558	-0.620630822607558	2.07983754151814	0.899105323974228	5
chr1-13755071-13755386	2.39096942697648	-0.523436713172286	-0.0484717763535053	-0.523436713172286	-0.523436713172286	-0.523436713172286	-0.523436713172286	-0.523436713172286	0.798122628410744	10
chr1-137555995-137556425	0.936617779180205	-1.77437043499048	1.31832495047841	-0.333472755801822	1.04177930800659	0.012239095303229	0.132219412802228	-0.924875760063064	-0.408461594915286	6
chr1-137572296-137572637	-0.635573586218551	-1.51188545391432	-0.0837474701931399	0.584044282753895	1.00895846144337	0.715659279250672	-1.51188545391432	0.959464421982807	0.474965518809576	9
chr1-137574978-137575178	-0.946004309900666	-0.946004309900666	1.8613925528454	0.7020455660439	1.03615970509394	-0.362157635251911	-0.946004309900666	-0.390791060806822	-0.00863619822251232	9
chr1-13757993-13758273	1.54891101202858	-0.524710868842388	-0.355740307041477	1.95509450806723	-0.524710868842388	-0.524710868842388	-0.524710868842388	-0.524710868842388	-0.524710868842388	2
chr1-137590065-137590265	2.45781148220802	-0.45385875348743	-0.45385875348743	-0.45385875348743	-0.45385875348743	-0.45385875348743	-0.45385875348743	0.719199792203992	-0.45385875348743	10
chr1-13759040-13759438	1.54891101202858	-0.524710868842388	-0.355740307041477	1.95509450806723	-0.524710868842388	-0.524710868842388	-0.524710868842388	-0.524710868842388	-0.524710868842388	2
chr1-13759705-13760027	-0.333333333333333	-0.333333333333333	-0.333333333333333	-0.333333333333333	-0.333333333333333	2.66666666666667	-0.333333333333333	-0.333333333333333	-0.333333333333333	7
chr1-137600965-137601204	-0.454192329926583	-0.454192329926583	0.723115651103022	-0.454192329926583	-0.454192329926583	-0.454192329926583	-0.454192329926583	2.45623065838306	-0.454192329926583	5
chr1-137605342-137605543	-0.465755643816827	-0.465755643816827	-0.262469121614377	2.51766942998305	-0.465755643816827	-0.465755643816827	-0.465755643816827	0.539333554532283	-0.465755643816827	2
chr1-137605754-137606716	0.169361343935967	-1.4897006340505	0.312830721474211	1.15568735533491	0.498859055038622	0.618929242648303	-1.4897006340505	0.961120075857587	-0.737386526188607	2
chr1-13760835-13761156	-0.333333333333333	-0.333333333333333	-0.333333333333333	-0.333333333333333	-0.333333333333333	-0.333333333333333	-0.333333333333333	-0.333333333333333	2.66666666666667	3
chr1-137622994-137623655	2.3816782003655	-0.64453959756108	-0.348627372001735	0.803059164050341	-0.64453959756108	-0.131705771638136	-0.64453959756108	-0.400698065957598	-0.370087362135131	10
chr1-137632655-137633188	1.92793185430623	-0.745364505481872	-0.745364505481872	1.38593202716306	-0.745364505481872	-0.367842437904283	-0.745364505481872	-0.027349783995349	0.0627863623578311	10
chr1-137660630-137660911	-0.379046069904165	-0.379046069904165	0.00866875188597538	-0.379046069904165	-0.379046069904165	2.64465373744318	-0.379046069904165	-0.379046069904165	-0.379046069904165	7
chr1-137666934-137667412	0.786882588693279	-1.15855758284302	0.42669825269281	-1.15855758284302	1.6396191849811	0.48984909653861	-1.15855758284302	0.409006759007635	-0.276383133384357	6
chr1-13766815-13767201	-0.394934555006735	-0.394934555006735	-0.394934555006735	2.62461569414073	-0.394934555006735	0.139926190906415	-0.394934555006735	-0.394934555006735	-0.394934555006735	2
chr1-137681960-137682580	-0.501798190045657	-0.501798190045657	-0.501798190045657	-0.501798190045657	1.57155715183955	1.94103017848005	-0.501798190045657	-0.501798190045657	-0.501798190045657	7
chr1-137687131-137687452	-0.443883410741377	-0.443883410741377	-0.443883410741377	-0.443883410741377	-0.443883410741377	2.5005546629861	-0.443883410741377	-0.443883410741377	0.606629212203537	7
chr1-137710763-137711240	-0.333333333333333	-0.333333333333333	-0.333333333333333	-0.333333333333333	-0.333333333333333	2.66666666666667	-0.333333333333333	-0.333333333333333	-0.333333333333333	7
chr1-13771136-13771852	2.28408438911037	-0.583402118620864	0.584893824428235	-0.583402118620864	-0.583402118620864	0.631434498186573	-0.583402118620864	-0.583402118620864	-0.583402118620864	10
chr1-137718065-137718339	0.0285287216891337	-0.458089984767869	-0.458089984767869	-0.458089984767869	-0.108131867546169	-0.251929564680953	2.62198263437733	-0.458089984767869	-0.458089984767869	1
chr1-137735517-137735782	-0.635238265072535	-0.635238265072535	-0.635238265072535	-0.635238265072535	0.835326896853155	1.96369272090934	-0.635238265072535	1.01240997267271	-0.635238265072535	7
chr1-137782590-137783484	-0.0641896000330573	-0.558228730487617	-0.075143148523304	-0.558228730487617	0.152360491149715	-0.348924580601044	2.56881175995816	-0.558228730487617	-0.558228730487617	1
chr1-137787187-137787487	-0.492581260130413	-0.492581260130413	1.30156747784366	-0.492581260130413	2.14650134306924	-0.492581260130413	-0.492581260130413	-0.492581260130413	-0.492581260130413	4
chr1-137789247-137789654	-0.739598591271176	-0.739598591271176	-0.209802681936676	2.37050705229147	-0.272020244623121	-0.188697534117291	-0.739598591271176	-0.215715217171883	0.734524399371023	2
chr1-137790192-137790730	1.26149860132079	-0.895994062085049	0.510444597846171	-0.895994062085049	-0.895994062085049	0.01804723538301	-0.895994062085049	1.71164863218139	0.0823371816088361	5
chr1-137808076-137808541	-0.479543659828909	-0.479543659828909	2.29329839688482	-0.479543659828909	-0.479543659828909	-0.479543659828909	-0.479543659828909	-0.479543659828909	1.06350722191754	9
chr1-137829441-137829765	2.5899525980139	-0.413750397202897	-0.413750397202897	-0.413750397202897	0.306300182406384	-0.413750397202897	-0.413750397202897	-0.413750397202897	-0.413750397202897	10
chr1-137836467-137836745	2.0033377150233	-0.499879770597381	-0.499879770597381	1.49582067915837	-0.499879770597381	-0.499879770597381	-0.499879770597381	-0.499879770597381	-0.499879770597381	10
chr1-137839952-137840247	2.66666666666667	-0.333333333333333	-0.333333333333333	-0.333333333333333	-0.333333333333333	-0.333333333333333	-0.333333333333333	-0.333333333333333	-0.333333333333333	10
chr1-137865676-137866008	-0.537208221656577	-0.537208221656577	0.272818175996283	2.43477073569731	-0.537208221656577	0.515660418245865	-0.537208221656577	-0.537208221656577	-0.537208221656577	2
chr1-137866321-137867643	-0.775368129271221	-1.26777720582063	0.577940857403031	-0.0900517131156266	0.148712140318658	1.86142623608423	-1.26777720582063	0.517666081426852	0.29522893879533	7
chr1-137872023-137872327	-0.69310739309599	-0.69310739309599	-0.084114728528993	2.28607680718919	-0.69310739309599	0.890024416709552	-0.69310739309599	-0.191277150081847	-0.128279772903942	2
chr1-137873843-137874724	-0.82776941793755	-1.93070606304536	0.675627792679404	-0.611724889013667	0.581065784086383	1.10654304788871	0.396321180373747	0.957588108028912	-0.346945543060584	9
chr1-13788655-13789338	2.34320330657203	-0.565441088623852	0.38261078538297	-0.565441088623852	-0.565441088623852	0.666832439788114	-0.565441088623852	-0.565441088623852	-0.565441088623852	10
chr1-13791637-13791986	-0.503748036568512	-0.503748036568512	-0.503748036568512	-0.503748036568512	-0.503748036568512	1.82010208661469	-0.503748036568512	1.7061341693649	-0.503748036568512	7
chr1-137926031-137926490	-0.63753194101652	-0.63753194101652	-0.63753194101652	-0.63753194101652	1.94748149982478	0.885300165651138	-0.63753194101652	-0.63753194101652	0.992409980623197	4
chr1-137962670-137963111	2.3958082137353	-0.689386996493348	-0.018988762052324	-0.689386996493348	0.0501989755120434	-0.689386996493348	-0.689386996493348	0.553581579452046	-0.22305202067368	10
chr1-137964121-137964615	-0.629537635389656	-0.629537635389656	-0.629537635389656	-0.629537635389656	1.4394875621038	1.80818895470652	-0.629537635389656	0.529549295527612	-0.629537635389656	7
chr1-13796473-13797082	0.740331249638226	-0.483296941212407	-0.283880504926906	2.44333090256312	-0.483296941212407	-0.483296941212407	-0.483296941212407	-0.483296941212407	-0.483296941212407	2
chr1-137964921-137965251	-0.482834899532524	-0.482834899532524	-0.0972823167519982	-0.482834899532524	-0.482834899532524	2.52400209703389	-0.482834899532524	0.470289616913255	-0.482834899532524	7
chr1-137975856-137976674	-0.769208951685461	-0.769208951685461	-0.111555081127227	1.98842035194483	1.30372344713597	-0.5249759460072	-0.769208951685461	0.159811673122661	-0.507797590012649	2
chr1-137993457-137993696	2.52693556346986	-0.436610271212766	0.529336335019504	-0.436610271212766	-0.436610271212766	-0.436610271212766	-0.436610271212766	-0.436610271212766	-0.436610271212766	10
chr1-137998461-137998715	0.721694969785816	-0.507932492008191	-0.107144199905693	2.43304418216902	-0.507932492008191	-0.507932492008191	-0.507932492008191	-0.507932492008191	-0.507932492008191	2
chr1-137999190-137999541	-0.0711295557549045	-0.72085106279206	-0.19142084665212	2.38710782114453	0.680915735138831	-0.445590664757773	-0.72085106279206	-0.19732930074238	-0.72085106279206	2
chr1-13803157-13803474	2.42066039866392	-0.518076640814909	-0.0391464625344623	-0.518076640814909	-0.518076640814909	0.726945908759991	-0.518076640814909	-0.518076640814909	-0.518076640814909	10
chr1-138039097-138039768	-0.136091316873842	-0.942264386394721	0.240184216700102	0.985910013151944	1.9565844024084	-0.942264386394721	-0.942264386394721	0.35690500018504	-0.576699156387485	4
chr1-13804694-13805115	-0.380928374532091	-0.380928374532091	-0.380928374532091	-0.380928374532091	-0.380928374532091	0.0238319662955274	2.64266665542911	-0.380928374532091	-0.380928374532091	1
chr1-138062151-138062802	0.649171707596001	-0.587057162614131	-0.385587175592028	2.36970851170481	0.301992769361868	-0.587057162614131	-0.587057162614131	-0.587057162614131	-0.587057162614131	2
chr1-138071340-138071790	-0.630532730476616	-0.630532730476616	-0.630532730476616	-0.630532730476616	2.00975462143143	0.924861251925866	-0.630532730476616	0.848580509502402	-0.630532730476616	4
chr1-138085681-138085899	-0.775020006564906	-0.775020006564906	0.439691306256661	-0.775020006564906	1.90512860017524	0.803856251678525	-0.775020006564906	0.726423874714098	-0.775020006564906	4
chr1-138092466-138093425	1.33047558853214	-1.53613667584014	0.332566926276237	0.422793410217682	0.525424496249731	0.892795795548581	-1.53613667584014	-0.381231160551747	-0.0505517045923348	6
chr1-138101434-138101668	-0.461012343564135	-0.461012343564135	-0.000534227162189883	-0.461012343564135	2.58699528363648	-0.461012343564135	-0.461012343564135	-0.461012343564135	0.17961300491052	4
chr1-138107952-138108189	-0.83451031463816	-0.83451031463816	-0.271104060026492	-0.83451031463816	1.65169767961958	1.36242837300593	-0.83451031463816	-0.138112030756145	0.73313129670976	4
chr1-138109703-138109980	1.77837290213327	-0.98375849797687	-0.533609993324215	-0.98375849797687	0.00945270771163561	0.186443473763984	-0.98375849797687	1.24186568397855	0.268750719667394	6
chr1-138112749-138112949	2.18035795171459	-0.490153259697375	1.25071486616704	-0.490153259697375	-0.490153259697375	-0.490153259697375	-0.490153259697375	-0.490153259697375	-0.490153259697375	10
chr1-138123868-138124098	1.27378038894468	-1.17535928083216	1.01990959013962	-1.17535928083216	0.585971091952864	0.899841102847868	-1.17535928083216	-0.188645818571769	-0.0647785128167781	6
chr1-138125100-138125360	-0.536630393299998	-0.536630393299998	0.0203430331048531	-0.536630393299998	-0.536630393299998	2.35917574644998	-0.536630393299998	0.840263580245149	-0.536630393299998	7
chr1-138125528-138126226	-1.21936652594718	-1.21936652594718	0.395201945912158	0.755245469199747	-0.32876737809516	1.0541263201894	-1.21936652594718	0.942628060481684	0.839665160153705	9
chr1-138149024-138149224	-0.480029411083763	-0.480029411083763	-0.480029411083763	-0.480029411083763	2.28899972051366	-0.480029411083763	-0.480029411083763	1.07120615707268	-0.480029411083763	4
chr1-138158665-138159067	0.641998481126053	-1.44598057696108	-0.122665836325655	1.32843592849081	-0.278071750902844	-0.954541005124605	1.4908965763544	0.0495011555428412	-0.70957297219992	1
chr1-138160907-138161491	-0.0365938400892451	-1.47269880105441	0.3996538340938	-1.47269880105441	0.851086348607051	1.41729081717517	0.799772185877449	-0.315538092181994	-0.170273651373406	7
chr1-138163146-138163961	-0.633336038192443	-1.80995033884674	0.155533443607006	0.300686004423622	0.51703736157594	-0.439121264599795	1.91376336415309	0.204704045649953	-0.209316577770634	1
chr1-138180567-138180877	-0.430985721803255	-0.430985721803255	0.471889321515385	-0.430985721803255	-0.430985721803255	-0.430985721803255	-0.430985721803255	2.5450107311074	-0.430985721803255	5
chr1-138185741-138186051	-0.369837403740626	-0.369837403740626	-0.0641417360553231	-0.369837403740626	-0.369837403740626	-0.369837403740626	-0.369837403740626	2.6530035622397	-0.369837403740626	5
chr1-138236293-138236598	-0.675346195175987	-0.675346195175987	0.00411080673887555	-0.675346195175987	-0.675346195175987	0.207808936003911	-0.675346195175987	1.00433941793907	2.16047181519808	3
chr1-138236977-138237428	1.01233897163533	-1.43143702236763	1.1572898248986	0.0297958344504581	-0.552700514271196	-0.137277244812698	-1.43143702236763	0.291529915013937	1.06189725782084	9
chr1-138263459-138263937	-0.584875314024554	-0.584875314024554	0.0726124057343543	-0.584875314024554	-0.584875314024554	-0.584875314024554	-0.584875314024554	1.58229182201985	1.85434765639311	3
chr1-13826661-13826964	-0.399668445193139	-0.399668445193139	0.180571993479643	-0.399668445193139	-0.399668445193139	2.61710712287233	-0.399668445193139	-0.399668445193139	-0.399668445193139	7
chr1-13832073-13832784	-0.55865699848443	-0.55865699848443	0.12262636959541	-0.55865699848443	0.944531990109964	-0.55865699848443	-0.55865699848443	-0.55865699848443	2.28478363120121	3
chr1-138334999-138336118	1.14098766862621	-1.35283200930991	0.453485144258203	-0.0273600033932752	1.63627228528651	-0.178910585131372	-1.35283200930991	-0.348117791074384	0.0293073000479147	6
chr1-138341698-138342128	1.199804481518	-1.08092174991351	0.0341578975211221	-1.08092174991351	1.37939876569465	-0.597796592848965	-1.08092174991351	0.756803802495621	0.470396895360095	6
chr1-138360305-138360515	-0.551539852743503	-0.551539852743503	0.0172771553486865	-0.551539852743503	-0.551539852743503	-0.551539852743503	-0.551539852743503	2.26080512948488	1.03115683162745	5
chr1-13837354-13838119	0.815114527074368	-1.11100498604526	-0.169297630726978	1.1924050856108	1.6593823805361	-0.702996002118708	-1.11100498604526	-0.335006754106638	-0.23759163417843	6
chr1-138408502-138408754	-0.333333333333333	-0.333333333333333	-0.333333333333333	-0.333333333333333	2.66666666666667	-0.333333333333333	-0.333333333333333	-0.333333333333333	-0.333333333333333	4
chr1-13841621-13842434	-0.278516449978688	2.66603055387121	-0.322742759437526	-0.344128557409166	-0.344128557409166	-0.344128557409166	-0.344128557409166	-0.344128557409166	-0.344128557409166	8
chr1-138570218-138570471	-0.603266014339528	-0.603266014339528	0.513131150906538	-0.603266014339528	-0.603266014339528	-0.603266014339528	-0.603266014339528	2.1565793499757	0.949885585154935	5
chr1-138571355-138572461	0.350123993888705	-1.53529450236589	0.116278247670718	1.28312611222874	-0.348861857930115	0.561488858370605	-1.53529450236589	0.0788566421417907	1.02957700836134	2
chr1-138640759-138641102	2.02561365181605	-0.900123292558939	0.530311310007307	-0.900123292558939	-0.900123292558939	0.339391649042377	-0.900123292558939	0.278602472113532	0.426574087256489	10
chr1-138642755-138642973	-0.35827295342078	-0.35827295342078	-0.1525786053275	2.66048927927296	-0.35827295342078	-0.35827295342078	-0.35827295342078	-0.35827295342078	-0.35827295342078	2
chr1-138651436-138652624	-0.835133078978551	-1.2946548091343	0.0907900918650265	-0.745121421317033	-0.303241877157504	1.52821303221333	1.61390641174433	0.0938417809372047	-0.148600130172495	1
chr1-138689500-138689862	-1.01322412229322	-1.01322412229322	-0.14420050338411	-1.01322412229322	0.0824447671477512	-0.529129996294811	1.39759275831542	0.8281872223857	1.4047781187097	1
chr1-138691400-138691836	0.322321494220899	-0.96962439183476	-0.44324871988364	2.12040314353386	0.888614692840907	-0.148607536960731	-0.96962439183476	-0.709373738510607	-0.0908605515711644	2
chr1-138698186-138698573	0.0849540882208363	-0.57871577313034	-0.254238093692257	2.59596540833992	-0.101429034964704	-0.57871577313034	-0.57871577313034	-0.311335355928016	-0.277769692584754	2
chr1-138703995-138704610	0.498711911622202	-1.53685410241673	0.232421121887426	0.086009285627129	-0.0729505567841539	-0.099544154537322	-1.53685410241673	1.19678663158974	1.23227396542844	9
chr1-13870602-13870959	-0.333333333333333	2.66666666666667	-0.333333333333333	-0.333333333333333	-0.333333333333333	-0.333333333333333	-0.333333333333333	-0.333333333333333	-0.333333333333333	8
chr1-138707434-138707796	-0.675787996038847	-0.675787996038847	0.455489611811397	-0.675787996038847	0.988251885982373	-0.185644827132798	-0.675787996038847	2.12084330953327	-0.675787996038847	5
chr1-138740236-138740828	-0.776094042623314	-0.776094042623314	-0.696886542879086	0.386352135360838	0.622018367080061	-0.364279846111078	2.30019390420436	-0.58028518732232	-0.114924745086143	1
chr1-138828554-138828989	-0.333333333333333	-0.333333333333333	-0.333333333333333	-0.333333333333333	2.66666666666667	-0.333333333333333	-0.333333333333333	-0.333333333333333	-0.333333333333333	4
chr1-138849033-138849312	-0.480029411083763	-0.480029411083763	-0.480029411083763	-0.480029411083763	2.28899972051366	-0.480029411083763	-0.480029411083763	1.07120615707268	-0.480029411083763	4
chr1-13885103-13885752	0.305817276966348	-0.827054484886236	-0.273177291128373	-0.827054484886236	1.61710351954875	1.57270240103992	-0.827054484886236	0.0857720331183059	-0.827054484886236	4
chr1-138853385-138853605	-0.607594491441457	-0.607594491441457	-0.607594491441457	-0.607594491441457	-0.607594491441457	1.23882070029291	-0.607594491441457	2.02619847756657	0.380547770789257	5
chr1-13887136-13887427	2.24427255988268	-0.539646735305936	-0.426221908037322	1.12497160730904	-0.539646735305936	-0.244788582624711	-0.539646735305936	-0.539646735305936	-0.539646735305936	10
chr1-138879818-138880518	-0.422075503719542	-0.422075503719542	-0.422075503719542	-0.422075503719542	2.63170438795704	-0.062278994171979	-0.422075503719542	-0.422075503719542	-0.0369723714678105	4
chr1-138881423-138881628	-0.333333333333333	-0.333333333333333	-0.333333333333333	-0.333333333333333	-0.333333333333333	-0.333333333333333	2.66666666666667	-0.333333333333333	-0.333333333333333	1
chr1-13890593-13891089	-0.618211619385578	-0.618211619385578	-0.0193992242159493	2.3111708353156	-0.618211619385578	-0.618211619385578	-0.618211619385578	0.862112466298695	-0.06282598047046	2
chr1-13892005-13892376	0.659465579362462	-1.2359051036226	0.6174425220715	-1.2359051036226	0.808715294812293	0.370076791605475	-1.2359051036226	-0.0904899654291292	1.3425050884452	9
chr1-138960934-138961190	-0.461895990976302	-0.461895990976302	-0.461895990976302	-0.461895990976302	-0.461895990976302	-0.461895990976302	-0.461895990976302	0.816779435693642	2.41649250114047	3
chr1-138961394-138961675	2.24570035577896	-0.591816693270721	-0.591816693270721	-0.591816693270721	-0.591816693270721	0.610323091068946	-0.591816693270721	-0.591816693270721	0.69487671277642	10
chr1-138964296-138964566	0.589609267420349	-0.644904233013078	-0.644904233013078	2.3077586844485	-0.644904233013078	-0.644904233013078	-0.644904233013078	-0.147541381375118	0.474694594571661	2
chr1-13902165-13902372	-0.527338074426659	-0.527338074426659	-0.0021573902077543	-0.527338074426659	-0.527338074426659	-0.527338074426659	-0.527338074426659	0.770961063093969	2.39522477367374	3
chr1-13902734-13903470	0.315902988668098	-2.21882004167374	0.466248301387323	0.206162008372226	-0.578229166629441	0.787983358719578	0.989906174264481	0.640521559138018	-0.609675182246538	1
chr1-13911289-13911927	-0.664633383484755	-0.664633383484755	1.95568988333279	-0.664633383484755	-0.664633383484755	-0.238897845415718	-0.664633383484755	1.35964817543848	0.246726704068227	9
chr1-13917878-13918309	2.63106793146367	-0.390435840309806	0.101982950704971	-0.390435840309806	-0.390435840309806	-0.390435840309806	-0.390435840309806	-0.390435840309806	-0.390435840309806	10
chr1-13922337-13922937	-0.187037287411827	-0.683873612603308	-0.440963233140752	0.504440806741415	-0.683873612603308	-0.052405992328217	2.4608718341158	-0.683873612603308	-0.233285290166498	1
chr1-13925012-13925843	0.379388221967738	-0.600634062153443	-0.121487162365288	-0.600634062153443	-0.600634062153443	0.0221589062673495	2.50091111420375	-0.600634062153443	-0.37843483145978	1
chr1-13933391-13933775	-0.426889130553849	-0.426889130553849	-0.196974326976776	-0.426889130553849	2.61682586891225	-0.426889130553849	-0.426889130553849	0.141483241387613	-0.426889130553849	4
chr1-139388319-139388624	0.0285287216891337	-0.458089984767869	-0.458089984767869	-0.458089984767869	-0.108131867546169	-0.251929564680953	2.62198263437733	-0.458089984767869	-0.458089984767869	1
chr1-139390601-139391024	2.26103398442852	-0.654051430820852	-0.178975791567431	-0.654051430820852	-0.654051430820852	-0.654051430820852	-0.654051430820852	0.520383028087557	0.667815933155609	10
chr1-139418959-139419342	-0.503579127745472	-0.503579127745472	-0.503579127745472	-0.503579127745472	-0.503579127745472	1.6855400777029	-0.503579127745472	-0.503579127745472	1.83951381651541	3
chr1-139427049-139427249	-0.502826364446582	-0.502826364446582	-0.502826364446582	-0.502826364446582	-0.502826364446582	-0.502826364446582	-0.502826364446582	1.62625491673488	1.8935296343912	3
chr1-139460647-139461002	-0.503579127745472	-0.503579127745472	-0.503579127745472	-0.503579127745472	-0.503579127745472	1.68554007770289	-0.503579127745472	-0.503579127745472	1.83951381651541	3
chr1-139467768-139468668	-0.487249965471957	-0.487249965471957	-0.487249965471957	-0.487249965471957	2.53251192708482	0.402221302224881	-0.487249965471957	-0.487249965471957	-0.0112334364779632	4
chr1-139469423-139469833	-0.424913763695968	-0.424913763695968	-0.424913763695968	-0.424913763695968	2.56251701932156	-0.424913763695968	-0.424913763695968	0.411879326550219	-0.424913763695968	4
chr1-13947074-13947809	-0.874539308124245	-0.874539308124245	0.076897214375663	-0.874539308124245	1.64456913510574	0.114798995220566	-0.874539308124245	1.47750686128967	0.18438502650534	4
chr1-13967896-13968134	-0.454192329926583	-0.454192329926583	0.723115651103022	-0.454192329926583	-0.454192329926583	-0.454192329926583	-0.454192329926583	2.45623065838306	-0.454192329926583	5
chr1-1402489-1403123	-0.700249414270981	-0.700249414270981	0.122408536747324	-0.700249414270981	2.20394095652445	1.01060990686391	-0.700249414270981	-0.293510880133892	-0.242450862917871	4
chr1-14057017-14057251	-0.395740544047845	-0.395740544047845	0.146793316064302	-0.395740544047845	-0.395740544047845	-0.395740544047845	-0.395740544047845	-0.395740544047845	2.62339049227061	3
chr1-141853874-141854134	-0.502826364446582	-0.502826364446582	-0.502826364446582	-0.502826364446582	-0.502826364446582	-0.502826364446582	-0.502826364446582	1.62625491673488	1.8935296343912	3
chr1-141904383-141904621	-0.333333333333333	-0.333333333333333	-0.333333333333333	-0.333333333333333	-0.333333333333333	-0.333333333333333	-0.333333333333333	-0.333333333333333	2.66666666666667	3
chr1-1419077-1419459	2.61232775416396	-0.40245347387845	-0.40245347387845	-0.40245347387845	-0.40245347387845	-0.40245347387845	-0.40245347387845	0.204846562985191	-0.40245347387845	10
chr1-141923941-141924676	1.52269788241651	-0.786385920689581	1.09518752843095	-0.786385920689581	-0.786385920689581	1.17014259146004	-0.786385920689581	0.143901601140403	-0.786385920689581	10
chr1-141938758-141938973	2.66666666666667	-0.333333333333333	-0.333333333333333	-0.333333333333333	-0.333333333333333	-0.333333333333333	-0.333333333333333	-0.333333333333333	-0.333333333333333	10
chr1-141946100-141946864	-0.815698357904955	-0.815698357904955	-0.0655460030162402	1.93660332016228	-0.815698357904955	0.646868587875814	-0.815698357904955	1.03875323299769	-0.293885706399724	2
chr1-14198671-14198980	-0.421095165543222	-0.421095165543222	-0.213722140566509	2.62230326364099	-0.421095165543222	0.117989870184852	-0.421095165543222	-0.421095165543222	-0.421095165543222	2
chr1-141987487-141987903	2.66666666666667	-0.333333333333333	-0.333333333333333	-0.333333333333333	-0.333333333333333	-0.333333333333333	-0.333333333333333	-0.333333333333333	-0.333333333333333	10
chr1-142010991-142011357	-0.750981786250019	-0.750981786250019	-0.47380134336652	1.28296290006333	-0.750981786250019	-0.0304260197912263	-0.750981786250019	0.276844847744867	1.94834676034963	3
chr1-142013102-142013321	-0.333333333333333	-0.333333333333333	-0.333333333333333	2.66666666666667	-0.333333333333333	-0.333333333333333	-0.333333333333333	-0.333333333333333	-0.333333333333333	2
chr1-142018285-142018713	2.28769322850209	-0.582503456092321	-0.582503456092321	-0.582503456092321	-0.582503456092321	0.633481351676969	-0.582503456092321	0.573846156374862	-0.582503456092321	10
chr1-142022152-142022565	0.571721333041389	-0.982575460391346	0.115083748868748	0.256594059447037	-0.609977933679052	-0.543580855893059	2.29675250347678	-0.356377783977089	-0.747639610893407	1
chr1-142027442-142027674	-0.605443943433328	-0.605443943433328	0.248359386112575	-0.605443943433328	-0.605443943433328	1.61409545164801	-0.605443943433328	-0.605443943433328	1.77020882283939	3
chr1-142028025-142028950	-0.378315669641203	2.619416201031	-0.359076885849442	0.138661660017176	-0.416688992989375	-0.341289600582518	-0.514954748066308	-0.294757231662208	-0.452994732257126	8
chr1-142075315-142075766	-0.399668445193139	-0.399668445193139	0.180571993479643	-0.399668445193139	-0.399668445193139	2.61710712287233	-0.399668445193139	-0.399668445193139	-0.399668445193139	7
chr1-142172105-142172930	-0.461020230349696	-1.32288624796254	1.10004077432255	-0.807541573900192	0.381624415627143	0.411516118792054	-1.32288624796254	1.19453135477714	0.82662163665609	9
chr1-142179487-142179990	1.03970815892101	-1.02720620991258	0.881599071129117	-1.02720620991258	0.459241909277009	-1.02720620991258	-1.02720620991258	1.19338551676329	0.534890183559881	6
chr1-142180536-142180858	-0.761779153259648	-1.33575500675891	0.347994976563464	1.40987267175675	0.315373536850164	-0.36307474184509	-1.33575500675891	0.976688455118978	0.746434268333204	2
chr1-142182410-142182745	-1.24591350923962	-1.24591350923962	0.353656119127007	0.559872759949746	0.382995579224881	0.673268046697809	-1.24591350923962	0.274969560380845	1.49297846233856	3
chr1-142185872-142186096	-0.465984426776246	-0.465984426776246	-0.465984426776246	-0.465984426776246	-0.465984426776246	0.869354005101267	-0.465984426776246	-0.465984426776246	2.39253698233245	3
chr1-142187633-142188193	-0.480029411083763	-0.480029411083763	-0.480029411083763	-0.480029411083763	2.28899972051366	-0.480029411083763	-0.480029411083763	1.07120615707268	-0.480029411083763	4
chr1-14224087-14224457	-0.333333333333333	-0.333333333333333	-0.333333333333333	-0.333333333333333	-0.333333333333333	-0.333333333333333	2.66666666666667	-0.333333333333333	-0.333333333333333	1
chr1-142242060-142242643	0.867954159778539	-0.701238655465028	0.065962136574137	-0.701238655465028	0.427266590826773	-0.701238655465028	-0.701238655465028	-0.701238655465028	2.14501039014569	3
chr1-14231025-14231414	-0.399668445193139	-0.399668445193139	0.180571993479643	-0.399668445193139	-0.399668445193139	2.61710712287233	-0.399668445193139	-0.399668445193139	-0.399668445193139	7
chr1-142332945-142333211	-0.444478876276249	-0.444478876276249	0.613122713266826	-0.444478876276249	-0.444478876276249	-0.444478876276249	-0.444478876276249	-0.444478876276249	2.49822942066691	3
chr1-14236164-14236551	2.39096942697648	-0.523436713172286	-0.0484717763535052	-0.523436713172286	-0.523436713172286	-0.523436713172286	-0.523436713172286	-0.523436713172286	0.798122628410744	10
chr1-14247875-14248075	-0.503748036568512	-0.503748036568512	-0.503748036568512	-0.503748036568512	-0.503748036568512	1.82010208661469	-0.503748036568512	1.7061341693649	-0.503748036568512	7
chr1-14264942-14265150	-0.333333333333333	-0.333333333333333	2.66666666666667	-0.333333333333333	-0.333333333333333	-0.333333333333333	-0.333333333333333	-0.333333333333333	-0.333333333333333	9
chr1-142856020-142856398	-0.805610796733254	-0.805610796733254	-0.105443247468909	-0.805610796733254	1.51167199528248	0.559501113385694	-0.805610796733254	-0.372889757743684	1.62960308347744	3
chr1-14288336-14288975	1.84165895112203	-0.730237079088887	0.108054069605473	-0.730237079088887	-0.730237079088887	0.359369956096074	-0.730237079088887	1.34210241862086	-0.730237079088887	10
chr1-14298629-14298837	-0.454192329926583	-0.454192329926583	0.723115651103022	-0.454192329926583	-0.454192329926583	-0.454192329926583	-0.454192329926583	2.45623065838306	-0.454192329926583	5
chr1-142992589-142992843	2.63106793146367	-0.390435840309806	0.101982950704971	-0.390435840309806	-0.390435840309806	-0.390435840309806	-0.390435840309806	-0.390435840309806	-0.390435840309806	10
chr1-143023151-143023917	0.858811202991833	-1.43150834786231	-0.373947831600932	-1.43150834786231	-0.0589143175028246	-0.299474635325745	0.984603227817562	0.413947149505769	1.33799189983896	3
chr1-143024601-143024801	-0.0763132342474018	-0.553116862597468	-0.553116862597468	0.587284106566572	-0.210217385352221	-0.553116862597468	2.46483082602039	-0.553116862597468	-0.553116862597468	1
chr1-143030458-143030824	2.3738835001386	-0.728643626348027	0.28260293967455	-0.728643626348027	0.386967567187591	-0.728643626348027	-0.728643626348027	-0.103667982755732	-0.0252115188529015	10
chr1-143034365-143034613	2.58715340477996	-0.462301521353601	0.0346725092627407	-0.462301521353601	-0.462301521353601	-0.462301521353601	-0.462301521353601	0.151983214078907	-0.462301521353601	10
chr1-143044316-143044711	1.25279854637486	-0.877492507545679	-0.183139347982725	-0.877492507545679	0.654533771904668	-0.877492507545679	-0.877492507545679	1.6972730977509	0.0885039621350163	6
chr1-143052349-143052729	2.66666666666667	-0.333333333333333	-0.333333333333333	-0.333333333333333	-0.333333333333333	-0.333333333333333	-0.333333333333333	-0.333333333333333	-0.333333333333333	10
chr1-14309693-14310460	-0.458762782174518	-0.458762782174518	-0.383023667336584	0.652781514155511	-0.458762782174518	-0.458762782174518	2.48281884622818	-0.458762782174518	-0.458762782174518	1
chr1-143119950-143120468	-0.552995502758618	-0.552995502758618	0.14765122637386	-0.552995502758618	2.53882941906509	0.0541361256190427	-0.552995502758618	0.0243607427350997	-0.552995502758618	4
chr1-143176640-143176888	0.892211540445927	-0.765859811015301	0.179904097259559	-0.765859811015301	-0.169648115207958	-0.414631342179679	-0.765859811015301	-0.43185653956771	2.24159979229577	3
chr1-14318399-14318855	-0.565366772904639	-0.565366772904639	0.0555172913156736	-0.565366772904639	2.17448020489604	-0.565366772904639	-0.565366772904639	-0.565366772904639	1.16220314121612	4
chr1-143204793-143204997	-0.650106614233573	-0.650106614233573	1.44040814173044	-0.650106614233573	1.6561574961879	-0.650106614233573	-0.650106614233573	-0.650106614233573	0.804074047483098	4
chr1-143208189-143208441	-0.463531379948203	-0.463531379948203	0.837545270892709	-0.463531379948203	2.40717438874471	-0.463531379948203	-0.463531379948203	-0.463531379948203	-0.463531379948203	4
chr1-14321477-14321726	-0.360898450871744	-0.360898450871744	-0.132777645245888	-0.360898450871744	2.65906680134809	-0.360898450871744	-0.360898450871744	-0.360898450871744	-0.360898450871744	4
chr1-143220466-143221437	0.900770669505549	-1.16723850208368	-0.156159265054897	0.069308119678282	-0.423620771729822	0.146957707087645	2.10514824601801	-0.542366271990231	-0.932799931430859	1
chr1-143237943-143238189	-0.578003774907982	-0.578003774907982	0.0494727511967096	2.49160323579399	0.344975657571475	-0.578003774907982	-0.578003774907982	-0.578003774907982	0.0039672299777364	2
chr1-143256282-143256612	-0.442718346846289	-0.442718346846289	-0.026544079165689	2.61116031617716	-0.442718346846289	-0.442718346846289	-0.442718346846289	0.0716938440662649	-0.442718346846289	2
chr1-143279003-143280117	-0.537096049659101	-1.98633321969074	0.296781238413663	1.47989768751037	0.0981419749626734	0.264935749876131	1.07133504420994	-0.234719977712588	-0.452942447910349	2
chr1-14327941-14328275	-0.42871303936873	-0.42871303936873	-0.42871303936873	-0.42871303936873	2.55179521238136	0.449196063199755	-0.42871303936873	-0.42871303936873	-0.42871303936873	4
chr1-143293919-143294357	-0.483595356588245	-0.483595356588245	-0.483595356588245	-0.483595356588245	2.25528670220877	1.12988079390894	-0.483595356588245	-0.483595356588245	-0.483595356588245	4
chr1-143312639-143312892	1.33891092063034	-0.819725308058235	-0.819725308058235	1.76174712723716	-0.0435197693741687	0.552063360820017	-0.819725308058235	-0.819725308058235	-0.330300407080411	2
chr1-143321261-143322031	-0.397936316001579	-0.397936316001579	-0.397936316001579	-0.397936316001579	2.61994267853912	-0.397936316001579	-0.397936316001579	0.165611533471937	-0.397936316001579	4
chr1-14332806-14333588	0.749877002442301	-1.98381025326649	0.144751484026489	0.195633169867338	1.29280047701903	-1.08302586800758	-0.0612565728296706	-0.0258503123097125	0.770880873058303	6
chr1-143337278-143337623	-0.169965814159418	-0.58576534130827	-0.518001897695894	1.40322197147435	-0.58576534130827	-0.58576534130827	2.04605444208894	-0.418247336474899	-0.58576534130827	1
chr1-143344768-143345075	2.52693556346986	-0.436610271212766	0.529336335019504	-0.436610271212766	-0.436610271212766	-0.436610271212766	-0.436610271212766	-0.436610271212766	-0.436610271212766	10
chr1-143347677-143348388	-0.794161132201538	-0.794161132201538	1.20146562720288	-0.794161132201538	-0.794161132201538	0.502792175749481	-0.794161132201538	1.67253326308195	0.59401459497337	5
chr1-14335556-14336025	-0.480029411083763	-0.480029411083763	-0.480029411083763	-0.480029411083763	2.28899972051366	-0.480029411083763	-0.480029411083763	1.07120615707268	-0.480029411083763	4
chr1-143359717-143359933	1.6195172232727	-0.744422374739518	1.56710532830596	-0.744422374739518	-0.744422374739518	-0.744422374739518	-0.744422374739518	0.207965540949099	0.327523781169833	10
chr1-143372852-143373107	0.222523871148199	-0.924210104453769	-0.550440352347814	1.81850504994872	0.725166944684717	1.0190868136554	-0.924210104453769	-0.462212013727918	-0.924210104453769	2
chr1-143377045-143377320	-0.561685265103039	-0.561685265103039	0.0692322088692925	-0.561685265103039	2.22243730128216	1.07844208046678	-0.561685265103039	-0.561685265103039	-0.561685265103039	4
chr1-143395119-143396139	-0.44761986871584	-0.44761986871584	-0.44761986871584	-0.44761986871584	2.48551345369762	-0.44761986871584	-0.44761986871584	0.647825627313259	-0.44761986871584	4
chr1-143397003-143397394	-0.954480936552911	-0.954480936552911	1.53078189319771	-0.954480936552911	0.873353556639588	0.12229685033637	-0.954480936552911	1.09345842687856	0.198033019159415	9
chr1-143398392-143398639	2.66666666666667	-0.333333333333333	-0.333333333333333	-0.333333333333333	-0.333333333333333	-0.333333333333333	-0.333333333333333	-0.333333333333333	-0.333333333333333	10
chr1-143416630-143417020	-0.484281620774424	-0.484281620774424	-0.484281620774424	-0.484281620774424	1.14165651159882	-0.484281620774424	-0.484281620774424	2.24831483382214	-0.484281620774424	5
chr1-143434334-143434622	-0.505208795627804	-0.505208795627804	0.515389744857414	2.49044408187563	-0.505208795627804	0.0254189470337846	-0.505208795627804	-0.505208795627804	-0.505208795627804	2
chr1-143434722-143435413	-0.598438741682521	-0.598438741682521	0.312446617474505	2.07518486151918	-0.598438741682521	-0.598438741682521	-0.598438741682521	1.20300097110144	-0.598438741682521	2
chr1-143459442-143459848	2.01961771572142	-0.679931479149622	-0.239982085989318	-0.679931479149622	-0.679931479149622	0.463756974818774	-0.679931479149622	-0.679931479149622	1.15626479119724	10
chr1-143462307-143462913	-0.795105952290018	-0.795105952290018	-0.255458422612184	2.37283248969217	0.157440095173536	-0.23396082196343	-0.795105952290018	0.53895667300988	-0.194492156429922	2
chr1-143474505-143474798	-0.495498546191569	-0.495498546191569	1.36944530384154	-0.495498546191569	-0.495498546191569	-0.495498546191569	-0.495498546191569	-0.495498546191569	2.09904451949944	3
chr1-14347465-14347795	-0.610377279828256	-0.610377279828256	0.294378188294596	-0.610377279828256	-0.610377279828256	1.74161683277606	-0.610377279828256	1.62626865789888	-0.610377279828256	7
chr1-143505623-143505922	-0.333333333333333	-0.333333333333333	-0.333333333333333	-0.333333333333333	-0.333333333333333	2.66666666666667	-0.333333333333333	-0.333333333333333	-0.333333333333333	7
chr1-143511241-143511886	-0.259627054568517	-1.12138255348509	0.423474233986471	-1.12138255348509	0.737845182140011	-0.0261109991153526	-1.12138255348509	1.65610135223394	0.832464945778699	5
chr1-143516009-143516265	-0.454192329926583	-0.454192329926583	0.723115651103022	-0.454192329926583	-0.454192329926583	-0.454192329926583	-0.454192329926583	2.45623065838306	-0.454192329926583	5
chr1-143534138-143535066	0.787620945354691	-0.794997448278688	-0.794997448278688	-0.794997448278688	2.05040361197271	-0.459752143752394	-0.794997448278688	0.161414446409984	0.640302933129759	4
chr1-143567971-143568519	1.63514378588302	-0.631312242036222	-0.631312242036222	-0.631312242036222	1.81361437228765	-0.631312242036222	-0.631312242036222	-0.17475545559274	-0.117441492396821	6
chr1-143576311-143576936	1.53414573626537	-0.786308255922593	-0.786308255922593	-0.786308255922593	0.882476152548207	0.196773083684933	-0.786308255922593	-0.786308255922593	1.31814630711446	6
chr1-14358003-14358213	-0.333333333333333	-0.333333333333333	-0.333333333333333	-0.333333333333333	-0.333333333333333	2.66666666666667	-0.333333333333333	-0.333333333333333	-0.333333333333333	7
chr1-143588377-143588678	-0.498535993438081	-0.498535993438081	1.45243051863872	-0.498535993438081	-0.498535993438081	2.03732143542785	-0.498535993438081	-0.498535993438081	-0.498535993438081	7
chr1-143589009-143589279	-0.697312808674437	-0.697312808674437	0.250571323368868	-0.697312808674437	2.09124587631976	-0.697312808674437	-0.697312808674437	0.0837752930529555	1.0609715506306	4
chr1-143590487-143590909	-0.633658452783113	-0.633658452783113	-0.296029352438333	-0.633658452783113	-0.633658452783113	0.244039095596873	-0.633658452783113	1.03564730407821	2.18463521667881	3
chr1-143591380-143591611	-0.465984426776246	-0.465984426776246	-0.465984426776246	-0.465984426776246	-0.465984426776246	0.869354005101267	-0.465984426776246	-0.465984426776246	2.39253698233245	3
chr1-143594169-143594805	-0.439248854351296	-1.15052061079738	1.16781889725865	-1.15052061079738	0.12828002621038	0.506831340279168	-1.15052061079738	1.14194617195624	0.945934251039008	9
chr1-14363036-14363259	-0.333333333333333	-0.333333333333333	-0.333333333333333	-0.333333333333333	-0.333333333333333	2.66666666666667	-0.333333333333333	-0.333333333333333	-0.333333333333333	7
chr1-143631286-143631871	-0.802211992450538	-0.802211992450538	0.958163244018425	2.06836560024265	-0.802211992450538	0.214733675443508	-0.802211992450538	-0.318676046336739	0.286261496434309	2
chr1-143641755-143642234	-0.926683179477749	-0.926683179477749	0.437881673787766	1.57660439337231	1.3314067994023	-0.926683179477749	-0.926683179477749	0.338319579563514	0.0225202717851037	2
chr1-143645776-143646565	1.0173230353638	-0.84139169008706	-0.235556895837799	-0.84139169008706	1.83204563215245	-0.84139169008706	-0.84139169008706	-0.092549611076065	0.844304599745856	6
chr1-143649661-143650004	-0.503748036568512	-0.503748036568512	-0.503748036568512	-0.503748036568512	-0.503748036568512	1.82010208661469	-0.503748036568512	1.7061341693649	-0.503748036568512	7
chr1-143665759-143666550	1.06725673042918	2.18715250755833	-0.515511856967249	0.0290408464381158	-0.7025267656849	-0.899618029452603	-0.493461783402223	-0.474649080544782	-0.19768256837387	8
chr1-143668674-143669307	-0.958380692228846	-0.958380692228846	-0.283353571849797	0.142360607738009	0.0345427440364755	-0.178472077793426	-0.958380692228846	1.82284347983743	1.33722089471785	5
chr1-143669675-143669875	-0.413715274290392	-0.413715274290392	0.305976826725139	-0.413715274290392	-0.413715274290392	-0.413715274290392	-0.413715274290392	-0.413715274290392	2.5900300933076	3
chr1-143685886-143686616	-0.392743797710396	-1.27139203723724	0.160553565071637	-0.746012591521793	1.57211841121416	0.962091646384648	-1.27139203723724	0.764057728686601	0.222719112349629	4
chr1-143694525-143695031	-0.408960911759718	-0.408960911759718	-0.134781756597018	-0.408960911759718	-0.408960911759718	-0.0525840887052852	-0.408960911759718	2.64113131586061	-0.408960911759718	5
chr1-14370520-14370972	-0.460379781937169	-0.460379781937169	-0.460379781937169	2.59065517162433	-0.460379781937169	-0.460379781937169	-0.460379781937169	0.053553398845627	0.118070121153058	2
chr1-143706335-143706611	2.66666666666667	-0.333333333333333	-0.333333333333333	-0.333333333333333	-0.333333333333333	-0.333333333333333	-0.333333333333333	-0.333333333333333	-0.333333333333333	10
chr1-143707933-143708455	-0.653527093634803	-0.653527093634803	-0.149912562513417	-0.653527093634803	-0.653527093634803	1.09206193228109	-0.653527093634803	0.176463207538343	2.149022890868	3
chr1-143712293-143712876	1.86337226779481	-0.737704775946277	-0.525754153017963	-0.737704775946277	-0.737704775946277	-0.186719858082789	-0.737704775946277	1.35814771226208	0.441773134828967	10
chr1-143721630-143722175	2.52670908220332	-0.563016324409142	-0.563016324409142	-0.563016324409142	-0.563016324409142	0.0914787446544711	-0.563016324409142	0.0593805300892112	0.137513265098706	10
chr1-143730519-143730819	-0.333333333333333	-0.333333333333333	-0.333333333333333	-0.333333333333333	2.66666666666667	-0.333333333333333	-0.333333333333333	-0.333333333333333	-0.333333333333333	4
chr1-143735921-143736326	-0.461895990976302	-0.461895990976302	-0.461895990976302	-0.461895990976302	-0.461895990976302	-0.461895990976302	-0.461895990976302	0.816779435693642	2.41649250114047	3
chr1-143741226-143741904	-0.807847567748327	-0.807847567748327	-0.422814372805769	2.01751851061105	-0.807847567748327	0.6935456366625	-0.807847567748327	0.143992970054795	0.799147526470729	2
chr1-1437522-1437973	-0.623881151844849	-0.623881151844849	-0.623881151844849	-0.623881151844849	1.36632586462026	-0.623881151844849	-0.623881151844849	0.491051109685453	1.88590993676338	3
chr1-143790567-143790908	-0.409958698842157	-0.409958698842157	0.271688055763562	-0.409958698842157	2.59802283613153	-0.409958698842157	-0.409958698842157	-0.409958698842157	-0.409958698842157	4
chr1-143809984-143810288	-0.606408789572131	-0.606408789572131	0.266186639057121	-0.606408789572131	-0.606408789572131	-0.606408789572131	-0.606408789572131	1.55073431647857	1.82153178189709	3
chr1-14382536-14383056	0.788391622261105	-0.780799567139651	0.75360042714311	-0.780799567139651	-0.780799567139651	1.87840864258118	-0.780799567139651	0.483597143712861	-0.780799567139651	7
chr1-14383541-14383799	-0.676479317684227	-0.676479317684227	-0.371591250175056	-0.676479317684227	2.01435041517901	0.90868919480385	-0.676479317684227	0.83094822861333	-0.676479317684227	4
chr1-143848880-143849644	-0.358489959559423	-1.22790543717142	0.330683284815667	-0.534760367011985	0.231014381801662	1.8415590414887	-1.22790543717142	-0.0603335932791621	1.00613808608739	7
chr1-143859221-143859507	-0.47223638152888	-0.47223638152888	-0.47223638152888	2.35113715153443	-0.47223638152888	-0.47223638152888	-0.47223638152888	0.95451751916773	-0.47223638152888	2
chr1-143880438-143880663	-0.665486466198678	-0.665486466198678	-0.665486466198678	-0.665486466198678	-0.665486466198678	1.31690245290176	-0.665486466198678	1.21968071986699	1.45633562442331	3
chr1-143894200-143895528	-0.458601556893112	-0.961302788206869	0.308549260499306	-0.961302788206869	-0.780540752036423	0.529514703095393	2.22056481703468	0.152607305220126	-0.0494882005062315	1
chr1-143899048-143899537	-0.457000419904754	-0.457000419904754	0.0629602606677559	2.59536865012184	-0.457000419904754	0.0836736086389316	-0.457000419904754	-0.457000419904754	-0.457000419904754	2
chr1-143936218-143936467	-0.399668445193139	-0.399668445193139	0.180571993479643	-0.399668445193139	-0.399668445193139	2.61710712287233	-0.399668445193139	-0.399668445193139	-0.399668445193139	7
chr1-14395495-14396115	0.679610489654892	-1.15993379982296	-0.160623253967239	1.77323472184569	0.16299819508275	0.918305108546402	-1.15993379982296	-0.171775583966743	-0.881882077549837	2
chr1-143956712-143957340	0.463557572014885	-1.3386025284396	0.227800719587229	1.5349565959024	-0.474571412881642	0.697401313000087	-1.3386025284396	-0.612545270778582	0.840605540034814	2
chr1-143958462-143959221	-0.141172702416632	-1.08616010455215	0.607905328276038	-1.08616010455215	-0.406560229616408	0.515249764949579	-1.08616010455215	1.19814847007124	1.48490968239263	9
chr1-143960006-143960225	-0.476210985227269	-0.476210985227269	-0.0796407883988448	-0.476210985227269	-0.476210985227269	-0.476210985227269	2.60421478383195	0.112005710450887	-0.255524779747647	1
chr1-143965475-143965732	2.66666666666667	-0.333333333333333	-0.333333333333333	-0.333333333333333	-0.333333333333333	-0.333333333333333	-0.333333333333333	-0.333333333333333	-0.333333333333333	10
chr1-143967457-143967806	-0.559764342737961	-0.559764342737961	-0.131520856531145	-0.559764342737961	-0.559764342737961	1.66675142601296	-0.559764342737961	-0.559764342737961	1.82335548694595	3
chr1-143972276-143972583	-0.813116820792606	-0.813116820792606	0.232188864717423	-0.813116820792606	-0.236524146659671	0.88523766891022	-0.813116820792606	2.09399581598819	0.277569080214261	5
chr1-143973996-143974383	0.784498537942029	-0.992502117591712	1.61390092695955	-0.992502117591712	-0.992502117591712	0.513182710296967	-0.992502117591712	0.439339839727487	0.61908645544081	9
chr1-143974939-143975339	-0.702309109745543	-0.702309109745543	0.273558546173849	-0.702309109745543	-0.702309109745543	1.10973139833422	-0.702309109745543	2.0547678878025	0.0734877164171483	5
chr1-143975874-143977084	-0.217006240401561	-1.39663485913865	-0.0749452378925256	0.366734718076663	-0.336203444983432	-0.522054259118021	2.33661846746072	-0.030288983809489	-0.126220160193709	1
chr1-14398341-14398541	1.57828534569485	-0.863583003320002	-0.465628226141823	-0.863583003320002	0.892518105382452	1.20545625863171	-0.863583003320002	-0.863583003320002	0.24370052971283	6
chr1-144009613-144010007	-0.565476201354449	-1.11053329137724	-0.0445884894132024	-1.11053329137724	1.24137571423641	0.967732041284033	-1.11053329137724	0.86580826870811	0.866748540670826	9
chr1-144011247-144011490	2.28769322850209	-0.582503456092321	-0.582503456092321	-0.582503456092321	-0.582503456092321	0.633481351676969	-0.582503456092321	0.573846156374862	-0.582503456092321	10
chr1-144016957-144017427	-0.477441560654401	2.46917288712952	-0.485432467296833	0.0241701370152458	-0.682338168525569	-0.654624750646036	0.530899491235569	-0.344161027638503	-0.380244540618994	8
chr1-144021910-144022229	-0.0708583311133822	-0.738070655685191	0.89297754596723	-0.738070655685191	-0.258236309417832	-0.738070655685191	-0.738070655685191	2.21881306173524	0.169586655569506	5
chr1-144023367-144024689	-0.354201591574779	2.58799233573761	-0.460208237835164	-0.0910258133666081	0.0520740800792122	-0.421790523171697	-0.796879694054194	-0.321287987513833	-0.194672568300549	8
chr1-144055517-144056741	-0.340762591215981	2.54940221637629	-0.255913021115553	-0.775612470077106	0.0583285895165829	-0.222928207155071	-0.775612470077106	-0.250033343460368	0.0131312972083075	8
chr1-144058078-144058458	1.31810066772457	-0.924959217466883	1.26836884750141	-0.924959217466883	-0.924959217466883	0.0253334081045103	-0.924959217466883	-0.021271521462056	1.1093054679991	9
chr1-144076757-144077004	-0.526224805086234	-0.526224805086234	-0.139211546274678	2.313670943343	-0.526224805086234	0.982889433449089	-0.526224805086234	-0.526224805086234	-0.526224805086234	2
chr1-144225488-144225855	2.53498364572598	-0.599564028630746	-0.34414316988415	-0.599564028630746	-0.599564028630746	0.0644257201736891	-0.599564028630746	0.0318618607442359	0.111128057763232	10
chr1-144242388-144243608	0.806962499686203	-2.04422607371714	1.00926890620295	-0.0958359314991664	-0.384322576595517	-0.663732531553685	-0.325491556873493	0.909552308350715	0.787824955999144	9
chr1-144252109-144252569	-0.743701802999014	-0.743701802999014	-0.0177598753152805	2.45246682496944	-0.423357005758846	-0.177556186809294	-0.743701802999014	0.333058794169872	0.0642528577411514	2
chr1-144252675-144253280	-0.805545134858889	-0.805545134858889	-0.519073975399259	1.29657464856983	-0.17347291260097	-0.619368177598297	1.9759710656434	0.256732868960305	-0.606273247857237	1
chr1-144265175-144265614	-0.47716401203218	-0.47716401203218	-0.076807760189068	-0.47716401203218	-0.12382433724654	-0.269011515483473	2.63267057676083	-0.47716401203218	-0.254370915713028	1
chr1-144273368-144273693	-0.299375113448961	2.57922223167535	-0.372684666379965	-0.574325223043848	-0.376591306515449	-0.574325223043848	0.295828649954673	-0.3527805084364	-0.324968840761554	8
chr1-144278416-144278822	-0.101411631456557	-0.60614094220156	-0.0303457387799617	-0.60614094220156	-0.0616670544805946	-0.60614094220156	2.58856347313945	-0.199448574383368	-0.377267647434285	1
chr1-144288769-144288974	-0.561685265103039	-0.561685265103039	0.0692322088692926	-0.561685265103039	2.22243730128216	1.07844208046678	-0.561685265103039	-0.561685265103039	-0.561685265103039	4
chr1-144291881-144292092	-0.847379002400887	-0.847379002400887	2.11290920189485	-0.847379002400887	0.340185217036894	0.551809793693727	-0.847379002400887	0.483189777566474	-0.0985779805883972	9
chr1-144292820-144293047	1.493654173849	-0.74639838518764	-0.381333815937427	1.93243830712485	-0.74639838518764	-0.271889112876537	-0.74639838518764	-0.295160335465942	-0.238514061131019	2
chr1-144309805-144310150	-0.286519278831655	-0.858276816075671	1.19168634240707	-0.858276816075671	2.02003082007432	-0.13158604667857	-0.858276816075671	-0.397575561582559	0.178794172838409	4
chr1-144317182-144317505	-0.531174033157262	-0.531174033157262	0.789999382635532	-0.531174033157262	2.38387339599212	-0.531174033157262	-0.531174033157262	0.0131714203159175	-0.531174033157262	4
chr1-144337654-144338139	1.30239477160523	-1.29767223894036	1.3506817566985	0.257013360337776	-0.830204309950461	-0.196130312919938	-1.29767223894036	0.535486571498945	0.176102640610659	9
chr1-144354283-144354849	0.411142659979051	-1.56027262207901	1.01000232206722	-0.381483407500511	-0.142503902511537	0.527747203926016	-1.56027262207901	1.02103034450184	0.674610023695943	9
chr1-144362409-144362780	-0.264877489279367	2.66258320129782	-0.267835956063833	-0.398313549655405	-0.302351286308249	-0.341782154752488	-0.398313549655405	-0.290795665927668	-0.398313549655405	8
chr1-144378363-144379056	2.18334736605435	-0.921453868408777	0.217032401282638	0.935032809920301	-0.363239408122542	-0.263765293874031	-0.921453868408777	-0.296020126615154	-0.569480011828013	10
chr1-144380686-144380931	-0.810543242142433	-0.810543242142433	0.286673510354988	2.4099988137978	0.157819831275287	0.0451511746525194	-0.810543242142433	-0.268057348717296	-0.199956254936002	2
chr1-144385940-144386381	1.35811482619232	-1.53797676831785	0.349943988173162	0.770944182777491	-0.149469026674036	-0.311021347550111	-1.53797676831785	0.406660226396522	0.650780687320348	6
chr1-144387782-144387987	-0.444478876276249	-0.444478876276249	0.613122713266826	-0.444478876276249	-0.444478876276249	-0.444478876276249	-0.444478876276249	-0.444478876276249	2.49822942066691	3
chr1-144417263-144418867	-0.342332313634231	2.59242590797308	-0.371388893993374	-0.287424011979677	-0.52185081313175	-0.385131237208957	0.264483759874304	-0.453246389797164	-0.495536008102229	8
chr1-144430516-144431011	-0.811637389288195	-0.811637389288195	0.544901385730829	0.998227171747066	0.276754551168702	-0.811637389288195	-0.811637389288195	-0.506773805358047	1.93344025386423	3
chr1-144451228-144452105	-1.01559285225931	-1.81656550708845	0.0762015498868609	0.0991707363664978	-0.0884760696460797	1.74649731082057	0.718328764430126	0.280966259939523	-0.000530192449742483	7
chr1-14450999-14451255	-0.503748036568512	-0.503748036568512	-0.503748036568512	-0.503748036568512	-0.503748036568512	1.82010208661469	-0.503748036568512	1.70613416936489	-0.503748036568512	7
chr1-14454549-14454837	2.45781148220802	-0.45385875348743	-0.45385875348743	-0.45385875348743	-0.45385875348743	-0.45385875348743	-0.45385875348743	0.719199792203992	-0.45385875348743	10
chr1-144584736-144587306	-0.186488117759629	-0.71163911416335	-0.71163911416335	1.80043365394306	1.55437554807551	0.178300779976089	-0.71163911416335	-0.500065407581632	-0.71163911416335	2
chr1-14461744-14462074	-0.333333333333333	-0.333333333333333	-0.333333333333333	-0.333333333333333	-0.333333333333333	2.66666666666667	-0.333333333333333	-0.333333333333333	-0.333333333333333	7
chr1-14479485-14479825	-0.480029411083763	-0.480029411083763	-0.480029411083763	-0.480029411083763	2.28899972051366	-0.480029411083763	-0.480029411083763	1.07120615707268	-0.480029411083763	4
chr1-14480738-14481033	-0.502911036415853	-0.502911036415853	-0.502911036415853	-0.502911036415853	1.63166738852847	-0.502911036415853	-0.502911036415853	1.88870986638251	-0.502911036415853	5
chr1-14505230-14505492	2.66666666666667	-0.333333333333333	-0.333333333333333	-0.333333333333333	-0.333333333333333	-0.333333333333333	-0.333333333333333	-0.333333333333333	-0.333333333333333	10
chr1-14523839-14525041	-0.565800251989095	-0.565800251989095	-0.297862897553037	2.05569185931465	1.40479671099737	-0.333624412813504	-0.565800251989095	-0.565800251989095	-0.565800251989095	2
chr1-145606759-145607032	-0.333333333333333	-0.333333333333333	-0.333333333333333	-0.333333333333333	2.66666666666667	-0.333333333333333	-0.333333333333333	-0.333333333333333	-0.333333333333333	4
chr1-145761858-145762074	-0.454192329926583	-0.454192329926583	0.723115651103022	-0.454192329926583	-0.454192329926583	-0.454192329926583	-0.454192329926583	2.45623065838306	-0.454192329926583	5
chr1-146234174-146234478	-0.788471165370355	-0.788471165370355	0.809034447298742	-0.788471165370355	-0.788471165370355	0.595815870641559	-0.788471165370355	1.84432451991822	0.693180988993254	5
chr1-14624627-14624989	1.58016094287914	-0.719575481926605	-0.344784147712646	-0.719575481926605	-0.719575481926605	1.22903282735559	-0.719575481926605	1.13346778711094	-0.719575481926605	10
chr1-146260288-146260612	-0.745372240802208	-0.745372240802208	2.04286596586675	-0.745372240802208	0.133483578799338	-0.227638043340789	-0.745372240802208	1.22400018809777	-0.191222726214236	9
chr1-146261995-146262330	-0.571535137596035	-0.571535137596035	-0.226250521399914	-0.571535137596035	2.47581964788715	0.326063620387757	-0.571535137596035	0.282042941105184	-0.571535137596035	4
chr1-146268915-146269201	-0.637750121643715	-0.637750121643715	1.10422257949049	-0.637750121643715	1.92458473583477	-0.637750121643715	-0.637750121643715	0.797693414537028	-0.637750121643715	4
chr1-146275943-146276229	-0.169598304833042	2.65043039055039	-0.307262259663027	-0.43895421185828	-0.148388051430297	-0.43895421185828	-0.43895421185828	-0.330435656187105	-0.37788348286208	8
chr1-146279898-146280955	-0.893560378315068	-1.38968850970058	0.752961335247256	0.983552666418089	0.751093146942138	-0.233648052471956	-1.38968850970058	1.0088826079137	0.410095693667	9
chr1-146287936-146288169	-0.611926847831976	-0.611926847831976	0.86794963334587	-0.611926847831976	-0.611926847831976	0.670430980238929	-0.611926847831976	-0.611926847831976	2.13318047340706	3
chr1-146291376-146291760	-1.14805936969321	-1.14805936969321	-0.167179622234384	0.451424289159942	1.73756836290213	0.551864696332778	-1.14805936969321	0.199069943664779	0.671430439254385	4
chr1-146292835-146293750	-0.68284341909052	-1.25301346400012	0.256959735657528	-0.571157839229345	1.20725737349684	1.28334239615879	-1.25301346400012	0.0678251062484194	0.944643574758531	9
chr1-14629600-14629997	-0.374116573215049	-0.374116573215049	-0.374116573215049	-0.374116573215049	-0.030584320934989	-0.374116573215049	2.64940033344033	-0.374116573215049	-0.374116573215049	1
chr1-146304121-146304403	-0.502826364446582	-0.502826364446582	-0.502826364446582	-0.502826364446582	-0.502826364446582	-0.502826364446582	-0.502826364446582	1.62625491673488	1.8935296343912	3
chr1-146324315-146324680	-0.488086244518997	-0.488086244518997	2.20620358518047	-0.488086244518997	1.21040012645251	-0.488086244518997	-0.488086244518997	-0.488086244518997	-0.488086244518997	9
chr1-146338874-146339077	0.749885662988509	-0.942459465895547	0.712363970295041	-0.942459465895547	-0.942459465895547	1.20847253531973	-0.942459465895547	-0.260644646566419	1.35976034154533	9
chr1-146340422-146340651	1.37824878487633	-0.731752872331653	0.299857091012878	-0.731752872331653	-0.731752872331653	0.162168430450249	-0.731752872331653	1.81849005531881	-0.731752872331653	5
chr1-146375787-146376326	-0.695128054785826	-0.695128054785826	1.44959365251198	-0.695128054785826	-0.695128054785826	0.101357531883238	-0.695128054785826	0.0622957169552545	1.86239337257866	3
chr1-146379940-146380316	-0.830509575412171	-0.830509575412171	0.533726906881384	-0.830509575412171	2.17955254279604	0.0561046224582453	-0.830509575412171	0.434188771431662	0.118465458081359	4
chr1-14638515-14639275	-0.687467259536578	-0.687467259536578	0.1034461407624	2.21438629682755	-0.687467259536578	0.340558393042549	-0.687467259536578	0.778945467050389	-0.687467259536578	2
chr1-146386014-146386396	-0.374578521836482	-1.31267992374656	1.13345971039565	0.931035694807734	-0.638032204661195	0.277060680432172	-1.31267992374656	1.33292704410781	-0.0365125557525589	9
chr1-146401221-146401431	-0.465984426776246	-0.465984426776246	-0.465984426776246	-0.465984426776246	-0.465984426776246	0.869354005101267	-0.465984426776246	-0.465984426776246	2.39253698233245	3
chr1-146421305-146422041	0.117757189709441	2.46460553475999	-0.265030262463042	-0.912915038180187	-0.171693815981202	0.0227712892440074	-0.912915038180187	0.0362025408726317	-0.378782399781456	8
chr1-146430308-146430588	-0.492385842429793	-0.492385842429793	-0.412868218824588	-0.492385842429793	-0.492385842429793	-0.285672548996198	2.59594680090552	-0.0992348174720782	0.171372154106514	1
chr1-146444860-146445307	1.97840392733721	-0.618237899238162	-0.618237899238162	-0.618237899238162	1.24917055150483	0.481852916586932	-0.618237899238162	-0.618237899238162	-0.618237899238162	6
chr1-14646372-14647535	-0.752327488693218	2.24963478899263	0.243653867575726	-0.843901874938967	-0.012973796709809	0.263052197036553	-1.20399824787212	-0.172835671404241	0.229696226013452	8
chr1-146494644-146495068	1.52164671279476	-0.604975096104887	-0.258396498432188	1.93821189715136	-0.604975096104887	-0.604975096104887	-0.604975096104887	-0.176586630989497	-0.604975096104887	2
chr1-146632548-146633504	-0.466930085664889	2.55873117822458	-0.0259041957559402	-0.0647149890240855	-0.652009103787112	-0.449836599777496	-0.755927050632035	-0.173769161875407	0.030360008292389	8
chr1-146635614-146635941	1.9929992012685	-0.500245547625323	-0.500245547625323	-0.500245547625323	-0.500245547625323	-0.500245547625323	-0.500245547625323	1.50871963210877	-0.500245547625323	10
chr1-146690741-146691534	-1.1301975107698	-1.1301975107698	0.566101197207763	1.63589290038706	-0.298480437875639	0.339696736884085	-1.1301975107698	0.96651245564879	0.180869680057324	2
chr1-14669275-14669852	-0.497037953962977	-0.497037953962977	2.06980558009036	-0.497037953962977	-0.497037953962977	1.40946009765047	-0.497037953962977	-0.497037953962977	-0.497037953962977	9
chr1-146720069-146720360	-0.0530087715116901	-0.864464532151571	-0.55589495183824	-0.217528085051625	0.108150256505096	-0.406090427263633	2.55962998898713	-0.319596788774382	-0.251196688901088	1
chr1-146722541-146723069	0.233577078631844	-0.704660176353097	-0.398848441745509	-0.704660176353097	-0.704660176353097	2.07778876865447	-0.704660176353097	1.18533274996342	-0.279209450091836	7
chr1-146723419-146724303	-1.12984665989672	1.99398294271572	-0.230530782991293	-1.00061117002903	-0.366176466396379	0.795905102346702	-0.745609567228848	0.602652580167315	0.0802340213125246	8
chr1-146755360-146755872	2.18035795171459	-0.490153259697375	1.25071486616704	-0.490153259697375	-0.490153259697375	-0.490153259697375	-0.490153259697375	-0.490153259697375	-0.490153259697375	10
chr1-14677398-14677708	-0.735348584322859	-0.735348584322859	-0.0267593966570706	-0.735348584322859	2.39152494361401	0.185672429842877	-0.735348584322859	0.14050305954632	0.250453300945301	4
chr1-146786497-146786976	0.968151685649064	-0.874375755686559	-0.774282644926074	2.06354942619116	0.00900915566614555	0.426629960859972	-0.874375755686559	-0.626935582662357	-0.317370489404791	2
chr1-146803223-146804012	-0.796806003569846	-1.87142512768059	0.667991998046839	-0.586308344007172	0.447053470125581	0.51875350166958	-0.170963916333918	1.59212958795278	0.199574833796742	5
chr1-146810001-146810311	2.43168855265539	-0.607136992819509	-0.607136992819509	-0.607136992819509	0.485568294038969	0.0365759827741594	-0.607136992819509	-0.607136992819509	0.0818521346290263	10
chr1-146820087-146820711	0.105990075087606	-1.22730632704802	-0.249504830184825	0.367157744502691	0.210979621678896	1.73822489743225	-1.22730632704802	1.05562652605642	-0.773861380476994	7
chr1-146822976-146823656	-0.0833448257168115	-0.86336792877517	-0.354882006024003	-0.86336792877517	-0.302404256574354	2.1108067098728	-0.86336792877517	1.02217409929203	0.197754065475848	7
chr1-146826821-146827572	-0.707231383031911	-1.26799947105761	0.377005720545288	1.41444853494313	1.15170213530668	0.632596343524877	-1.26799947105761	-0.590229932036512	0.25770752286368	2
chr1-146840166-146840532	-0.333333333333333	-0.333333333333333	-0.333333333333333	2.66666666666667	-0.333333333333333	-0.333333333333333	-0.333333333333333	-0.333333333333333	-0.333333333333333	2
chr1-146843605-146844126	1.99055463203242	-0.614142626615264	-0.614142626615264	-0.614142626615264	1.25905899196947	-0.614142626615264	-0.614142626615264	0.435242135689692	-0.614142626615264	6
chr1-146845323-146845823	2.52693556346986	-0.436610271212766	0.529336335019504	-0.436610271212766	-0.436610271212766	-0.436610271212766	-0.436610271212766	-0.436610271212766	-0.436610271212766	10
chr1-146846149-146846451	-0.394934555006736	-0.394934555006736	-0.394934555006736	2.62461569414073	-0.394934555006736	0.139926190906415	-0.394934555006736	-0.394934555006736	-0.394934555006736	2
chr1-14685188-14686199	-0.959405051548727	-1.40725672245623	0.41741896057939	0.735052812024378	1.16936970748936	0.67984383747638	-1.40725672245623	0.757917987178058	0.0143151917136155	9
chr1-14686625-14687083	-0.644932309961057	-0.644932309961057	1.86384439733326	-0.644932309961057	-0.644932309961057	-0.644932309961057	-0.644932309961057	0.90555437642401	1.10019508600908	9
chr1-146867479-146868322	-0.659105575111657	-0.659105575111657	0.808510302641698	-0.659105575111657	-0.659105575111657	0.35828133974235	-0.659105575111657	2.24336892260548	-0.114632689431244	5
chr1-146879704-146880078	2.63106793146367	-0.390435840309806	0.101982950704971	-0.390435840309806	-0.390435840309806	-0.390435840309806	-0.390435840309806	-0.390435840309806	-0.390435840309806	10
chr1-146891120-146891530	-0.832987566622751	-0.832987566622751	0.688585782705991	-0.832987566622751	-0.832987566622751	1.14474657569851	-0.832987566622751	1.0477531255506	1.28385234915866	9
chr1-14691025-14691390	2.13423356682874	-0.986785605876668	0.284806789700156	-0.986785605876668	0.13547498439651	0.335462419541402	-0.986785605876668	-0.358084909121015	0.42846396628421	10
chr1-146930431-146931712	0.425992026152462	-1.61313789216195	0.671561551883405	-0.393859348108049	0.219945324519744	1.08653663607572	-1.61313789216195	0.748755256998884	0.467344336801741	9
chr1-146943803-146944050	2.66666666666667	-0.333333333333333	-0.333333333333333	-0.333333333333333	-0.333333333333333	-0.333333333333333	-0.333333333333333	-0.333333333333333	-0.333333333333333	10
chr1-14694862-14695156	-0.527780805232611	-0.527780805232611	-0.127387195896727	-0.527780805232611	-0.35109448266654	0.200820912627539	2.58234396417488	-0.527780805232611	-0.193559977308712	1
chr1-14697707-14698024	2.60475804369138	-0.529853251110696	-0.146714186754576	-0.529853251110696	0.0337207814916339	-0.19785163836408	-0.529853251110696	-0.529853251110696	-0.174499995621577	10
chr1-146980474-146980743	-0.333333333333333	-0.333333333333333	-0.333333333333333	-0.333333333333333	2.66666666666667	-0.333333333333333	-0.333333333333333	-0.333333333333333	-0.333333333333333	4
chr1-147030345-147030764	2.09859513944048	-0.495523638393617	-0.495523638393617	-0.495523638393617	1.37007032931484	-0.495523638393617	-0.495523638393617	-0.495523638393617	-0.495523638393617	6
chr1-147047682-147047952	-0.394934555006736	-0.394934555006736	-0.394934555006736	2.62461569414073	-0.394934555006736	0.139926190906415	-0.394934555006736	-0.394934555006736	-0.394934555006736	2
chr1-147076899-147077208	-0.905818590718429	-0.905818590718429	0.453994706242649	-0.905818590718429	1.09438325411959	-0.316658870886587	-0.905818590718429	0.774978593644295	1.61657667975377	3
chr1-14708555-14708795	-0.104601502196168	-1.0022016436202	-1.0022016436202	1.14464458476086	1.57988121791025	0.899180483398428	-1.0022016436202	0.0826782685376365	-0.595178121550408	4
chr1-147102001-147102238	2.10619335796708	-0.664320391788315	-0.212805803625608	-0.664320391788315	0.331904951314991	1.09630945328511	-0.664320391788315	-0.664320391788315	-0.664320391788315	10
chr1-147102413-147102902	0.124517782735119	-1.52387021073949	-0.807496480587578	-0.209686094159	0.847048748982834	0.338408443665846	1.95397576124327	-0.1956596196808	-0.5272383314602	1
chr1-147117204-147117490	-0.163239408882721	-0.864742703996685	-0.293117727553006	-0.864742703996685	1.65773299541	-0.270346261385495	-0.864742703996685	-0.016874262293592	1.68007277669487	4
chr1-147175988-147176727	1.99055463203242	-0.614142626615264	-0.614142626615264	-0.614142626615264	1.25905899196947	-0.614142626615264	-0.614142626615264	0.435242135689692	-0.614142626615264	6
chr1-14721746-14722523	0.574496871376317	-0.91503380562248	-0.186780971388892	-0.91503380562248	1.22739657919267	1.60917881528756	-0.91503380562248	-0.91503380562248	0.435843928022271	6
chr1-14736446-14736957	-0.497173518929321	-0.497173518929321	-0.34366367275684	0.629278739646983	-0.497173518929321	-0.497173518929321	2.4838604174069	-0.497173518929321	-0.283607889650438	1
chr1-14737552-14737928	2.06414059640172	-0.610682032763767	1.13299664477043	-0.610682032763767	-0.610682032763767	-0.610682032763767	-0.610682032763767	0.466954955410455	-0.610682032763767	10
chr1-14763905-14764326	-0.821498150678865	-0.821498150678865	-0.185720224190146	2.28871920281257	0.113692131922427	-0.270577306056349	-0.821498150678865	0.750208422731407	-0.231827775183313	2
chr1-1480020-1480290	2.66666666666667	-0.333333333333333	-0.333333333333333	-0.333333333333333	-0.333333333333333	-0.333333333333333	-0.333333333333333	-0.333333333333333	-0.333333333333333	10
chr1-148085450-148085722	-0.486813154457644	-0.486813154457644	2.22100559450192	-0.486813154457644	-0.486813154457644	-0.486813154457644	-0.486813154457644	1.18668648670159	-0.486813154457644	9
chr1-14829836-14830108	0.0677410741325821	-0.413230949853537	-0.413230949853537	-0.413230949853537	-0.413230949853537	-0.413230949853537	2.63110076612293	-0.219456141134288	-0.413230949853537	1
chr1-14833340-14834459	-0.279641261456766	-1.17624020531415	0.577199940948801	-0.461423004737175	-0.531439514071058	1.86257786661636	-1.17624020531415	0.870691676411127	0.314514706917006	7
chr1-14840824-14841321	-0.603865821015888	-0.603865821015888	0.225248417107761	2.43814623696891	-0.603865821015888	-0.0650263568043147	-0.603865821015888	0.420960807807087	-0.603865821015888	2
chr1-14843601-14843828	-0.399668445193139	-0.399668445193139	0.180571993479643	-0.399668445193139	-0.399668445193139	2.61710712287233	-0.399668445193139	-0.399668445193139	-0.399668445193139	7
chr1-14866135-14866559	-0.296396863448829	-1.26096743730609	0.468204468057048	1.04605615028777	-1.26096743730609	-0.443669326603633	1.79167662913553	-0.0951440476438176	0.0512078648281213	1
chr1-14867172-14867905	1.17668535299628	-0.976407483493549	0.953501920443844	1.598435713411	-0.202195245797662	-0.976407483493549	-0.976407483493549	-0.108965861654766	-0.488239428918049	2
chr1-14875068-14875436	0.75291093631046	-1.21588153620371	-0.039406144552477	1.92337427791747	-0.743920705448571	-0.103752531675894	-1.21588153620371	0.370499233337018	0.272058006519415	2
chr1-14887524-14887875	-0.367250388888161	-1.02265945104441	0.3659089278161	2.11250599334739	-0.551313573134746	0.0880204779430147	-1.02265945104441	0.825706597769652	-0.428259132764439	2
chr1-14888389-14888680	2.38924611984361	-0.54359019597273	0.173362597386278	-0.54359019597273	-0.54359019597273	0.69893245860649	-0.54359019597273	-0.54359019597273	-0.54359019597273	10
chr1-14889191-14889964	1.6444564974903	-1.02641151751685	0.134322296505303	-1.02641151751685	-0.0660169319028795	0.48230503246158	-1.02641151751685	1.30501660021812	-0.420848942221863	6
chr1-14910484-14910748	0.174279565752159	-1.01073374023977	-0.238240487146169	-1.01073374023977	0.693701456947788	1.49947433160578	-1.01073374023977	1.37636691475569	-0.473380561195932	7
chr1-14911128-14912281	-0.98671820557271	-0.98671820557271	0.910332195374908	-0.98671820557271	0.490576010083246	0.173647682435021	-0.98671820557271	1.49606318427343	0.876253750124237	9
chr1-14919016-14919306	-0.547600992326486	-1.57457744991366	0.433836414877477	-0.346435634389131	1.01039431475053	-0.269313831153132	1.67556688850634	0.49417246384296	-0.876042174194897	1
chr1-14919868-14920086	-0.0647168758403848	-0.731057205604999	-0.405273895997059	2.45639822750988	-0.251849965646756	0.115846132567012	-0.731057205604999	0.342767994222306	-0.731057205604999	2
chr1-14920405-14920948	-0.396206973853815	2.63988662144042	-0.140814352503101	-0.47153826381761	-0.179335752546589	-0.345435724011227	-0.583570552147438	-0.30050048985015	-0.222484512710492	8
chr1-14931330-14932480	-0.00835010594681891	-1.05318801129311	0.479320538479584	-1.05318801129311	-0.301779359498584	0.053449581090312	2.2534837021036	0.209650086273297	-0.579398419915171	1
chr1-14935274-14935602	-0.485602154668435	-0.485602154668435	1.16481681474019	-0.485602154668435	-0.485602154668435	-0.485602154668435	-0.485602154668435	2.23439826793885	-0.485602154668435	5
chr1-14937179-14937396	-0.930672073862816	-0.930672073862816	1.10861092003381	-0.930672073862816	1.64046510188323	0.583985521340476	-0.930672073862816	0.509702601908718	-0.120075849714963	4
chr1-14941838-14942140	-0.433020539397131	-0.433020539397131	-0.433020539397131	-0.433020539397131	-0.433020539397131	0.492455034227372	-0.433020539397131	-0.433020539397131	2.53868874155254	3
chr1-149574536-149574969	-0.409958698842156	-0.409958698842156	0.271688055763562	-0.409958698842156	2.59802283613153	-0.409958698842156	-0.409958698842156	-0.409958698842156	-0.409958698842156	4
chr1-14964383-14964792	-0.422223708232266	2.60763482724623	-0.447792572237328	-0.560327146400466	-0.0637328050621212	0.0247605711576999	-0.560327146400466	-0.393409118033274	-0.184582902038006	8
chr1-14971212-14971760	-0.574956379036931	-1.27744344442139	0.840535007707529	-0.437352385381184	1.50117102583728	-0.235790928719579	-1.27744344442139	0.986709810804925	0.47457073763074	9
chr1-149725122-149725338	-0.374116573215049	-0.374116573215049	-0.374116573215049	-0.374116573215049	-0.030584320934989	-0.374116573215049	2.64940033344033	-0.374116573215049	-0.374116573215049	1
chr1-149778455-149778798	-0.425817072311418	-0.956513642269917	-0.610560126254588	0.312786435850221	-0.574856361170098	-0.506844830325068	2.40255158172159	0.112525940109593	0.246728074649686	1
chr1-149802141-149802639	0.322104775821899	-0.680127395539344	-0.271789369662789	-0.680127395539344	0.0406407933004896	-0.467825029507395	2.49170696684246	-0.0744559501766281	-0.680127395539344	1
chr1-14981335-14981694	-0.978212231937066	-0.978212231937066	0.464905267135251	-0.978212231937066	0.295430093996932	1.27269686861129	-0.978212231937066	0.448800040742457	1.43101665726234	9
chr1-14984545-14984860	1.39650806845358	-0.975647000569029	0.570727016368997	-0.975647000569029	0.730318903942318	0.0293379682614289	-0.975647000569029	-0.975647000569029	1.1756960452498	6
chr1-149876704-149877447	-0.793408682527307	-0.793408682527307	-0.0965909034317518	-0.793408682527307	-0.234330778746753	1.84141485395193	-0.793408682527307	1.39899537661706	0.264146181718745	7
chr1-14993335-14993629	-0.560119878547724	-0.560119878547724	0.438476140611392	2.37095136993286	-0.560119878547724	-0.560119878547724	-0.560119878547724	-0.560119878547724	0.551291760742086	2
chr1-14995748-14996298	0.968738860894409	-0.916927199734355	0.824494403929122	-0.916927199734355	-0.464893512626322	-0.384340868732964	-0.916927199734355	1.86864048530693	-0.0618577695681078	5
chr1-14996707-14997068	-0.128267276837373	-2.05686938266891	0.929047530178321	1.40269905365912	0.54371637704995	0.190072404336047	-0.530973835350289	0.177001083508178	-0.52642595387505	2
chr1-14999897-15000262	-0.201847507582653	2.65113947510093	-0.316299460870133	-0.288877425929183	-0.52820196595689	-0.358316280158892	-0.178271320856565	-0.342871274794663	-0.436454238951952	8
chr1-15000391-15000621	1.39946422165787	-1.1586877753792	0.300482138235639	-1.1586877753792	0.374418885905594	-0.0749035242656518	1.53996650196163	-0.643371510420172	-0.578681162316505	1
chr1-150039494-150039903	-0.487996249979127	-0.487996249979127	-0.319605886704141	-0.487996249979127	0.255079397306322	2.57622618246053	-0.487996249979127	-0.0717184431670729	-0.487996249979127	7
chr1-150118667-150118986	-0.306044032910907	2.61151990584441	-0.417356242368927	0.197107842986214	-0.43902899121822	-0.382688709790303	-0.43902899121822	-0.385451790105832	-0.43902899121822	8
chr1-15013812-15014397	0.56829737110114	-1.10272324529446	-0.130121031960939	-1.10272324529446	-0.416016946745675	0.71770164009141	-1.10272324529446	1.39782142203958	1.17048728135785	9
chr1-150166806-150167397	-0.27686360825175	-1.20751856808223	0.385018215010317	-1.20751856808223	0.800358974665437	1.35530402183654	-1.20751856808223	0.667200519841024	0.691537581145128	9
chr1-150169244-150169689	-0.779065760286814	-0.779065760286814	0.202104706525369	-0.779065760286814	-0.0574450119810699	-0.566512272750617	2.39652040115024	0.231580677771575	0.130948780144942	1
chr1-15021444-15021885	0.649171707596001	-0.587057162614131	-0.385587175592028	2.36970851170481	0.301992769361868	-0.587057162614131	-0.587057162614131	-0.587057162614131	-0.587057162614131	2
chr1-150221994-150222494	-0.192107227071145	-1.09660972315771	-0.3595693961629	1.06674529726822	1.50532880779148	-1.09660972315771	-1.09660972315771	0.725427624385768	0.544004063261711	4
chr1-150267270-150267760	0.528890032609017	-1.1113846592585	0.269757888350675	-0.457526782528444	-0.324968196326954	-0.532286974482818	2.34934349008456	-0.230269199140938	-0.4915555993066	1
chr1-150277943-150278437	-0.371074113178433	-1.44716214611298	1.00804033423645	1.12658470206201	0.874485605855539	-0.535373273319649	-1.44716214611298	0.286982397420658	0.504678639149388	9
chr1-150306660-150307049	-0.91193842955955	-0.91193842955955	0.232007453737696	1.88614576733598	0.7707357076029	0.0793253529205608	-0.91193842955955	-0.91193842955955	0.679539436641064	2
chr1-150307831-150308135	1.87070015654235	-0.94180985149607	-0.177878554099767	1.30047533555913	-0.267592239212203	-0.94180985149607	-0.94180985149607	0.191298856806572	-0.0915740011078756	10
chr1-150323912-150324609	-0.132950372784956	-2.02204846713529	0.836735273369541	-0.731113122118298	0.30692739451218	0.721952133972976	1.39427214815237	-0.0649779440737401	-0.308797043894775	1
chr1-150327449-150327661	0.819660118151208	-1.06396316968975	0.470920736117039	-0.313099957781796	-0.612419178045022	5.55734014665881e-05	-1.06396316968975	-0.305085887648419	2.06789493518503	3
chr1-150333865-150334545	0.217210392122689	-2.19986461638625	0.478751746527361	0.112562989740958	1.45050376581634	-0.151833200726648	-0.669967295682579	0.332002898975258	0.43063331961287	6
chr1-150343800-150344959	0.835665529246817	-1.80534145004752	0.604947183495163	-1.17367534272818	-0.665752916627816	0.879986184484299	-0.13370549032006	0.748290428984502	0.70958587351279	9
chr1-150364747-150365114	0.61411592756939	-0.922549052380902	1.2061271084338	-0.922549052380902	-0.922549052380902	-0.271527023026596	-0.922549052380902	0.625186302825693	1.51629389372132	3
chr1-15042172-15042670	0.0182069896336451	-1.57815002229439	-0.40742738830913	0.330903281089822	1.578961981337	-1.07091669799833	0.947901410571378	0.672850362813664	-0.492329916843655	4
chr1-15042786-15043453	0.84131420252835	-0.978079247676197	-0.236806366024228	0.109809943249087	0.330361011340716	-0.592677995093344	-0.978079247676197	-0.611579118545386	2.1157368178972	3
chr1-150464914-150465478	-0.539579774381752	-0.539579774381752	-0.0506110972558184	2.53588532883872	0.385161088433669	-0.539579774381752	-0.539579774381752	-0.366896997669153	-0.345219224820407	2
chr1-150483957-150484471	1.56800832113119	-0.776268797532288	1.13398217643608	-0.776268797532288	0.0666897609935258	-0.776268797532288	-0.776268797532288	1.11266372910064	-0.776268797532288	6
chr1-150512733-150513147	-0.515331499297669	-0.515331499297669	0.0463998148080049	2.57614857477072	0.104372698305283	-0.150263591395665	-0.515331499297669	-0.515331499297669	-0.515331499297669	2
chr1-150518906-150519682	0.0760643987010816	-1.05232502554469	-0.500639310697978	-1.05232502554469	1.38216238623438	0.381832157301076	-1.05232502554469	0.311497196579138	1.50605824851638	3
chr1-150530423-150531339	1.33369495600325	-0.839195694017778	-0.662136145576002	-0.839195694017778	1.50479779838154	0.541651496813087	-0.839195694017778	-0.839195694017778	0.638774670449234	6
chr1-150561913-150562192	1.82604063684488	-1.23249163922049	0.138255153901477	0.596328950879772	-0.68259590844045	-0.2606604747232	-1.23249163922049	-0.00026507052234298	0.847879990500831	10
chr1-150563007-150563428	-0.799250193891997	-0.799250193891997	0.49056549487007	-0.799250193891997	-0.799250193891997	1.71549468458367	-0.799250193891997	0.795026448984664	0.995164341021582	7
chr1-150564855-150565217	-0.729502381543424	-0.729502381543424	2.07619258852555	-0.729502381543424	0.818124487819736	0.182205019498464	-0.729502381543424	0.570989811873363	-0.729502381543424	9
chr1-15056747-15057170	-0.461895990976302	-0.461895990976302	-0.461895990976302	-0.461895990976302	-0.461895990976302	-0.461895990976302	-0.461895990976302	0.816779435693643	2.41649250114047	3
chr1-150570525-150570841	-0.444478876276249	-0.444478876276249	0.613122713266826	-0.444478876276249	-0.444478876276249	-0.444478876276249	-0.444478876276249	-0.444478876276249	2.49822942066691	3
chr1-150579313-150579660	-1.11831913156368	-1.11831913156368	1.12466203143441	1.23295973239406	1.00265142644958	0.547633296128266	-1.11831913156368	-0.326194332042398	-0.226754759672887	2
chr1-150579891-150580500	-0.419124562250169	-1.08651048887024	0.76249177329536	-1.08651048887024	-0.126592100032648	0.609954046912012	-1.08651048887024	0.795632373424776	1.63716993526139	3
chr1-150581846-150582311	-0.491229727322678	2.55139670015242	-0.205976291958911	-0.527945905520605	-0.729392366055572	-0.548854489518221	-0.265727631372667	0.0957050802409992	0.122024631355232	8
chr1-150587566-150587787	-0.759283226545816	-0.759283226545816	1.85770630257712	-0.759283226545816	1.16543220893771	-0.759283226545816	-0.759283226545816	0.318960049421223	0.454317571793028	9
chr1-150589060-150589461	-0.628540594682663	-1.10115751848284	0.439303601605107	-1.10115751848284	-0.421380409113388	1.10135530076867	1.89029025577198	-0.149114058159852	-0.0295990592241771	1
chr1-150592403-150592688	-0.855334545140353	-1.33050200602185	0.992659614387028	0.942473284789598	1.06155763817224	-0.122648028600395	-1.33050200602185	-0.181884465914193	0.824180514349775	9
chr1-150595363-150596123	-1.07446240466567	-1.37444837751141	0.678895629834383	0.778037093411179	0.567200646072962	0.150652898574223	-1.37444837751141	0.438434335236087	1.21013855655966	9
chr1-150618248-150618882	1.52197184015621	-0.882413978739239	0.684970803810465	-0.882413978739239	1.4231127730827	0.136225839042423	-0.882413978739239	-0.236625341134839	-0.882413978739239	6
chr1-150731562-150731964	-0.547033788223052	-0.547033788223052	0.0292097320135526	-0.547033788223052	-0.547033788223052	0.950963642878241	-0.547033788223052	2.30202935444652	-0.547033788223052	5
chr1-150742237-150742808	-0.333333333333333	-0.333333333333333	-0.333333333333333	2.66666666666667	-0.333333333333333	-0.333333333333333	-0.333333333333333	-0.333333333333333	-0.333333333333333	2
chr1-150747481-150747683	2.66666666666667	-0.333333333333333	-0.333333333333333	-0.333333333333333	-0.333333333333333	-0.333333333333333	-0.333333333333333	-0.333333333333333	-0.333333333333333	10
chr1-150764599-150765015	0.563490829381178	-0.721484889394234	-0.0932418974438965	2.35187166226326	0.202621967270508	-0.721484889394234	-0.721484889394234	-0.721484889394234	-0.138803003894112	2
chr1-150768119-150768859	-0.353618482154379	2.58603058086862	-0.314084446138209	-0.634399965336694	-0.53343615331986	-0.337010922553316	0.254208864160948	-0.351595688361063	-0.316093787166048	8
chr1-150778614-150779024	-0.940512853473085	-0.940512853473085	0.0708491595573948	-0.940512853473085	1.29096425678556	0.374050906663452	-0.940512853473085	1.55967511743731	0.466511973448622	5
chr1-150779295-150779567	-0.750004251890304	-0.750004251890304	0.171753797627599	-0.750004251890304	1.96169470745996	0.847458327481007	-0.750004251890304	0.769114426882957	-0.750004251890304	4
chr1-150787009-150787389	1.22740609800341	-0.647938963009362	1.79708237055639	-0.647938963009362	-0.647938963009362	-0.647938963009362	-0.647938963009362	0.863145309496373	-0.647938963009362	10
chr1-150788608-150788923	-0.756735987331437	-0.756735987331437	0.634552852920484	-0.756735987331437	-0.756735987331437	0.147459476663337	-0.756735987331437	1.82281780570407	1.1788498013693	5
chr1-150805263-150805651	-0.321385100244906	-1.11597508935294	0.567465980876723	-1.11597508935294	1.74122309129313	0.230565878166114	-1.11597508935294	0.804779326343595	0.325276091624163	4
chr1-150805817-150806089	-0.763497765916637	-0.763497765916637	0.250253619093205	-0.763497765916637	1.92060108137628	1.34477336209061	-0.763497765916637	-0.262278818469581	-0.199358180423969	4
chr1-15081363-15081729	-0.702903427465708	-0.702903427465708	0.131114421088285	-0.702903427465708	0.52388560528875	2.18790355662214	-0.702903427465708	0.671613554329363	-0.702903427465708	7
chr1-150822573-150823041	-0.612053391490927	-0.612053391490927	0.627908970748772	-0.612053391490927	2.12380932954321	-0.612053391490927	-0.612053391490927	0.920602048653584	-0.612053391490927	4
chr1-15083552-15084235	-1.07958385452211	-1.07958385452211	1.79665583666476	0.282080066918624	0.967563856988546	-0.114803644740283	-1.07958385452211	-0.162119084757576	0.469374532492268	9
chr1-150854665-150854865	2.52693556346986	-0.436610271212766	0.529336335019504	-0.436610271212766	-0.436610271212766	-0.436610271212766	-0.436610271212766	-0.436610271212766	-0.436610271212766	10
chr1-150870636-150871634	-0.130888558487218	-0.791292253616374	-0.145530645422882	2.36776514102184	0.633521244222764	-0.0918272443175141	-0.791292253616374	-0.259163176167867	-0.791292253616374	2
chr1-15087943-15089477	-1.12243023130797	-1.60431915529754	0.359034023102409	-0.451755367457302	-0.564649255774588	0.947638406307727	1.44581611602451	0.628339270249539	0.362326194153215	1
chr1-150883852-150884240	-0.333333333333333	-0.333333333333333	-0.333333333333333	-0.333333333333333	-0.333333333333333	-0.333333333333333	-0.333333333333333	-0.333333333333333	2.66666666666667	3
chr1-150884817-150885123	-0.533270101852338	-0.533270101852338	-0.533270101852338	-0.533270101852338	-0.533270101852338	0.39649808555548	-0.533270101852338	0.35089973014225	2.4522227954163	3
chr1-150898265-150898804	0.0200113470821296	-1.02215523139745	0.506435168735452	-1.02215523139745	0.102076067553818	0.081653031463067	2.2760623467289	-0.392350525528623	-0.549576973239851	1
chr1-150899029-150899385	-0.442447095664139	-0.442447095664139	-0.442447095664139	-0.442447095664139	-0.442447095664139	0.591073874695208	-0.442447095664139	2.50605579495377	-0.442447095664139	5
chr1-150908912-150909185	-0.637385874689718	-0.637385874689718	1.35033998255815	-0.637385874689718	-0.637385874689718	0.65443265485675	-0.637385874689718	1.8195426107234	-0.637385874689718	5
chr1-150911744-150912203	-0.895904334826631	-0.895904334826631	0.458322971279009	0.273189026569728	0.510202861899311	-0.274650741684625	2.1979746631814	-0.698975791234195	-0.674254320357362	1
chr1-150914841-150915085	-0.728455011883773	-0.728455011883773	0.333237396672998	-0.728455011883773	-0.728455011883773	2.03151094831438	-0.728455011883773	1.02128481386975	0.256241900561734	7
chr1-150915703-150916711	0.0204502558827124	-1.74062427516462	0.555414404823514	-0.537175198519361	-0.293196325062363	-0.0352638931416111	1.44417340340383	1.30010987546406	-0.71388824768617	1
chr1-150919337-150919594	0.754315583333181	-0.845705452812916	1.7618717131584	-0.845705452812916	-0.845705452812916	1.18788473545657	-0.845705452812916	-0.201086317470166	-0.120163903226317	9
chr1-150923443-150924171	0.690770360072303	-0.94414221115514	0.654522028670342	-0.94414221115514	0.231626245044558	1.82643983196993	-0.94414221115514	0.373210378863428	-0.94414221115514	7
chr1-150968591-150969198	-0.66997945071539	-0.66997945071539	-0.288436718512428	1.19652263649925	2.13615017951556	-0.00874276561770921	-0.66997945071539	-0.355575529023114	-0.66997945071539	4
chr1-150974038-150974550	2.36914742348508	-0.469633497974562	0.918287062336858	-0.469633497974562	-0.469633497974562	-0.469633497974562	-0.469633497974562	-0.469633497974562	-0.469633497974562	10
chr1-151005315-151005734	-0.333333333333333	-0.333333333333333	-0.333333333333333	2.66666666666667	-0.333333333333333	-0.333333333333333	-0.333333333333333	-0.333333333333333	-0.333333333333333	2
chr1-151015396-151015641	0.295170429694171	-1.19255988927183	-0.465187275808626	1.17963835856801	-0.479279594795543	-0.772366277772332	1.94632301796541	0.00619863973477232	-0.517937408314025	1
chr1-151020837-151021367	1.3956812955797	-0.717969908360453	0.315424370535553	-0.717969908360453	0.0420598500307125	-0.717969908360453	-0.717969908360453	1.8366840256563	-0.717969908360453	5
chr1-151048208-151048415	-0.547033788223052	-0.547033788223052	0.0292097320135525	-0.547033788223052	-0.547033788223052	0.950963642878241	-0.547033788223052	2.30202935444652	-0.547033788223052	5
chr1-151059978-151060636	-0.377237505614435	-0.377237505614435	-0.220916182836543	-0.377237505614435	-0.377237505614435	-0.174051758856286	2.65839297537944	-0.377237505614435	-0.377237505614435	1
chr1-151095639-151095864	2.45781148220802	-0.45385875348743	-0.45385875348743	-0.45385875348743	-0.45385875348743	-0.45385875348743	-0.45385875348743	0.719199792203992	-0.45385875348743	10
chr1-151102012-151102321	0.0720659915104659	-0.693525223596147	-0.0280879155005044	-0.693525223596147	0.0405878349308024	-0.477292124420269	2.53703497725978	-0.179454120822046	-0.57780419576594	1
chr1-151112542-151113408	-0.484184368515477	-0.484184368515477	-0.368351638108768	-0.484184368515477	2.58270661442922	0.118051063183443	-0.484184368515477	0.0885158030734921	-0.484184368515477	4
chr1-151116319-151116773	-0.736162639603515	-0.736162639603515	0.682286133865496	-0.736162639603515	0.828675632592474	2.02937728950437	-0.736162639603515	0.140474142055237	-0.736162639603515	7
chr1-15112407-15112721	2.66666666666667	-0.333333333333333	-0.333333333333333	-0.333333333333333	-0.333333333333333	-0.333333333333333	-0.333333333333333	-0.333333333333333	-0.333333333333333	10
chr1-151149761-151150175	-0.683029887348763	-1.44028790202929	-0.53527080973553	0.97462038166601	-0.532634793095442	-0.370890525471482	1.75510874795111	-0.0165561845957525	0.848940972659142	1
chr1-151178429-151178791	0.0880968048304371	-0.948414569788097	0.402959359262191	-0.948414569788097	-0.202994049928922	1.68634999122171	-0.948414569788097	-0.530823143809798	1.40165474778867	7
chr1-151187650-151188245	1.68300139919679	-0.866742565121582	-0.0356717241476294	-0.866742565121582	-0.866742565121582	0.213479546817309	-0.866742565121582	0.160502522595018	1.44565851602484	10
chr1-15118892-15119549	-0.472283739494908	-0.472283739494908	0.955187891069596	-0.472283739494908	-0.472283739494908	-0.472283739494908	-0.472283739494908	2.35079828539476	-0.472283739494908	5
chr1-151197809-151198096	-0.409958698842156	-0.409958698842156	0.271688055763562	-0.409958698842156	2.59802283613153	-0.409958698842156	-0.409958698842156	-0.409958698842156	-0.409958698842156	4
chr1-151216877-151217546	-0.793123138064314	-0.793123138064314	0.942609562653769	-0.793123138064314	1.12174401201476	-0.793123138064314	-0.793123138064314	0.279603037908934	1.62165907774411	3
chr1-151225599-151225913	-0.557726545823287	-1.05181395793899	-0.166070503826024	-1.05181395793899	-0.341155291543343	0.832107485705486	2.07553213321743	-0.255578925557376	0.516519563705102	1
chr1-15122980-15123384	-0.344094820794835	-1.19163363093408	1.43273399765778	-1.19163363093408	0.636921759557411	0.603703815199536	-1.19163363093408	0.515655594079262	0.72998054710308	9
chr1-151243999-151244229	-0.474924549338609	-0.474924549338609	-0.0072958557547827	-0.474924549338609	-0.474924549338609	-0.474924549338609	-0.474924549338609	0.295758693975699	2.56108445781074	3
chr1-151266559-151266856	-0.500380622198519	-0.500380622198519	1.51362875193173	-0.500380622198519	-0.500380622198519	-0.500380622198519	-0.500380622198519	1.9890356034579	-0.500380622198519	5
chr1-151268084-151268561	1.45393892803594	-0.655010516927057	-0.311312009679978	-0.655010516927057	-0.655010516927057	0.238465006612145	-0.655010516927057	1.89396065966718	-0.655010516927057	5
chr1-151271925-151272398	-0.124454165752141	-0.633504392627094	-0.46758310560091	-0.633504392627094	0.0986756760985559	-0.202176919082246	2.58854943465571	-0.223330389059556	-0.402671746005228	1
chr1-151300118-151301005	-0.557349229632329	-1.11875317209099	0.253638879173093	1.56673645930218	1.30369213175842	0.0704661394559204	-1.11875317209099	0.464502304263068	-0.864180340138369	2
chr1-151339923-151340327	-0.357843680754894	-0.357843680754894	-0.357843680754894	-0.357843680754894	-0.357843680754894	-0.155801152418547	2.66070691770281	-0.357843680754894	-0.357843680754894	1
chr1-151371990-151372190	2.43737650913798	-0.458003824737391	-0.458003824737391	-0.458003824737391	-0.458003824737391	0.768650264023757	-0.458003824737391	-0.458003824737391	-0.458003824737391	10
chr1-151400217-151401017	0.27293608514413	-1.01964591911479	-0.808991981240982	2.07190305982591	0.839508110776873	0.0755822151877428	-1.01964591911479	0.021869254900589	-0.433514906364692	2
chr1-151429591-151429871	-0.35827295342078	-0.35827295342078	-0.1525786053275	2.66048927927296	-0.35827295342078	-0.35827295342078	-0.35827295342078	-0.35827295342078	-0.35827295342078	2
chr1-151439581-151439919	-0.502304223573254	-0.502304223573254	1.91969663253107	-0.502304223573254	-0.502304223573254	1.59643293248171	-0.502304223573254	-0.502304223573254	-0.502304223573254	7
chr1-151552203-151552657	-0.37400979603518	-0.37400979603518	-0.0314274221692547	-0.37400979603518	2.64949599441551	-0.37400979603518	-0.37400979603518	-0.37400979603518	-0.37400979603518	4
chr1-151614123-151614514	2.41890015240249	-0.530681566023705	0.671062311772458	-0.530681566023705	-0.530681566023705	0.0941269319672813	-0.530681566023705	-0.530681566023705	-0.530681566023705	10
chr1-151630797-151631169	-0.633399515924905	-0.633399515924905	-0.0754839557861739	-0.633399515924905	-0.633399515924905	2.26730494845188	-0.633399515924905	0.056211995220785	0.91896459173803	7
chr1-151632749-151633103	-0.409958698842157	-0.409958698842157	0.271688055763562	-0.409958698842157	2.59802283613153	-0.409958698842157	-0.409958698842157	-0.409958698842157	-0.409958698842157	4
chr1-151649669-151651002	0.0865651215974636	-1.50341099007621	0.224060215855094	-0.869603488451705	-0.741109775476325	0.741948252943148	1.8511948657194	-0.329028587714639	0.539384385603776	1
chr1-151684081-151684981	-0.440266841535747	2.45344083102306	-0.421695662167249	0.689706160216854	-0.572164411654795	-0.404525612919533	-0.572164411654795	-0.519025299303658	-0.213304752004135	8
chr1-151698254-151698454	-0.333333333333333	-0.333333333333333	2.66666666666667	-0.333333333333333	-0.333333333333333	-0.333333333333333	-0.333333333333333	-0.333333333333333	-0.333333333333333	9
chr1-151703683-151703962	-0.394032773390937	-0.394032773390937	-0.315926077191119	-0.394032773390937	-0.394032773390937	-0.394032773390937	2.6395017891432	-0.394032773390937	0.0406209283935404	1
chr1-151711814-151712601	-0.346827334586972	2.61899087330788	-0.191524571949073	-0.291337911433582	-0.528245766450878	0.0299717949706585	-0.630108371679704	-0.287722166002892	-0.373196546175439	8
chr1-151734931-151735349	-0.395740544047845	-0.395740544047845	0.146793316064302	-0.395740544047845	-0.395740544047845	-0.395740544047845	-0.395740544047845	-0.395740544047845	2.62339049227061	3
chr1-151737764-151738037	-0.462268434059727	-0.462268434059727	-0.462268434059727	-0.462268434059727	0.82147900905584	-0.462268434059727	-0.462268434059727	2.41440002936225	-0.462268434059727	5
chr1-151742043-151742330	-0.650269645660493	-0.650269645660493	0.248974427654523	-0.650269645660493	0.0712209743816575	-0.225239329182849	2.52474386939126	-0.24608396948634	-0.422807035776769	1
chr1-151750747-151751045	1.54166611103193	-1.33790451693546	0.226387961654976	0.957845025543081	0.732975829419285	-0.524600407777796	-1.33790451693546	0.208930419543235	-0.467395905543785	6
chr1-151755021-151755513	-0.899195456059963	-1.95384363837142	-0.406945934790439	0.568624182179749	0.700779798016475	0.503618234410994	1.38387534577927	0.383097634322487	-0.280010165487151	1
chr1-151761467-151762584	2.03148066727384	-0.957932844231266	0.0164451465759826	0.829558831088754	0.654473610044461	-0.641309820307374	-0.957932844231266	-0.355742901275917	-0.619039844937211	6
chr1-151768113-151768437	-0.444478876276249	-0.444478876276249	0.613122713266826	-0.444478876276249	-0.444478876276249	-0.444478876276249	-0.444478876276249	-0.444478876276249	2.49822942066691	3
chr1-151789875-151790468	-0.255880259746844	-1.17583416132562	0.323427869179335	2.12463250430267	-0.183439095983905	-0.20146716570111	-1.17583416132562	0.677328625893983	-0.132934155292892	2
chr1-151802655-151803083	-0.839229817134244	-0.839229817134244	1.24838222152927	-0.839229817134244	-0.839229817134244	0.969749292814524	-0.839229817134244	0.881032047475637	1.09698552385179	9
chr1-151891737-151892536	-0.391783043630731	-1.53117817570226	0.474261449947944	-0.986145698759289	-0.875649615208576	0.978940146859123	1.35356069858591	0.855837131557514	0.122157106350364	1
chr1-151893024-151893795	0.547123769013338	-1.22006460122478	0.795943911583018	-1.22006460122478	0.686279852713493	1.40033412536257	-1.22006460122478	-0.15211291795706	0.382625062958993	9
chr1-151899430-151899647	-0.395740544047845	-0.395740544047845	0.146793316064302	-0.395740544047845	-0.395740544047845	-0.395740544047845	-0.395740544047845	-0.395740544047845	2.62339049227061	3
chr1-151978124-151978414	-0.352303766964401	-0.352303766964401	-0.197021560867838	-0.352303766964401	-0.352303766964401	-0.352303766964401	2.66314792961864	-0.352303766964401	-0.352303766964401	1
chr1-152018988-152020154	0.826714180546369	-1.04505327320185	-0.282441725893969	-1.04505327320185	0.637578850519386	-0.450309853791429	1.91680351898377	0.274623098605231	-0.832861522565664	1
chr1-152045027-152045245	2.63106793146367	-0.390435840309806	0.101982950704971	-0.390435840309806	-0.390435840309806	-0.390435840309806	-0.390435840309806	-0.390435840309806	-0.390435840309806	10
chr1-152056329-152057166	-0.863241537082195	-1.40468589194326	0.183633403911031	-0.109679666490164	0.931634243224907	-0.487134682582097	2.02240786764625	-0.0958578803787231	-0.17707585630575	1
chr1-152058498-152058714	-0.502826364446582	-0.502826364446582	-0.502826364446582	-0.502826364446582	-0.502826364446582	-0.502826364446582	-0.502826364446582	1.62625491673488	1.8935296343912	3
chr1-152067135-152067381	2.63106793146367	-0.390435840309806	0.101982950704971	-0.390435840309806	-0.390435840309806	-0.390435840309806	-0.390435840309806	-0.390435840309806	-0.390435840309806	10
chr1-152074356-152074725	-0.75019443638105	-0.75019443638105	0.450854396314045	2.18756320367222	-0.75019443638105	0.810923392124615	-0.75019443638105	-0.255342312003018	-0.193220934583659	2
chr1-152076305-152076722	-0.878311810984699	-0.878311810984699	1.38333142757982	-0.878311810984699	0.547433175452108	1.64140844303433	-0.878311810984699	-0.0795963663387204	0.0206705642112634	9
chr1-152088506-152088810	-0.475301063393891	-0.475301063393891	-0.475301063393891	-0.475301063393891	-0.475301063393891	0.998798006294302	-0.475301063393891	2.32830943746294	-0.475301063393891	5
chr1-152110847-152111690	-0.195606101183823	-1.30971180289703	0.233611093640477	1.3549642742995	0.292735158487777	0.578292060815663	-1.30971180289703	-0.860859045405397	1.21628616513987	2
chr1-152112836-152113208	-0.146830128000538	-1.02853309450324	-0.0226863403183273	-1.02853309450324	1.50781913373431	-0.281450207823713	-1.02853309450324	1.45802060535043	0.570726220567567	4
chr1-152119424-152119657	1.52640593334753	-0.546143615206792	-0.208377251136255	-0.546143615206792	-0.546143615206792	-0.546143615206792	-0.546143615206792	1.95883300902948	-0.546143615206792	5
chr1-152159562-152159935	-0.485002100385846	-0.485002100385846	-0.485002100385846	2.24080668071298	1.15420802198794	-0.485002100385846	-0.485002100385846	-0.485002100385846	-0.485002100385846	2
chr1-152160535-152161053	-0.0393549989051538	-0.842707744061825	0.117398258665169	-0.202231459427631	-0.6501272490189	-0.16201241845329	2.54719453608659	-0.411166291160717	-0.35699263372424	1
chr1-152188996-152189418	2.65781574604332	-0.362996094883862	-0.116843081856281	-0.362996094883862	-0.362996094883862	-0.362996094883862	-0.362996094883862	-0.362996094883862	-0.362996094883862	10
chr1-152203643-152204082	1.21682113382187	-0.677137972587025	-0.0598155239958781	-0.677137972587025	2.04699225166819	-0.677137972587025	-0.677137972587025	-0.677137972587025	0.181692001440945	6
chr1-152272901-152273420	2.39096942697648	-0.523436713172286	-0.0484717763535052	-0.523436713172286	-0.523436713172286	-0.523436713172286	-0.523436713172286	-0.523436713172286	0.798122628410744	10
chr1-152412012-152412420	2.49806547789264	-0.444520604939288	-0.444520604939288	-0.444520604939288	0.613578756682383	-0.444520604939288	-0.444520604939288	-0.444520604939288	-0.444520604939288	10
chr1-152439499-152439892	-0.574901696750018	2.54373443860049	-0.375493400095681	0.075433500331299	-0.574901696750018	-0.517303918951372	0.285619145448635	-0.410582617405716	-0.451603754427618	8
chr1-152450529-152450796	2.22760747129201	-0.700237604029233	0.254072594578946	-0.700237604029233	-0.700237604029233	0.540170466331232	-0.700237604029233	0.479337487943979	-0.700237604029233	10
chr1-152453339-152453945	1.46292215284453	-1.1924871702843	-0.265153194997135	1.52941628271786	-0.374056375867622	-0.0674989725539154	-1.1924871702843	-0.428333082312631	0.527677530737504	2
chr1-152454326-152454742	-0.39214081625683	-0.790071174759904	-0.20640965798333	0.161683676743707	-0.599286675932591	-0.284310778874385	2.56821704361613	-0.148795796924284	-0.308885819628512	1
chr1-152458193-152458421	1.29280985120995	-0.951964114031599	-0.220296066887715	1.73251881909341	-0.951964114031599	-0.476454708480971	-0.951964114031599	-0.0475858466062485	0.574900293766374	2
chr1-152460656-152461108	-0.262983074916158	2.66276858707954	-0.30940695516966	-0.396341236367124	-0.396341236367124	-0.283344451730858	-0.396341236367124	-0.342613678551708	-0.275396717609785	8
chr1-152466394-152467094	-0.442488054913859	-1.08483653165146	-0.509072057007724	1.98785327965503	-0.160930152646769	0.956189070877182	-1.08483653165146	-0.179070053535413	0.517191030874476	2
chr1-152467865-152468209	1.14467278714607	-1.21009884828173	0.708703657717887	1.60592822820506	-0.36336665623211	-0.212478528456548	-1.21009884828173	0.212942619237297	-0.676204411054199	2
chr1-152472698-152473984	0.509216217159566	-1.15480417442767	0.201134740995853	-1.15480417442767	1.23859926662907	-0.449826872053597	-1.15480417442767	0.856405731789572	1.10888343876256	6
chr1-152499032-152499278	-0.454192329926583	-0.454192329926583	0.723115651103022	-0.454192329926583	-0.454192329926583	-0.454192329926583	-0.454192329926583	2.45623065838306	-0.454192329926583	5
chr1-152599159-152599428	-0.395740544047845	-0.395740544047845	0.146793316064302	-0.395740544047845	-0.395740544047845	-0.395740544047845	-0.395740544047845	-0.395740544047845	2.62339049227061	3
chr1-152602011-152602256	-0.272509392341901	2.65553814480669	-0.405972201666195	-0.405972201666195	-0.118027701071608	-0.349429474329206	-0.405972201666195	-0.352202483141579	-0.345452488923814	8
chr1-152606319-152607270	0.107100026483537	-1.71373175565521	-0.230013957289239	-0.262066118363277	0.46872600096692	0.0862292685349607	2.1279441751559	-0.246572284009734	-0.33761535582386	1
chr1-152619540-152619742	-0.333333333333333	-0.333333333333333	-0.333333333333333	-0.333333333333333	2.66666666666667	-0.333333333333333	-0.333333333333333	-0.333333333333333	-0.333333333333333	4
chr1-152629363-152629596	-0.409958698842157	-0.409958698842157	0.271688055763562	-0.409958698842157	2.59802283613153	-0.409958698842157	-0.409958698842157	-0.409958698842157	-0.409958698842157	4
chr1-152631843-152632223	-0.266229276954398	-0.776761957170769	-0.610357475062099	0.444310888527478	-0.0424496375745802	-0.344178374070039	2.45467511799272	-0.776761957170769	-0.0822473285175431	1
chr1-152634083-152634845	2.56766599031608	-0.511380358685238	-0.260482065123988	-0.511380358685238	-0.511380358685238	0.140852570664023	-0.511380358685238	0.108865297570074	-0.511380358685238	10
chr1-152658717-152658947	-0.450048107612281	-0.450048107612281	0.675200022674338	-0.450048107612281	-0.450048107612281	2.47513673061163	-0.450048107612281	-0.450048107612281	-0.450048107612281	7
chr1-152670185-152670687	-0.480138242535354	-0.480138242535354	0.221740166708047	-0.480138242535354	-0.480138242535354	2.56085634010328	-0.480138242535354	0.0982329484008012	-0.480138242535354	7
chr1-152671444-152672033	1.77789749099636	-0.883337728252322	-0.73876929166672	1.2383430104245	-0.883337728252322	0.61993746022801	-0.883337728252322	-0.168562481668578	-0.0788330035566004	10
chr1-152691045-152691291	-0.488099587327369	-0.488099587327369	-0.488099587327369	-0.488099587327369	2.20604423314452	-0.488099587327369	-0.488099587327369	-0.488099587327369	1.21065287814707	4
chr1-152694203-152694606	-0.527721640814106	-0.527721640814106	-0.0600246967412237	-0.527721640814106	2.56806902105575	0.0801887270694525	-0.527721640814106	0.0503751526865476	-0.527721640814106	4
chr1-152697383-152698008	0.376920557566211	-1.32633743565647	0.11709099827421	1.93269324400346	-0.591385467051432	0.261184032851787	-1.32633743565647	0.183327671311831	0.372843834356879	2
chr1-152699837-152700446	1.57068686433902	-1.41904600536046	-0.583775648219936	-0.397513072476566	0.423901088580341	-0.514312152013607	1.28433029561189	0.473753143808308	-0.838024514268991	1
chr1-152709263-152709789	0.478637016317979	-0.845721280651246	0.017608982320693	2.32182903898535	-0.845721280651246	0.276431481771969	-0.845721280651246	-0.312161608003075	-0.245181069439183	2
chr1-152717229-152717548	-0.333333333333333	-0.333333333333333	-0.333333333333333	-0.333333333333333	-0.333333333333333	-0.333333333333333	-0.333333333333333	-0.333333333333333	2.66666666666667	3
chr1-15271926-15272375	-0.502911036415853	-0.502911036415853	-0.502911036415853	-0.502911036415853	1.63166738852847	-0.502911036415853	-0.502911036415853	1.88870986638251	-0.502911036415853	5
chr1-152730474-152730757	2.56766599031608	-0.511380358685238	-0.260482065123987	-0.511380358685238	-0.511380358685238	0.140852570664023	-0.511380358685238	0.108865297570074	-0.511380358685238	10
chr1-152777994-152778422	-0.77819619954756	-0.77819619954756	0.422378914953521	-0.77819619954756	1.87076218789246	-0.77819619954756	-0.77819619954756	0.705774634227227	0.892065260664593	4
chr1-152786345-152786606	-0.381728623818458	-0.381728623818458	0.0303085130165805	2.64179185371263	-0.381728623818458	-0.381728623818458	-0.381728623818458	-0.381728623818458	-0.381728623818458	2
chr1-152786813-152787121	2.66666666666667	-0.333333333333333	-0.333333333333333	-0.333333333333333	-0.333333333333333	-0.333333333333333	-0.333333333333333	-0.333333333333333	-0.333333333333333	10
chr1-152787753-152788525	-0.418304480067553	-0.418304480067553	-0.210858608519715	2.62616304255423	-0.418304480067553	-0.418304480067553	-0.418304480067553	0.094522446370802	-0.418304480067553	2
chr1-152802531-152802731	2.66666666666667	-0.333333333333333	-0.333333333333333	-0.333333333333333	-0.333333333333333	-0.333333333333333	-0.333333333333333	-0.333333333333333	-0.333333333333333	10
chr1-152839047-152839911	0.0124041005188108	-0.468511465522197	-0.468511465522197	-0.468511465522197	0.223201794988021	-0.468511465522197	2.57546289762635	-0.468511465522197	-0.468511465522197	1
chr1-152850513-152850831	1.95879914125123	-0.686475851481412	-0.255371602666102	-0.686475851481412	1.21590776778078	-0.686475851481412	-0.686475851481412	-0.686475851481412	0.513043951041154	6
chr1-152857550-152858049	-0.2970297053487	2.09351424676355	0.535182937690507	-0.811729397150634	-0.196224483692454	-0.0179298800378455	-1.5771880040979	0.0345379455129234	0.236866340360558	8
chr1-152863717-152863917	2.66666666666667	-0.333333333333333	-0.333333333333333	-0.333333333333333	-0.333333333333333	-0.333333333333333	-0.333333333333333	-0.333333333333333	-0.333333333333333	10
chr1-152874888-152875893	0.145578981786764	-0.878736820893397	-0.210999975571451	0.346223167507597	0.226238054681152	-0.878736820893397	2.36298715655472	-0.466058767214789	-0.646494975957195	1
chr1-152883256-152883577	-0.768451744232817	-0.768451744232817	-0.768451744232817	-0.768451744232817	0.772093151887539	1.0466190732029	-0.768451744232817	1.82063048310925	0.202916012964398	5
chr1-152884219-152884469	0.793525755484416	-0.649205337060913	-0.649205337060913	-0.649205337060913	1.42591199856491	-0.649205337060913	-0.649205337060913	1.67579426831616	-0.649205337060913	6
chr1-152911827-152912058	2.66666666666667	-0.333333333333333	-0.333333333333333	-0.333333333333333	-0.333333333333333	-0.333333333333333	-0.333333333333333	-0.333333333333333	-0.333333333333333	10
chr1-15294893-15295329	-0.333333333333333	-0.333333333333333	-0.333333333333333	-0.333333333333333	-0.333333333333333	-0.333333333333333	2.66666666666667	-0.333333333333333	-0.333333333333333	1
chr1-152952604-152952992	2.11443592306795	-0.8303651758119	0.769362979900756	-0.8303651758119	-0.8303651758119	0.417226467422898	-0.8303651758119	-0.039427600520762	0.0598629333767515	10
chr1-152953165-152954229	-0.0511782279249714	-2.23134460027945	0.509578387567284	0.00341533874142953	1.57639981151	-0.120150955669174	-0.259994529865838	0.403702558667078	0.169572217253647	4
chr1-152968162-152968592	2.66666666666667	-0.333333333333333	-0.333333333333333	-0.333333333333333	-0.333333333333333	-0.333333333333333	-0.333333333333333	-0.333333333333333	-0.333333333333333	10
chr1-152974472-152975196	0.139329756489334	-1.08329535874061	0.24505773203944	-1.08329535874061	-0.497117614624039	0.64329196736671	-1.08329535874061	1.21537975771632	1.50394447723407	3
chr1-152976643-152977331	-0.541035885257512	-0.541035885257512	0.257296533117992	-0.541035885257512	-0.541035885257512	-0.541035885257512	-0.541035885257512	2.41930039912015	0.56961837930693	5
chr1-152984319-152984886	-0.853800490028929	-0.853800490028929	0.141141771598856	2.06654627783735	0.0242988865528407	-0.853800490028929	-0.853800490028929	0.375997862204222	0.807217161922452	2
chr1-152998317-152998864	-0.178026588461056	-1.94687938366065	0.743663668102982	-0.536654207778163	0.173276108502176	0.0514952807542769	1.78512885297306	-0.284056554998293	0.19205282456567	1
chr1-153003109-153004453	1.18058707829792	-1.24691758458468	0.335538042240864	-0.0857147305791053	0.149699438307113	1.42701166124532	-1.24691758458468	0.513477221895221	-1.02676354223798	6
chr1-153022725-153023254	2.1271141632985	-0.786167924710973	-0.0739953020599259	0.955801682415752	0.261394264049215	-0.786167924710973	-0.786167924710973	-0.786167924710973	-0.125643108859653	10
chr1-153028741-153029605	-0.358272953420781	-0.358272953420781	-0.1525786053275	2.66048927927296	-0.358272953420781	-0.358272953420781	-0.358272953420781	-0.358272953420781	-0.358272953420781	2
chr1-153030482-153030780	2.66666666666667	-0.333333333333333	-0.333333333333333	-0.333333333333333	-0.333333333333333	-0.333333333333333	-0.333333333333333	-0.333333333333333	-0.333333333333333	10
chr1-153045653-153045907	2.63106793146367	-0.390435840309806	0.101982950704971	-0.390435840309806	-0.390435840309806	-0.390435840309806	-0.390435840309806	-0.390435840309806	-0.390435840309806	10
chr1-153046636-153046854	1.5246581728664	-0.567206351761753	-0.0558351217436482	1.93441505944776	-0.567206351761753	-0.567206351761753	-0.567206351761753	-0.567206351761753	-0.567206351761753	2
chr1-153054836-153055132	2.63106793146367	-0.390435840309806	0.101982950704971	-0.390435840309806	-0.390435840309806	-0.390435840309806	-0.390435840309806	-0.390435840309806	-0.390435840309806	10
chr1-153058969-153059229	-0.389799367569906	2.65239172449313	-0.389799367569906	-0.0726023850508977	-0.294423545880393	-0.389799367569906	-0.389799367569906	-0.336368955712314	-0.389799367569906	8
chr1-153065386-153066071	-0.486253298146676	2.54039696718541	-0.511795087678753	0.0357111868325412	-0.128141995426167	-0.624210500729088	0.2489951460117	-0.513049646422847	-0.561652771626121	8
chr1-153070746-153071325	1.62508505035417	-0.858723439093628	-0.45393361724666	-0.858723439093628	0.927539462378352	0.193564512038094	-0.858723439093628	1.14263834885055	-0.858723439093628	6
chr1-153084344-153084853	-0.376211972596097	-0.376211972596097	-0.0139784605608787	-0.376211972596097	-0.376211972596097	-0.376211972596097	-0.376211972596097	-0.376211972596097	2.64746226873356	3
chr1-153088759-153089317	0.358099632143497	-0.88832042110276	0.736726448471984	2.09282014115808	0.456248157889917	-0.624291851739993	-0.88832042110276	-0.637240529386854	-0.605721156331116	2
chr1-153093733-153094407	1.59631767425412	-1.27567225150754	1.1816023534007	0.441607095810744	-0.242957958198669	0.245258411771259	-1.27567225150754	-0.697136213282438	0.0266531392593563	6
chr1-153099883-153100125	1.98196690116486	-0.500614515133657	1.52233470477074	-0.500614515133657	-0.500614515133657	-0.500614515133657	-0.500614515133657	-0.500614515133657	-0.500614515133657	10
chr1-153101328-153101871	1.29461336468	-0.676611250095475	-0.034104660698386	-0.676611250095475	-0.676611250095475	-0.676611250095475	-0.676611250095475	0.117559000192962	2.0049885463028	3
chr1-153114102-153115734	0.989427333708319	-2.12812816746381	-0.12572486895058	0.50356073428931	-0.413634457197167	-0.108110764518255	1.35411169946173	-0.354943305677857	0.283441796348306	1
chr1-153136062-153136324	-0.832987566622751	-0.832987566622751	0.688585782705991	-0.832987566622751	-0.832987566622751	1.14474657569851	-0.832987566622751	1.0477531255506	1.28385234915866	9
chr1-153137349-153137683	-0.0565613350998039	-1.19258000339016	0.843944454659938	1.52450668235881	-1.19258000339016	0.732558366949191	-1.19258000339016	0.180463266310363	0.352828574991988	2
chr1-153138188-153138459	-0.727279493151686	-0.727279493151686	1.3775616742669	-0.727279493151686	-0.012796704243977	1.79813251458473	-0.727279493151686	0.473499981150776	-0.727279493151686	7
chr1-153176037-153176472	0.463947418426409	-0.871058402135726	0.107996733373407	2.3219582636077	0.0890282473182573	-0.3054711011677	-0.871058402135726	-0.0642843551508927	-0.871058402135726	2
chr1-153215197-153215580	-0.333333333333333	-0.333333333333333	-0.333333333333333	-0.333333333333333	-0.333333333333333	-0.333333333333333	-0.333333333333333	2.66666666666667	-0.333333333333333	5
chr1-153239712-153240296	1.81381271642754	-0.598478047232836	0.187790904349866	-0.598478047232836	-0.598478047232836	-0.598478047232836	-0.598478047232836	-0.598478047232836	1.58926466261961	10
chr1-153259202-153259651	-0.63753194101652	-0.63753194101652	-0.63753194101652	-0.63753194101652	1.94748149982478	0.885300165651138	-0.63753194101652	-0.63753194101652	0.992409980623198	4
chr1-153289598-153289974	-0.556185186647016	-0.556185186647016	0.0104600077128496	2.21583573975401	1.11081537241524	-0.556185186647016	-0.556185186647016	-0.556185186647016	-0.556185186647016	2
chr1-153295124-153295414	0.720772000010851	-0.648600561001825	0.24407385793082	-0.648600561001825	2.30580524092185	-0.648600561001825	-0.648600561001825	-0.648600561001825	-0.0276482938543902	4
chr1-153298864-153299131	-0.533815084594624	-0.533815084594624	-0.533815084594624	-0.533815084594624	2.45058227194948	0.345239554308982	-0.533815084594624	-0.533815084594624	0.407068681309287	4
chr1-153324356-153325080	-0.619848749279813	-0.619848749279813	-0.425180324536471	2.23709746222567	-0.619848749279813	-0.619848749279813	-0.619848749279813	0.823870653630109	0.463455955079763	2
chr1-153376283-153376517	2.39096942697648	-0.523436713172286	-0.0484717763535052	-0.523436713172286	-0.523436713172286	-0.523436713172286	-0.523436713172286	-0.523436713172286	0.798122628410744	10
chr1-153383305-153384054	-0.714471901294061	-0.714471901294061	-0.33145426144188	2.0961040731049	0.130621235627696	-0.216627309193951	-0.714471901294061	1.17924386707948	-0.714471901294061	2
chr1-153384846-153385329	2.54314236556815	-0.481843981773378	-0.481843981773378	-0.481843981773378	-0.481843981773378	0.372531251306186	-0.481843981773378	-0.481843981773378	-0.0246097262340697	10
chr1-153442010-153443032	0.22338522350528	-1.70439262391016	0.951794857751264	0.810581822373497	0.186134143065452	0.523027020243101	-1.70439262391016	0.272576252787592	0.441285928094128	9
chr1-153446916-153447386	-0.0353867144615475	-1.17564325452831	-0.339411678489065	0.1879680794369	0.054402035397529	-0.209483243876156	2.43300649655889	-0.256866353073075	-0.658585366965166	1
chr1-153452205-153452506	-0.22578573947495	2.66388388536754	-0.293102633498343	-0.357499252065707	-0.357499252065707	-0.357499252065707	-0.357499252065707	-0.357499252065707	-0.357499252065707	8
chr1-153458447-153458653	-0.333333333333333	-0.333333333333333	-0.333333333333333	2.66666666666667	-0.333333333333333	-0.333333333333333	-0.333333333333333	-0.333333333333333	-0.333333333333333	2
chr1-153464656-153464996	0.0307972720732155	2.27668696849845	-0.554373932521965	-0.595180531701684	-0.415108528118735	-0.542140299060022	0.98968011423411	-0.595180531701684	-0.595180531701684	8
chr1-153465167-153465391	2.66666666666667	-0.333333333333333	-0.333333333333333	-0.333333333333333	-0.333333333333333	-0.333333333333333	-0.333333333333333	-0.333333333333333	-0.333333333333333	10
chr1-153467931-153468256	1.62650634525223	-1.11374740601868	0.523723861399019	1.07093118274575	-1.11374740601868	0.0471859017448935	-1.11374740601868	0.358249910565509	-0.285354983651365	10
chr1-153474941-153475271	1.05320572160784	-0.840175518766799	-0.223041421483774	-0.840175518766799	1.88312354586931	-0.0380274165240163	-0.840175518766799	0.685441645597832	-0.840175518766799	6
chr1-153475592-153476269	0.376282246524635	-0.625841675062618	-0.380865321967413	-0.625841675062618	-0.265496505253071	-0.201282803995398	2.54565010167618	-0.42397299919951	-0.398631367660189	1
chr1-153483514-153483954	1.93685326661688	-0.629677577936062	0.625136029165708	-0.629677577936062	1.21607617183379	-0.629677577936062	-0.629677577936062	-0.629677577936062	-0.629677577936062	6
chr1-153484361-153485037	0.396791569088269	-1.26432402264086	0.901391046938412	0.722172847419226	-0.0697113263850058	0.846915950214949	-1.26432402264086	-1.26432402264086	0.995411980646722	9
chr1-153494017-153494248	2.66666666666667	-0.333333333333333	-0.333333333333333	-0.333333333333333	-0.333333333333333	-0.333333333333333	-0.333333333333333	-0.333333333333333	-0.333333333333333	10
chr1-15349842-15350142	-0.605443943433328	-0.605443943433328	0.248359386112575	-0.605443943433328	-0.605443943433328	1.61409545164801	-0.605443943433328	-0.605443943433328	1.77020882283939	3
chr1-153502881-153503479	-0.493911770306243	-0.493911770306243	-0.493911770306243	2.41705619032218	-0.493911770306243	0.795156440423639	-0.493911770306243	-0.248742008908356	-0.493911770306243	2
chr1-153518351-153518951	-0.291871743066862	2.5752145331864	-0.454147798808999	-0.238229559882202	-0.368779160431234	-0.39169342409191	0.300951891860502	-0.565722369382849	-0.565722369382849	8
chr1-153521813-153522128	2.58193607908893	-0.465515479748675	0.0311320592342468	-0.465515479748675	-0.465515479748675	0.18002474016887	-0.465515479748675	-0.465515479748675	-0.465515479748675	10
chr1-153545685-153546168	-0.756321621548277	-0.756321621548277	0.155775108950639	-0.756321621548277	-0.756321621548277	1.61475677017447	-0.756321621548277	1.49847265045229	0.51260357816398	7
chr1-153554218-153554492	1.95066592459831	-0.753678114441866	1.00924514864651	-0.753678114441866	-0.753678114441866	-0.753678114441866	-0.753678114441866	0.335852508426908	0.472626990537599	10
chr1-153571158-153571358	0.850520109693694	-1.14461743483218	-0.169166177652077	-1.14461743483218	1.00762590091274	0.968527769271151	-1.14461743483218	-0.340813103646694	1.11715780591773	6
chr1-153571873-153572120	-0.17971910057129	-1.21933178686089	0.136085543777422	1.26717470031175	1.77127168568234	0.101992189935854	-1.21933178686089	-0.381650011699324	-0.276491433714971	4
chr1-153572670-153573189	-0.768718993325892	-1.04084166948043	-0.419966565394427	-0.389988896627152	0.329062049709001	0.227317916977369	2.4039811157947	-0.163775779734844	-0.177069177918326	1
chr1-153617452-153617977	2.14726308927395	-0.753418467882578	-0.517054356932701	-0.753418467882578	0.984966984855699	-0.138968467885918	-0.753418467882578	-0.558646566447385	0.342694720784091	6
chr1-153619345-153619590	-0.444478876276249	-0.444478876276249	0.613122713266826	-0.444478876276249	-0.444478876276249	-0.444478876276249	-0.444478876276249	-0.444478876276249	2.49822942066691	3
chr1-153630294-153630520	-0.376940325253702	-0.376940325253702	-0.27358727085344	2.6566704681315	-0.376940325253702	-0.376940325253702	-0.376940325253702	-0.121441245755848	-0.376940325253702	2
chr1-153634322-153634797	0.496194274227437	-0.81218404245159	-0.59895575695093	2.31714596188828	-0.3417154741012	-0.535030883499824	-0.81218404245159	0.505620036597134	-0.218890073257719	2
chr1-15364297-15364686	1.88210580404345	-0.599159724095041	0.209591059515893	-0.599159724095041	-0.599159724095041	1.50326148101091	-0.599159724095041	-0.599159724095041	-0.599159724095041	10
chr1-153647618-153648112	1.1484891050254	-0.76727256445756	1.73044278899519	-0.76727256445756	-0.76727256445756	0.855986982807365	-0.76727256445756	-0.76727256445756	0.10144394545985	9
chr1-153648830-153649517	2.53452050157328	-0.615997085131469	-0.102552728182887	-0.615997085131469	-0.615997085131469	0.184850092193795	-0.615997085131469	-0.108282779695723	-0.0445467453625911	10
chr1-153649834-153650173	1.87393972954602	-0.759756953873814	-0.759756953873814	-0.759756953873814	1.13429997495508	0.356032487491049	-0.759756953873814	-0.759756953873814	0.434512577376921	6
chr1-153650805-153651184	2.34320330657203	-0.565441088623852	0.38261078538297	-0.565441088623852	-0.565441088623852	0.666832439788114	-0.565441088623852	-0.565441088623852	-0.565441088623852	10
chr1-153654483-153655049	1.25264261277665	-1.24022676695565	0.384839185426111	-1.24022676695565	0.55255239059576	0.872026591692542	-1.24022676695565	0.768435954074628	-0.10981643369875	6
chr1-153662724-153662990	-0.402701422991562	-0.402701422991562	0.207021143725594	-0.402701422991562	-0.402701422991562	-0.402701422991562	-0.402701422991562	2.61188881721534	-0.402701422991562	5
chr1-153673275-153673477	-0.333333333333333	-0.333333333333333	-0.333333333333333	2.66666666666667	-0.333333333333333	-0.333333333333333	-0.333333333333333	-0.333333333333333	-0.333333333333333	2
chr1-153679251-153679973	-0.877463326902019	-1.27744428368165	1.46034539649862	0.635874506853064	-0.41448989638559	0.417111247831653	-1.27744428368165	0.978585616946706	0.354925022520869	9
chr1-153681361-153682022	0.88053409906649	-0.46683154491138	-0.46683154491138	-0.46683154491138	-0.46683154491138	2.38728671531317	-0.46683154491138	-0.46683154491138	-0.46683154491138	7
chr1-153692454-153692789	-0.707159530088074	-0.707159530088074	-0.707159530088074	-0.707159530088074	0.900814986109568	2.13461511751944	-0.707159530088074	0.193642571902082	0.306724974909276	7
chr1-153713815-153714766	-0.594895176405487	-0.594895176405487	-0.594895176405487	-0.594895176405487	1.04256728325287	0.369734394812213	-0.594895176405487	2.15706938036784	-0.594895176405487	5
chr1-153726294-153726671	2.39096942697648	-0.523436713172286	-0.0484717763535051	-0.523436713172286	-0.523436713172286	-0.523436713172286	-0.523436713172286	-0.523436713172286	0.798122628410744	10
chr1-153731177-153731474	-0.333333333333333	-0.333333333333333	-0.333333333333333	-0.333333333333333	-0.333333333333333	-0.333333333333333	2.66666666666667	-0.333333333333333	-0.333333333333333	1
chr1-153734915-153735209	2.65781574604332	-0.362996094883862	-0.116843081856281	-0.362996094883862	-0.362996094883862	-0.362996094883862	-0.362996094883862	-0.362996094883862	-0.362996094883862	10
chr1-153739454-153739739	2.66666666666667	-0.333333333333333	-0.333333333333333	-0.333333333333333	-0.333333333333333	-0.333333333333333	-0.333333333333333	-0.333333333333333	-0.333333333333333	10
chr1-153749906-153750106	-0.503579127745472	-0.503579127745472	-0.503579127745472	-0.503579127745472	-0.503579127745472	1.68554007770289	-0.503579127745472	-0.503579127745472	1.83951381651541	3
chr1-153759956-153760443	-0.454192329926583	-0.454192329926583	0.723115651103022	-0.454192329926583	-0.454192329926583	-0.454192329926583	-0.454192329926583	2.45623065838306	-0.454192329926583	5
chr1-153767473-153768848	-0.910255453546237	-0.910255453546237	1.33784726546099	-0.910255453546237	1.56986031822522	0.0637691210357909	-0.910255453546237	0.0160003122783773	0.653544797184571	9
chr1-15378074-15378528	2.39096942697648	-0.523436713172286	-0.0484717763535052	-0.523436713172286	-0.523436713172286	-0.523436713172286	-0.523436713172286	-0.523436713172286	0.798122628410744	10
chr1-153782848-153783125	-0.615055117063234	-0.615055117063234	0.613361719249422	-0.615055117063234	2.0953334646418	0.981635518488179	-0.615055117063234	-0.615055117063234	-0.615055117063234	4
chr1-153783344-153783994	-0.981494153719703	-0.981494153719703	0.785733310117691	1.9002571080506	0.318247377457994	0.294635983410656	-0.981494153719703	-0.738785103392758	0.384393785514924	2
chr1-153788516-153788831	-0.92653529402671	-0.92653529402671	0.368761537780288	-0.92653529402671	1.35982721034055	-0.253086913812796	-0.92653529402671	0.994726637458117	1.23591270434068	9
chr1-153801631-153801844	-0.333333333333333	-0.333333333333333	-0.333333333333333	2.66666666666667	-0.333333333333333	-0.333333333333333	-0.333333333333333	-0.333333333333333	-0.333333333333333	2
chr1-153803575-153804077	-0.476225136536107	-0.476225136536107	-0.0801718703335588	-0.476225136536107	-0.476225136536107	0.141520751633281	2.60018528685796	-0.280408485477147	-0.476225136536107	1
chr1-153821763-153822273	1.80063160458042	-1.00622270718858	-0.396306625151216	-1.00622270718858	1.01236276276618	-0.213456548443581	-1.00622270718858	0.124607424797501	0.690829503016447	6
chr1-153823167-153823461	-0.430670261464423	-0.430670261464423	0.468722194632777	-0.430670261464423	2.54596963561818	-0.430670261464423	-0.430670261464423	-0.430670261464423	-0.430670261464423	4
chr1-153831238-153831616	-0.516464470747015	2.64761656677497	-0.359109072799656	-0.1865585157378	-0.218872879969049	-0.282716090202941	-0.516464470747015	-0.238608563820817	-0.328822502750673	8
chr1-153837908-153838931	-0.407632918759922	2.63698760284439	-0.320243496870178	-0.546409220368541	-0.24700092030825	-0.252440038151442	-0.546409220368541	-0.210946657584419	-0.105905130433097	8
chr1-153842217-153842468	2.12635419821313	-0.593198816819024	-0.371594094648397	-0.593198816819024	-0.593198816819024	-0.593198816819024	-0.593198816819024	-0.0453697966170901	1.25660377714747	10
chr1-153844435-153844685	-0.444478876276249	-0.444478876276249	0.613122713266826	-0.444478876276249	-0.444478876276249	-0.444478876276249	-0.444478876276249	-0.444478876276249	2.49822942066691	3
chr1-153852013-153852394	-0.755103112189681	-0.755103112189681	-0.324302461191271	-0.755103112189681	1.14594078584429	2.04466055477272	-0.755103112189681	0.309879150945936	-0.155765581612953	7
chr1-153855440-153855673	1.29890806522377	-0.837272546753793	0.903409500652337	-0.837272546753793	-0.837272546753793	-0.837272546753793	-0.837272546753793	0.883983446662021	1.10006172123084	10
chr1-153860670-153860870	1.76004121711263	-0.822611974838172	-0.401713290457442	-0.822611974838172	-0.822611974838172	1.36571683343151	-0.822611974838172	0.21789163722403	0.348511502041957	10
chr1-153862007-153862345	0.90819110123498	-0.81915361202973	-0.256137935320958	-0.81915361202973	-0.81915361202973	-0.0873483875361001	-0.81915361202973	1.96450842827834	0.747401241462662	5
chr1-153882796-153883460	-0.447993659620203	-0.447993659620203	-0.447993659620203	-0.447993659620203	-0.447993659620203	-0.447993659620203	-0.447993659620203	2.48394804552699	0.652007571814434	5
chr1-153893189-153893876	0.553103459798876	-1.07057255140836	1.75196400020751	-1.07057255140836	0.4863441674939	-0.382687510998163	-1.07057255140836	0.891875321668736	-0.0888817839457912	9
chr1-153902642-153902952	-0.516121621007676	-1.05043572717125	-0.353812254747708	0.227516637863166	-0.281917969358658	-0.597701711304637	2.33152683731738	-0.404639660740381	0.64558546914976	1
chr1-153906748-153907092	-0.394603287461949	-1.48474549545617	0.425121378094302	-1.48474549545617	-0.112763301358728	1.40180834757856	0.240279211395181	1.04064476001221	0.369003882652782	7
chr1-153909386-153909817	-0.359723991650197	-1.05219578775857	0.0537647782358474	-0.720950192949059	0.242604266631102	-0.348103119771547	2.45422661717157	-0.159446384349628	-0.110176185559523	1
chr1-15391509-15391922	-0.333333333333333	-0.333333333333333	-0.333333333333333	-0.333333333333333	-0.333333333333333	-0.333333333333333	2.66666666666667	-0.333333333333333	-0.333333333333333	1
chr1-153925480-153925952	-0.640035870284217	-0.640035870284217	-0.501426764708136	1.3941859588483	-0.640035870284217	-0.279708896030412	2.05163803800206	-0.297380308818589	-0.44720041644057	1
chr1-153926682-153927332	-0.449529403393474	-0.449529403393474	-0.0336919924539404	2.60187741143097	-0.449529403393474	-0.449529403393474	-0.449529403393474	-0.449529403393474	0.128991001383816	2
chr1-153939563-153939815	-0.562933427434831	-0.562933427434831	-0.562933427434831	1.85927980285634	1.62202345940175	-0.562933427434831	-0.562933427434831	-0.562933427434831	-0.103702697649109	2
chr1-153941748-153942026	-0.556185186647016	-0.556185186647016	0.0104600077128497	2.21583573975401	1.11081537241524	-0.556185186647016	-0.556185186647016	-0.556185186647016	-0.556185186647016	2
chr1-153949755-153949980	-0.333333333333333	-0.333333333333333	-0.333333333333333	-0.333333333333333	2.66666666666667	-0.333333333333333	-0.333333333333333	-0.333333333333333	-0.333333333333333	4
chr1-153955876-153956211	2.13447018930356	-0.850894764300434	0.000531328931035051	-0.850894764300434	-0.850894764300434	0.413882123190921	-0.850894764300434	0.351854031871667	0.502841383904552	10
chr1-153965600-153966464	0.482851528250037	-1.77616644818382	-0.671700276840971	-0.69555961698213	1.47303736298376	-0.0534703004886209	1.08354252849339	-0.319979378843757	0.477444601612104	4
chr1-153966726-153967420	-0.832178890804198	-0.832178890804198	0.972140667405134	-0.832178890804198	-0.832178890804198	1.38963347200439	-0.832178890804198	1.04590880188054	0.753211512730923	9
chr1-153969697-153970025	1.63156910094127	-1.27252570807228	0.0797156760319952	-0.28025361657847	0.815991519297179	0.836638957712072	-1.27252570807228	-0.771094331560391	0.232484110300913	6
chr1-153972356-153973600	0.24896476595403	-1.18230024821717	-0.599161982361015	-0.754394525545884	-0.0243234722976186	0.712600938417246	2.21491824317578	-0.245275801702128	-0.371027917423236	1
chr1-153980958-153981602	1.52364503158001	-0.754496641663693	-0.568860638330061	-0.754496641663693	-0.754496641663693	-0.271918970335586	-0.754496641663693	1.54005712109782	0.795064022642586	10
chr1-153982602-153982816	0.75550559699694	-0.456916344397305	-0.456916344397305	2.4429088137842	-0.456916344397305	-0.456916344397305	-0.456916344397305	-0.456916344397305	-0.456916344397305	2
chr1-153984031-153984492	-0.564384246487837	-0.564384246487837	-0.0292603826387443	2.57699853816353	-0.564384246487837	-0.286163617460096	-0.564384246487837	-0.0352323779759338	0.0311948258625919	2
chr1-153994338-153994754	-0.69236290673349	-0.69236290673349	-0.054119741776461	-0.69236290673349	-0.69236290673349	2.07292233566721	-0.69236290673349	0.359504352785088	1.08350758699161	7
chr1-154007300-154007567	2.24570035577896	-0.591816693270721	-0.591816693270721	-0.591816693270721	-0.591816693270721	0.610323091068946	-0.591816693270721	-0.591816693270721	0.694876712776421	10
chr1-154094652-154094969	2.40693235444496	-0.46357307357067	-0.46357307357067	-0.46357307357067	-0.46357307357067	-0.46357307357067	-0.46357307357067	-0.46357307357067	0.83807916054973	10
chr1-154115406-154116295	-0.635926270826865	-0.635926270826865	-0.27100341226171	-0.635926270826865	0.97441106715214	2.21002419360328	-0.635926270826865	0.266199505640616	-0.635926270826865	7
chr1-154146764-154147020	-0.492581260130413	-0.492581260130413	1.30156747784366	-0.492581260130413	2.14650134306924	-0.492581260130413	-0.492581260130413	-0.492581260130413	-0.492581260130413	4
chr1-154148552-154149103	-0.300771322377246	2.59115023292934	-0.38132960437575	-0.735885518874774	-0.318661539162814	-0.2443120036746	0.182138733687068	-0.385286457005964	-0.407042521145255	8
chr1-154154185-154154521	1.38502674853244	-0.793679489700179	1.33672173997061	-0.793679489700179	-0.793679489700179	1.05237775125675	-0.793679489700179	-0.793679489700179	0.194271208741104	10
chr1-154155018-154155309	1.9929992012685	-0.500245547625323	-0.500245547625323	-0.500245547625323	-0.500245547625323	-0.500245547625323	-0.500245547625323	1.50871963210877	-0.500245547625323	10
chr1-154161521-154161781	-0.333333333333333	-0.333333333333333	-0.333333333333333	-0.333333333333333	2.66666666666667	-0.333333333333333	-0.333333333333333	-0.333333333333333	-0.333333333333333	4
chr1-154182820-154183645	-0.674446043130826	-1.80099259933109	1.3813190603165	-0.902848717788894	0.359462018294089	0.426275084578023	0.575847937145726	-0.288109433889887	0.923492693806361	9
chr1-154197107-154197594	-0.456504620135657	-0.456504620135657	-0.456504620135657	-0.456504620135657	-0.456504620135657	-0.0438435190904503	2.6261097773801	-0.0640815394975957	-0.235661618113775	1
chr1-154203521-154203757	2.18035795171459	-0.490153259697375	1.25071486616704	-0.490153259697375	-0.490153259697375	-0.490153259697375	-0.490153259697375	-0.490153259697375	-0.490153259697375	10
chr1-154226913-154227298	-0.63753194101652	-0.63753194101652	-0.63753194101652	-0.63753194101652	1.94748149982478	0.885300165651138	-0.63753194101652	-0.63753194101652	0.992409980623198	4
chr1-154243300-154243930	2.60313315428134	-0.436850849497002	-0.189135579069563	-0.436850849497002	-0.436850849497002	0.207107521770241	-0.436850849497002	-0.436850849497002	-0.436850849497002	10
chr1-154257322-154258044	-0.295727589354118	-0.632623481705266	-0.138483833086451	2.59047617023412	-0.148057431849352	0.0810214909506107	-0.632623481705266	-0.496894304449567	-0.327087539034706	2
chr1-154271298-154271608	-0.546922993592375	-0.546922993592375	-0.129085660544074	2.51915921067821	0.374996588610385	-0.546922993592375	-0.546922993592375	-0.0304551707826407	-0.546922993592375	2
chr1-154273095-154273546	-0.342218710315985	-0.342218710315985	-0.342218710315985	-0.342218710315985	-0.342218710315985	-0.342218710315985	2.66591400733165	-0.342218710315985	-0.27038303511975	1
chr1-154305491-154305878	1.92995238840535	-0.555067782730656	-0.150080491386024	-0.555067782730656	-0.555067782730656	1.55053479936461	-0.555067782730656	-0.555067782730656	-0.555067782730656	10
chr1-154311522-154312062	1.02911382858224	-1.58678788697996	-0.393099604268748	-0.335464837284216	-0.0817803283836894	0.629712997307521	1.72470307773906	-0.111329521429641	-0.875067725282561	1
chr1-154313058-154313377	-0.361501175126347	-0.361501175126347	-0.128209622151293	-0.361501175126347	-0.361501175126347	-0.361501175126347	2.65871784803572	-0.361501175126347	-0.361501175126347	1
chr1-154357400-154357745	0.146480553397493	-0.498538321398512	-0.498538321398512	2.58692540500755	-0.0346646807002903	-0.498538321398512	-0.498538321398512	-0.498538321398512	-0.206049670712193	2
chr1-154369704-154370036	-0.377344769543123	2.66331667621661	-0.247729751249596	-0.377344769543123	-0.377344769543123	-0.265029427378913	-0.377344769543123	-0.323941223069562	-0.317237196346051	8
chr1-154377162-154377503	-1.21448770191528	-1.21448770191528	0.0726086086062909	1.48399447950635	0.408289118492678	0.697468812530561	-1.21448770191528	0.149154031357732	0.831948055252235	2
chr1-154379826-154380386	1.34533881359594	-1.06881314126106	0.111500249086514	0.855879447282522	-1.06881314126106	-0.386961588134838	1.47793212902443	-0.744607290094187	-0.521455478238267	1
chr1-15438071-15438380	-0.405761848087234	-0.405761848087234	-0.326890184851009	-0.405761848087234	-0.405761848087234	-0.200727787372695	2.65748276565948	-0.210783214197251	-0.296034186889589	1
chr1-154381407-154381650	-0.780039435478139	-0.780039435478139	0.0680242482838981	-0.780039435478139	1.09113495507076	1.42457922845791	-0.780039435478139	1.31645874557813	-0.780039435478139	7
chr1-154455147-154455466	-0.606658182898325	-0.606658182898325	0.305024295166161	-0.606658182898325	1.40488521641211	-0.606658182898325	-0.606658182898325	-0.606658182898325	1.93003958581167	3
chr1-154456589-154456925	-0.765776608803447	-0.765776608803447	-0.765776608803447	-0.765776608803447	1.25510957962699	0.424727983181002	-0.765776608803447	0.366342406817355	1.78270307439189	3
chr1-154474126-154474385	-0.333333333333333	-0.333333333333333	-0.333333333333333	-0.333333333333333	2.66666666666667	-0.333333333333333	-0.333333333333333	-0.333333333333333	-0.333333333333333	4
chr1-154493184-154493634	1.25349477783263	-0.593435929560327	-0.593435929560327	-0.593435929560327	2.06305213561968	-0.593435929560327	-0.593435929560327	-0.593435929560327	0.244068663909656	6
chr1-154497000-154497468	-0.692598568650679	-0.692598568650679	0.999509559095382	-0.692598568650679	-0.692598568650679	0.187159221065878	-0.692598568650679	0.144013511289666	2.13231055180247	3
chr1-154502971-154503345	2.31594187521163	-0.570726536875116	0.37016242233739	-0.570726536875116	-0.570726536875116	-0.570726536875116	-0.570726536875116	-0.570726536875116	0.738254923701674	10
chr1-154503825-154504142	-0.395740544047845	-0.395740544047845	0.146793316064302	-0.395740544047845	-0.395740544047845	-0.395740544047845	-0.395740544047845	-0.395740544047845	2.62339049227061	3
chr1-154504406-154504712	-0.817528298983273	-0.817528298983273	-0.195882350929865	2.22355559966896	0.0968747112765219	-0.278853242035026	-0.817528298983273	-0.305271328856698	0.912161507825926	2
chr1-154504944-154505718	-0.384866143618288	-0.992358139386416	1.08672248759755	1.91359483387717	-0.55547243761356	-0.477619172778018	-0.992358139386416	-0.258115983452782	0.660472694760759	2
chr1-154523663-154524387	0.117199671402761	-1.40227046413117	1.6931072998833	0.414835270964554	0.236849345948636	0.850810008384681	-1.40227046413117	-0.484020482268826	-0.0242401860527695	9
chr1-154525286-154525559	-0.482147225033264	-0.482147225033264	1.10556912091766	-0.482147225033264	-0.482147225033264	2.26946145431519	-0.482147225033264	-0.482147225033264	-0.482147225033264	7
chr1-154532862-154533292	-0.612053391490927	-0.612053391490927	0.627908970748772	-0.612053391490927	2.12380932954321	-0.612053391490927	-0.612053391490927	0.920602048653584	-0.612053391490927	4
chr1-154571369-154572130	-0.179135435333278	-0.77061970291	0.0969356302944745	-0.77061970291	2.20699506056986	0.983493947516129	-0.77061970291	-0.294023372586088	-0.502406721731092	4
chr1-154655963-154656320	2.40693235444496	-0.46357307357067	-0.46357307357067	-0.46357307357067	-0.46357307357067	-0.46357307357067	-0.46357307357067	-0.46357307357067	0.83807916054973	10
chr1-154700936-154701249	-0.333333333333333	-0.333333333333333	-0.333333333333333	-0.333333333333333	-0.333333333333333	-0.333333333333333	-0.333333333333333	2.66666666666667	-0.333333333333333	5
chr1-154714755-154715711	-0.558352204563557	-1.91915660630467	0.421772589077979	-0.110978416844796	0.0381234572080572	0.386911807395835	1.90896163283702	-0.0307635687460952	-0.136518690059772	1
chr1-154744836-154745311	-0.449529403393474	-0.449529403393474	-0.0336919924539404	2.60187741143097	-0.449529403393474	-0.449529403393474	-0.449529403393474	-0.449529403393474	0.128991001383816	2
chr1-154770920-154771126	-0.454192329926583	-0.454192329926583	0.723115651103022	-0.454192329926583	-0.454192329926583	-0.454192329926583	-0.454192329926583	2.45623065838306	-0.454192329926583	5
chr1-154771469-154772212	1.98696055105854	-1.23230357358776	0.236711046373597	0.307639375439576	0.619836670018153	-0.686755418121224	-1.23230357358776	0.0646789095100134	-0.0644639871031448	6
chr1-154783307-154783717	2.22977601244103	-0.593438400082315	0.786871471555798	-0.593438400082315	-0.593438400082315	-0.593438400082315	-0.593438400082315	0.54398291649706	-0.593438400082315	10
chr1-154804090-154804719	1.16198042253106	-1.12816779389651	1.11120458719306	-1.12816779389651	-0.30467298436185	0.327195241150709	-1.12816779389651	1.17847900906697	-0.0896828938904051	9
chr1-154806474-154807033	1.73005328924082	-1.47754427423306	0.352069394159732	-1.47754427423306	-0.131919605376456	-0.118616529818505	0.21434051108905	0.568569271697408	0.340592217474083	10
chr1-154808363-154808643	2.44051510455757	-0.514045279487889	-0.0325363481130068	-0.514045279487889	-0.514045279487889	-0.514045279487889	-0.514045279487889	0.676292920482767	-0.514045279487889	10
chr1-154817237-154817917	0.097662075640282	-1.50081510441057	-0.371955285045026	1.04796992563711	0.415127353649855	-0.597869334438064	1.87172670246583	-0.427486531023603	-0.534359802475808	1
chr1-154826585-154827335	-0.395966024627952	2.56918940544514	-0.465041413777325	-0.531120242160267	-0.142328649280062	-0.473860934424545	0.324343798287711	-0.476669086284557	-0.408546853178141	8
chr1-154838448-154838728	-0.789857976370829	-0.789857976370829	1.61257445853425	-0.789857976370829	1.33044036126193	0.459210339192894	-0.789857976370829	-0.789857976370829	0.547064722865072	9
chr1-154838824-154839414	1.46804030234344	-0.951208737886935	0.23159669033996	-0.951208737886935	0.788625403249263	0.0737280181619884	-0.951208737886935	-0.951208737886935	1.24284453745309	6
chr1-154847123-154847749	-0.285678715156465	2.30184562507145	-0.472409758218314	-0.532826897284166	-0.443956996328336	-0.532826897284166	1.03150743376833	-0.532826897284166	-0.532826897284166	8
chr1-154849085-154849337	1.54891101202858	-0.524710868842388	-0.355740307041477	1.95509450806723	-0.524710868842388	-0.524710868842388	-0.524710868842388	-0.524710868842388	-0.524710868842388	2
chr1-154862907-154863234	2.63106793146367	-0.390435840309806	0.101982950704971	-0.390435840309806	-0.390435840309806	-0.390435840309806	-0.390435840309806	-0.390435840309806	-0.390435840309806	10
chr1-154867959-154868301	0.359281469565676	-0.96821363079776	-0.535526080641023	2.20683917711313	-0.0135284126180759	0.719002318298297	-0.96821363079776	-0.433390197582674	-0.366251012539808	2
chr1-154881848-154882506	0.753275688726601	-1.22874741637179	1.27460441948365	-1.22874741637179	0.909348792054884	0.660582152613075	-1.22874741637179	-0.0309662703357695	0.119397466572944	6
chr1-154894161-154894462	-0.398820872936078	-0.398820872936078	-0.398820872936078	2.61850754814013	-0.398820872936078	-0.398820872936078	-0.398820872936078	-0.398820872936078	0.173238562412419	2
chr1-15493108-15493788	-0.57352078468798	-0.57352078468798	-0.00760624723312638	-0.57352078468798	1.92375579960678	-0.57352078468798	-0.57352078468798	1.52497515575423	-0.57352078468798	4
chr1-154938847-154939746	-0.287154715809602	-0.760103787585278	1.01267150501971	-0.760103787585278	-0.760103787585278	-0.158996320754227	2.23344633060179	-0.188476262405625	-0.331179173896217	1
chr1-154944077-154944343	-0.498311868747943	-0.498311868747943	0.11307892317614	-0.498311868747943	-0.498311868747943	-0.498311868747943	-0.498311868747943	2.52452641032416	0.352265878987361	5
chr1-154945453-154946782	-0.46793536878755	1.61852796938171	0.0875403694883593	-1.97230707175572	-0.128039919241312	-0.391251855769911	0.928152291770404	-0.137253048022417	0.462566632936435	8
chr1-154950840-154951196	0.647715503492465	-0.629229755738031	-0.525176958151539	0.89784504467302	2.12576518867621	-0.629229755738031	-0.629229755738031	-0.629229755738031	-0.629229755738031	4
chr1-154957198-154958483	-0.932940079519041	-1.77456310993177	0.179974142583256	1.74812088270214	-0.26140297436018	0.0973832719326641	0.888980252889309	-0.0791906807793423	0.133638294482968	2
chr1-155007765-155008080	2.43573623391334	-0.678622664681514	-0.171071140848048	-0.678622664681514	0.441243014589495	-0.0189094946818792	-0.678622664681514	-0.678622664681514	0.0274920457531445	10
chr1-155017191-155017566	2.36914742348508	-0.469633497974562	0.918287062336858	-0.469633497974562	-0.469633497974562	-0.469633497974562	-0.469633497974562	-0.469633497974562	-0.469633497974562	10
chr1-155032245-155032578	-0.775145239189637	-0.775145239189637	0.0493854099124732	-0.775145239189637	1.04410567835754	-0.775145239189637	-0.775145239189637	1.2631769283149	1.51905817936327	3
chr1-155041279-155041567	0.0363721718852372	-0.972155031551125	-0.314710548627105	-0.972155031551125	0.478435653098772	2.01874672416521	-0.972155031551125	-0.15952079842292	0.857141892554175	7
chr1-155056612-155057604	0.26001149286222	-1.33509442952317	1.26447250525679	-0.572071569943731	-0.646809834672935	1.09771739962127	-1.33509442952317	0.721350134120495	0.545518731802241	9
chr1-155085549-155086126	0.27478370419567	-0.871523581574763	-0.497892905972995	-0.871523581574763	-0.0471419164996166	0.58540679397795	-0.871523581574763	0.0521287888593967	2.24728628016388	3
chr1-155212899-155213270	0.0886180960510079	-0.3888329745278	-0.3888329745278	-0.3888329745278	-0.3888329745278	-0.3888329745278	2.63321272564359	-0.3888329745278	-0.3888329745278	1
chr1-155223837-155224912	-0.626052323449304	-1.10666371183094	-0.245078533191565	1.19235274070027	0.275887796046244	-0.4958176156211	1.93538534662306	-0.913034196583639	-0.0169795026930253	1
chr1-155252405-155252663	2.082631723696	-0.742778688753828	0.638604838630444	-0.742778688753828	-0.742778688753828	0.45423200939547	-0.742778688753828	-0.742778688753828	0.538424872047222	10
chr1-155256559-155256821	1.93685326661688	-0.629677577936062	0.625136029165708	-0.629677577936062	1.21607617183379	-0.629677577936062	-0.629677577936062	-0.629677577936062	-0.629677577936062	6
chr1-155259976-155260490	1.82358165727176	-1.04021608387774	-0.106781656569396	-1.04021608387774	0.504436719690021	0.779694672301268	-1.04021608387774	-0.463330286131342	0.583047145070901	6
chr1-155271936-155272141	1.98026785508922	-0.554469503852303	-0.14137973130591	-0.554469503852303	-0.554469503852303	-0.554469503852303	-0.554469503852303	1.48792889933051	-0.554469503852303	10
chr1-155281172-155281504	-0.3523037669644	-0.3523037669644	-0.197021560867838	-0.3523037669644	-0.3523037669644	-0.3523037669644	2.66314792961864	-0.3523037669644	-0.3523037669644	1
chr1-155290217-155291254	-0.577861482346106	-1.08047596758931	-0.179446151144056	1.32379284248949	1.81121753469666	0.197147091835721	-1.08047596758931	-0.472993489105262	0.0590955887521732	4
chr1-155301546-155301842	-0.653532565922827	-0.653532565922827	-0.0112004469707472	2.48874781191777	0.291298531256419	-0.0969323148640484	-0.653532565922827	-0.653532565922827	-0.0577833176480878	2
chr1-155304513-155304910	2.40693235444496	-0.46357307357067	-0.46357307357067	-0.46357307357067	-0.46357307357067	-0.46357307357067	-0.46357307357067	-0.46357307357067	0.83807916054973	10
chr1-155314503-155314953	-0.57067641801027	-0.57067641801027	0.0566734715885355	2.49831108855074	0.352116739946601	-0.57067641801027	-0.57067641801027	-0.0537192100345244	-0.57067641801027	2
chr1-155320102-155320361	-0.333333333333333	-0.333333333333333	-0.333333333333333	-0.333333333333333	-0.333333333333333	-0.333333333333333	-0.333333333333333	-0.333333333333333	2.66666666666667	3
chr1-155343556-155344100	-0.846780629867372	-0.846780629867372	0.342891272847448	-0.846780629867372	1.77812082522214	-0.0736155566234903	-0.846780629867372	1.35896024889947	-0.0192342708760891	4
chr1-155346661-155346934	-0.381728623818458	-0.381728623818458	0.0303085130165806	2.64179185371263	-0.381728623818458	-0.381728623818458	-0.381728623818458	-0.381728623818458	-0.381728623818458	2
chr1-155360939-155361294	0.016270400959951	-1.67902778475083	-0.205506878477483	-0.327444324213358	-0.0534337187922483	0.236248009903829	1.89779150162111	-0.76835504905293	0.883457842801963	1
chr1-155363659-155363883	1.17316880019882	-1.01395678929972	-0.301078818641938	-1.01395678929972	0.558942779237397	1.76582987527462	-1.01395678929972	-0.132803995343692	-0.0221882728260515	6
chr1-155367072-155367708	1.28507882711011	-1.1618979747825	0.832038570466165	-1.1618979747825	0.0112853041895036	1.25703106287453	-1.1618979747825	0.152558135152253	-0.0522979754450467	6
chr1-155372270-155372470	-0.746033924369685	-0.746033924369685	-0.51525408106371	-0.746033924369685	0.951280954678936	0.0538769935708463	2.24166821926343	-0.175523087767009	-0.317947225573439	1
chr1-155393892-155394298	-0.602520831479407	-0.602520831479407	-0.216655285985432	-0.602520831479407	-0.602520831479407	2.40675689018489	-0.602520831479407	0.35137736007126	0.471125193126321	7
chr1-155398662-155399214	-0.443883410741377	-0.443883410741377	-0.443883410741377	-0.443883410741377	-0.443883410741377	2.5005546629861	-0.443883410741377	-0.443883410741377	0.606629212203537	7
chr1-155405023-155406299	0.621612437326785	-1.47957871800435	-0.566421044164523	-0.641987066898296	-0.598104469241437	0.894257692409139	1.84531470432514	0.213484054472492	-0.288577590224954	1
chr1-155413229-155413577	2.63106793146367	-0.390435840309806	0.101982950704971	-0.390435840309806	-0.390435840309806	-0.390435840309806	-0.390435840309806	-0.390435840309806	-0.390435840309806	10
chr1-155451411-155451711	-0.333333333333333	-0.333333333333333	-0.333333333333333	-0.333333333333333	-0.333333333333333	-0.333333333333333	-0.333333333333333	2.66666666666667	-0.333333333333333	5
chr1-155452188-155452713	2.21402332089231	-0.597463958266637	0.777112350282148	-0.597463958266637	-0.597463958266637	0.593648078425368	-0.597463958266637	-0.597463958266637	-0.597463958266637	10
chr1-155458311-155459272	-1.00355009675253	-1.00355009675253	0.783098575165018	-1.00355009675253	0.573280183242517	0.854272179297775	-1.00355009675253	0.321482125207146	1.48206732409767	9
chr1-155484964-155485408	-0.480029411083763	-0.480029411083763	-0.480029411083763	-0.480029411083763	2.28899972051366	-0.480029411083763	-0.480029411083763	1.07120615707268	-0.480029411083763	4
chr1-155496390-155496767	0.807090064289477	-0.894904344115779	0.76935443337813	-0.894904344115779	0.329106880245143	-0.173839005758479	-0.894904344115779	1.84790500430884	-0.894904344115779	5
chr1-155562676-155563046	1.50651556691524	-0.664337165621082	-0.664337165621082	-0.664337165621082	-0.664337165621082	1.17506565777228	-0.664337165621082	-0.664337165621082	1.30444176903898	10
chr1-155569151-155569388	-0.333333333333333	-0.333333333333333	-0.333333333333333	-0.333333333333333	-0.333333333333333	2.66666666666667	-0.333333333333333	-0.333333333333333	-0.333333333333333	7
chr1-155697632-155698211	-0.917317370281693	-0.917317370281693	1.27811531680107	-0.917317370281693	1.23558039430327	0.350955276384319	-0.917317370281693	-0.314280813367232	1.11889930700534	9
chr1-155698703-155699025	-0.507727149873378	-0.507727149873378	-0.266208865162516	-0.507727149873378	-0.152468586274697	-0.507727149873378	2.61899607959227	-0.10968892524226	-0.0597211034192866	1
chr1-155702724-155703695	-0.10230311114378	-1.12103305645976	0.663723612335493	1.92466686033548	-0.388400280757687	0.821140678593915	-1.12103305645976	-0.710605442283445	0.033843795839539	2
chr1-155711683-155712348	1.37835719717584	-0.988338684178336	0.554476566271663	-0.988338684178336	-0.988338684178336	1.01700558493297	-0.988338684178336	0.918658059230076	0.0848573291027943	10
chr1-155714912-155715307	-0.645140227064922	-0.645140227064922	1.06337931389674	-0.645140227064922	1.8679870863762	-0.645140227064922	-0.645140227064922	-0.645140227064922	0.93947496211659	4
chr1-155722703-155723146	1.62573303010054	-1.08125607533948	0.242229582739202	-1.08125607533948	-0.432334035619834	0.447864510567769	-1.08125607533948	0.191106241547957	1.16916889668281	10
chr1-155729804-155730388	-0.422107005394181	-0.422107005394181	0.384783837537706	-0.422107005394181	-0.422107005394181	-0.422107005394181	-0.422107005394181	2.56996520022156	-0.422107005394181	5
chr1-155743725-155744413	0.137663058194124	2.60829752225934	-0.214280276242078	-0.221553345921325	-0.451910102420599	-0.434260079570639	-0.55095595021389	-0.384496767583485	-0.488504058501447	8
chr1-155748032-155748837	0.703727875843766	-1.07761368347003	0.373925224434134	2.11779557917011	-0.43707630794961	-0.511602575625069	-1.07761368347003	0.178308552615934	-0.2698509815492	2
chr1-15575912-15576112	-0.503748036568512	-0.503748036568512	-0.503748036568512	-0.503748036568512	-0.503748036568512	1.82010208661469	-0.503748036568512	1.7061341693649	-0.503748036568512	7
chr1-155760889-155761157	-0.503748036568512	-0.503748036568512	-0.503748036568512	-0.503748036568512	-0.503748036568512	1.82010208661469	-0.503748036568512	1.70613416936489	-0.503748036568512	7
chr1-155778609-155778999	0.316722110348307	-1.14058763657468	0.0469116318651996	-1.14058763657468	1.47952010114061	-0.214483936791365	-1.14058763657468	0.620782485003422	1.17231051815786	6
chr1-155779467-155780536	-0.253723006299124	-1.24579050543705	0.856032063915436	1.12699919292993	0.18112576205677	-0.825492128775848	-1.24579050543705	-0.0467330948489664	1.4533722218959	3
chr1-155783461-155783700	-0.356671945778	-0.356671945778	-0.356671945778	-0.356671945778	-0.356671945778	-0.356671945778	2.66127986527224	-0.164576244826241	-0.356671945778	1
chr1-155815073-155815320	-0.926255403585155	-0.926255403585155	0.0622463308043584	-0.926255403585155	1.25478260785012	1.64344474357947	-0.926255403585155	0.295582135150959	0.448965796955719	7
chr1-155853707-155854164	2.318123145677	-0.639593772248117	-0.15757041603242	-0.639593772248117	0.423946356950863	0.613469774645142	-0.639593772248117	-0.639593772248117	-0.639593772248117	10
chr1-155856432-155856741	-0.611926847831976	-0.611926847831976	0.867949633345871	-0.611926847831976	-0.611926847831976	0.670430980238929	-0.611926847831976	-0.611926847831976	2.13318047340706	3
chr1-155878165-155878429	-0.339882174933597	2.66626011753337	-0.339882174933597	-0.339882174933597	-0.339882174933597	-0.339882174933597	-0.339882174933597	-0.287084892998191	-0.339882174933597	8
chr1-155884034-155884386	1.9929992012685	-0.500245547625323	-0.500245547625323	-0.500245547625323	-0.500245547625323	-0.500245547625323	-0.500245547625323	1.50871963210877	-0.500245547625323	10
chr1-15590242-15590710	-0.812614246632297	-0.812614246632297	0.879658116768645	-0.812614246632297	-0.812614246632297	1.07276399369725	-0.812614246632297	1.57793798574151	0.532711136954072	5
chr1-15591396-15591783	1.97689048189385	-0.680932220359104	-0.247783053377642	-0.680932220359104	1.23047524599509	0.445078427284231	-0.680932220359104	-0.680932220359104	-0.680932220359104	6
chr1-155943978-155944296	-0.492581260130413	-0.492581260130413	1.30156747784366	-0.492581260130413	2.14650134306924	-0.492581260130413	-0.492581260130413	-0.492581260130413	-0.492581260130413	4
chr1-156028699-156029643	0.935170449428132	-1.93847286685809	-0.143239449249592	-0.792960882443356	0.817017324785023	-0.31521286087673	1.09300057022842	0.762916259880717	-0.418218544894524	6
chr1-156044169-156044814	1.58405583201862	-0.776949902475706	0.762156022487291	-0.776949902475706	-0.776949902475706	-0.776949902475706	-0.776949902475706	0.174256013400788	1.36428164447184	10
chr1-156083919-156084266	-0.556039045684201	-0.556039045684201	-0.0214056390242727	2.58246456673297	-0.0841913021580549	-0.556039045684201	-0.556039045684201	-0.291705603265751	0.0389941604519108	2
chr1-156088964-156089479	2.63106793146367	-0.390435840309806	0.101982950704971	-0.390435840309806	-0.390435840309806	-0.390435840309806	-0.390435840309806	-0.390435840309806	-0.390435840309806	10
chr1-156114680-156115050	-0.548431843140062	-0.548431843140062	0.0328366354011573	2.29512599942455	-0.548431843140062	0.962628424014663	-0.548431843140062	-0.548431843140062	-0.548431843140062	2
chr1-156116634-156117201	2.14449546005453	-0.727595913929931	-0.727595913929931	-0.727595913929931	-0.727595913929931	0.489191596151052	-0.727595913929931	0.429517034148948	0.574775479295125	10
chr1-156128969-156129504	1.21549618373818	-0.855966090633835	-0.180787751749762	-0.855966090633835	0.633752713464512	1.77681514246783	-0.855966090633835	-0.0214119253854166	-0.855966090633835	6
chr1-156139751-156140490	-0.796442911973063	-0.796442911973063	-0.481386659484278	-0.796442911973063	1.98412747455343	0.841591843495656	-0.796442911973063	0.76125817326402	0.0801808160634273	4
chr1-156182101-156182341	-0.456834984467001	-0.456834984467001	-0.456834984467001	2.62594505503737	0.00663518637256431	-0.18380458335329	-0.456834984467001	-0.456834984467001	-0.164600735721636	2
chr1-156197416-156198428	-1.27881413748797	-1.27881413748797	0.629441910411759	1.34670067723034	0.563232000279848	0.426421373289409	-1.27881413748797	0.490210735000543	0.380435716252024	2
chr1-156237904-156238922	-0.495332858603426	-0.495332858603426	-0.495332858603426	2.52127827600557	0.411711601265691	0.0390072743492955	-0.495332858603426	-0.495332858603426	-0.495332858603426	2
chr1-156254837-156255415	1.48650960904216	-0.85780716221041	1.05247612295373	-0.85780716221041	-0.0148343453492347	-0.361211651222859	-0.85780716221041	-0.85780716221041	1.26828891341785	6
chr1-156255955-156256174	-0.478464188309459	-0.478464188309459	-0.118021016586084	-0.478464188309459	-0.478464188309459	0.458540613198623	-0.478464188309459	-0.478464188309459	2.53026553324422	3
chr1-156262103-156263031	1.42181484736142	-2.03506464698835	-0.470140771450377	-0.197723704446782	0.727223643509263	-0.570526355943499	0.396097286700196	-0.0233675738611287	0.751687275119261	6
chr1-156271681-156272722	0.00382795431200244	-1.54865222902681	0.728437013376656	-0.620361314057253	0.684320054102039	0.588945192141327	-1.54865222902681	0.7968445116702	0.91529104650865	9
chr1-156283489-156283796	0.851397620102106	-1.03626557411654	0.809545448772876	-1.03626557411654	-1.03626557411654	0.563185626336283	-1.03626557411654	1.24524908460283	0.675684516652055	9
chr1-156297150-156298210	-0.253709948683287	1.80992942064527	0.0488274544769566	0.0586994182964208	0.21597498062023	0.854159940573139	-1.84860217221306	-0.627751793715129	-0.257527300000538	8
chr1-156317648-156317930	-0.610377279828256	-0.610377279828256	0.294378188294596	-0.610377279828256	-0.610377279828256	1.74161683277606	-0.610377279828256	1.62626865789888	-0.610377279828256	7
chr1-156326090-156327220	-0.882207133179578	-1.19052473128772	0.618365825719822	1.02174254261845	-0.303602426752135	1.68314918107999	-1.19052473128772	0.175845840816466	0.0677556322724353	7
chr1-156327326-156327728	0.472570131081613	-0.909041260478878	0.441937846229579	0.743201797523687	-0.909041260478878	2.01761960460387	-0.909041260478878	-0.352415365889017	-0.595790232113097	7
chr1-156331218-156331797	-0.30318168421536	-1.22569620097575	-0.323635139962872	0.980739292440944	0.764618427981157	-0.444032948873027	-1.22569620097575	1.74761725779015	0.0292671967905122	5
chr1-15634210-15634412	-0.503748036568512	-0.503748036568512	-0.503748036568512	-0.503748036568512	-0.503748036568512	1.82010208661469	-0.503748036568512	1.7061341693649	-0.503748036568512	7
chr1-156349670-156349989	2.52693556346986	-0.436610271212766	0.529336335019504	-0.436610271212766	-0.436610271212766	-0.436610271212766	-0.436610271212766	-0.436610271212766	-0.436610271212766	10
chr1-156374551-156375154	-0.785654665050856	-0.785654665050856	1.62476418062443	-0.785654665050856	1.34169218442919	-0.785654665050856	-0.785654665050856	0.406104591311771	0.555712368888898	9
chr1-156376380-156376889	-0.66358906844973	-0.66358906844973	1.50696368970086	-0.66358906844973	-0.66358906844973	-0.66358906844973	-0.66358906844973	1.12501871202691	1.34955200897061	3
chr1-156388130-156388885	-0.780907177846366	-0.780907177846366	0.426055695350361	-0.780907177846366	-0.780907177846366	0.563782712046732	-0.780907177846366	1.77657811823875	1.13811936359599	5
chr1-156405172-156405584	-0.333333333333333	-0.333333333333333	-0.333333333333333	-0.333333333333333	-0.333333333333333	-0.333333333333333	-0.333333333333333	-0.333333333333333	2.66666666666667	3
chr1-156417919-156418695	-0.643017172590352	-0.643017172590352	0.0150195506424447	-0.643017172590352	-0.643017172590352	2.35057885256673	-0.643017172590352	0.577032235025439	0.272455224717149	7
chr1-156439547-156440723	-0.191964478566247	-1.31415992437664	0.51469804320385	0.0278524869195032	-0.910639262142017	-0.363303405882577	2.23733061647811	0.0421759767555033	-0.0419900523894807	1
chr1-156450976-156451214	-0.342893991129336	2.66619906717738	-0.321515766974455	-0.342893991129336	-0.342893991129336	-0.287319353426909	-0.342893991129336	-0.342893991129336	-0.342893991129336	8
chr1-156454848-156455085	-0.454192329926583	-0.454192329926583	0.723115651103022	-0.454192329926583	-0.454192329926583	-0.454192329926583	-0.454192329926583	2.45623065838306	-0.454192329926583	5
chr1-156495529-156496197	0.249134199154291	-1.07417609977659	-0.283416269095851	-1.07417609977659	-1.07417609977659	0.420843599838618	1.71780577041347	-0.00790119286456491	1.12606219188381	1
chr1-156520713-156520964	1.17040032950679	-0.787739662637145	-0.149497912567611	-0.787739662637145	2.02870358467051	-0.787739662637145	-0.787739662637145	0.00115903313014381	0.10019361580875	6
chr1-156527097-156527346	-0.333333333333333	-0.333333333333333	-0.333333333333333	-0.333333333333333	-0.333333333333333	-0.333333333333333	-0.333333333333333	-0.333333333333333	2.66666666666667	3
chr1-156585160-156585575	-0.333333333333333	-0.333333333333333	-0.333333333333333	-0.333333333333333	-0.333333333333333	-0.333333333333333	-0.333333333333333	2.66666666666667	-0.333333333333333	5
chr1-156590903-156592186	-0.682803510248849	-1.52220778638161	0.510233242272383	-1.23539985087553	0.0300824068514553	1.01794378688504	1.51381680301289	0.313629704454207	0.0547052040300031	1
chr1-156603237-156603772	0.20328395620685	-0.93189267111657	-0.00688587874256068	-0.93189267111657	-0.93189267111657	0.991818746110041	-0.93189267111657	0.89747471702496	1.64187914386699	3
chr1-156604539-156605156	-0.627381747849147	-1.50517016424447	1.14133685782603	0.594291126019132	0.388648409381623	0.168303375132619	-1.50517016424447	0.263054119086044	1.08208818889265	9
chr1-156608170-156608644	0.461626805982996	-1.52276749740757	0.417629968716363	-0.731734231916589	0.855737086110019	1.13947010181749	-1.52276749740757	0.475922693428621	0.426882570676234	9
chr1-156609996-156610269	-0.438058647857413	-1.09465148999746	0.296424878983948	0.475762552600673	-0.150257072900059	2.24340652623992	-1.09465148999746	-0.0365346262541506	-0.20144063081799	7
chr1-156613571-156613819	-0.637603169249853	-0.637603169249853	-0.637603169249853	-0.637603169249853	2.39872719391771	0.256748343672376	-0.637603169249853	0.212886918101037	0.319653390558144	4
[truncated: 91,079 more rows]
