# Supplementary material for: A scATAC-seq atlas of stasis zone in rat skin burn injury wound process
Source: Front Cell Dev Biol. 2025 Jan 7;12:1519926. doi: 10.3389/fcell.2024.1519926 (PMC11752905; doi:10.3389/fcell.2024.1519926)
Supplement: Supplementary file 3 [file DataSheet2.zip › Supplementary Table 5. IFEB Mfuzz cluster.csv]

	0h	ctrl	D1	D11	D15	D19	D3	D7	gene_cluster
chr1-100793050-100793284	2.44389568661697	0.00387748150230317	-0.438924496663506	-0.438924496663506	-0.438924496663506	-0.438924496663506	-0.438924496663506	-0.253150684801747	8
chr1-100795092-100795328	-0.353553390593274	-0.353553390593274	-0.353553390593274	-0.353553390593274	-0.353553390593274	-0.353553390593274	-0.353553390593274	2.47487373415292	3
chr1-100821031-100821280	-0.852347407349035	-0.197452211026996	-0.852347407349035	0.026721876179217	2.07887555290147	-0.852347407349035	0.676977246855144	-0.0280802428617314	10
chr1-101408979-101409227	-0.868078666271724	0.539767626768268	-0.868078666271724	1.02168085416915	-0.868078666271724	-0.868078666271724	1.59764492282444	0.313221261325035	6
chr1-101451112-101452268	-1.09766107965925	0.490298088438231	-1.68877008836961	0.626834907308127	0.478611368721983	1.26893279461977	-0.522631542089724	0.44438555103047	4
chr1-101560404-101560704	-0.659460596882259	-0.659460596882259	-0.659460596882259	0.302398844540652	-0.659460596882259	-0.659460596882259	1.85057254591469	1.14433159395596	6
chr1-101592567-101593587	-0.827348969697061	-0.00472694478953422	0.292655130282193	0.533624462619055	0.559046084018621	-1.90070310330295	-0.0719438942503153	1.41939723511999	3
chr1-1018541-1018742	-0.538325933667207	-0.538325933667207	-0.538325933667207	1.76485198055219	-0.538325933667207	-0.538325933667207	1.46510362145106	-0.538325933667207	5
chr1-1035592-1035800	-0.373137717715731	-0.373137717715731	-0.373137717715731	-0.373137717715731	-0.373137717715731	2.4732813153328	-0.271113856489661	-0.336478870264481	7
chr1-1044784-1045652	-0.603007340859038	-0.603007340859038	-0.603007340859038	0.0620624444599979	2.35385906534974	-0.603007340859038	-0.0244934293204636	0.0206012829468731	10
chr1-10459946-10460260	-0.802049132843436	0.0446914474610691	-0.802049132843436	-0.802049132843436	1.72454895929252	-0.802049132843436	1.17527678502458	0.263679339595568	10
chr1-106636223-106636985	1.70529946973863	0.0903985253241621	-1.28969947613535	0.768648126071765	0.311779537094412	-1.28969947613535	-0.0363755028302565	-0.260351203128015	1
chr1-106710713-106711381	-1.31459881340853	0.207474892823346	1.57815970633576	-0.147120195735838	0.956267028921118	-1.31459881340853	0.208705890826721	-0.174289696354045	2
chr1-106721412-106721780	-0.80342641019606	0.532728055248517	-0.80342641019606	1.88686439179324	-0.80342641019606	-0.80342641019606	0.75668120496544	0.0374319887770422	5
chr1-106722285-106722941	1.03078439836414	1.19310006151549	-1.1276129524637	-0.237582853894121	-0.63298438921589	-1.1276129524637	1.1949769700219	-0.293068281864111	1
chr1-106771896-106772254	-0.353553390593274	-0.353553390593274	2.47487373415292	-0.353553390593274	-0.353553390593274	-0.353553390593274	-0.353553390593274	-0.353553390593274	2
chr1-106823690-106824695	-1.56449464017875	-0.479384214397927	1.06024230596878	-0.107945180208185	0.201617562933553	1.64898993140659	-0.643050256405336	-0.115975509118724	7
chr1-106874204-106874440	-0.448230716029709	0.0458512624892097	-0.448230716029709	-0.448230716029709	-0.448230716029709	-0.448230716029709	2.43624513289451	-0.240942815235171	6
chr1-106874572-106875009	-0.696178050289753	-0.696178050289753	-0.696178050289753	1.33898901405031	1.56588423866349	-0.696178050289753	-0.696178050289753	0.576016998734972	3
chr1-106894298-106894564	-0.672909342195879	1.83482233286138	-0.672909342195879	0.4491378185581	-0.672909342195879	-0.672909342195879	-0.672909342195879	1.08058655955991	9
chr1-106904440-106905139	-1.27569293519936	0.42334106076447	1.95338529342803	-0.216832575511746	-0.551440742644271	0.700999068806326	-0.496339216726978	-0.53741995291647	2
chr1-107336668-107337171	-0.38941612100728	-0.38941612100728	-0.38941612100728	-0.38941612100728	-0.128000462009728	2.46449718805341	-0.38941612100728	-0.38941612100728	7
chr1-107408597-107408998	-0.561375811697094	-0.561375811697094	-0.561375811697094	0.193384925127465	2.37479852236161	-0.561375811697094	-0.233109819334612	-0.0895703813660858	10
chr1-107462496-107462748	-0.924737989326636	1.65922447854401	-0.924737989326636	0.231417503466626	0.360314125675945	-0.924737989326636	1.08663600855176	-0.563378148258433	9
chr1-107769744-107769996	-0.539710868015775	-0.539710868015775	-0.539710868015775	-0.539710868015775	0.650057528953677	-0.539710868015775	2.25364185584283	-0.205145044717637	6
chr1-109285598-109285950	-0.717253563788205	2.03532565500308	-0.717253563788205	0.514346981004789	0.651654766267683	-0.717253563788205	-0.717253563788205	-0.332313147122737	9
chr1-109312470-109313477	-0.845269443078316	0.0126548645903827	-0.845269443078316	0.114394167602345	-0.418607887506149	-0.845269443078316	1.99294060474885	0.834426579799519	6
chr1-109493487-109493764	-0.409551852429849	-0.409551852429849	-0.409551852429849	-0.290984464629542	-0.409551852429849	2.46790565963348	-0.203279112902636	-0.335434672381902	7
chr1-109506991-109507272	1.56038734961176	-0.266709820812939	-1.07687972675365	0.0106156202136465	1.34059474685624	-1.07687972675365	-0.60389839393588	0.112769951574468	1
chr1-109529957-109530252	2.12566779621769	-0.293248688788526	-0.732221235113565	-0.732221235113565	-0.0772938442200925	-0.732221235113565	0.805425264778183	-0.363886822646561	8
chr1-109558563-109559022	-0.427369442521838	-0.338372949644213	-0.427369442521838	-0.307908979733545	-0.294590658593391	2.47176169650327	-0.323456227506797	-0.352693995981654	7
chr1-109575582-109576138	2.39433792302614	-0.501538116890681	-0.501538116890681	0.0955291553295855	-0.501538116890681	-0.501538116890681	0.0178235060976768	-0.501538116890681	8
chr1-109583497-109583812	-0.795336053572196	-0.795336053572196	-0.795336053572196	0.16969419979124	1.34990163436207	-0.795336053572196	0.0440998055663042	1.61764857456917	10
chr1-109592609-109592846	-0.530662783612676	-0.530662783612676	-0.530662783612676	-0.530662783612676	-0.530662783612676	-0.530662783612676	1.93949967592162	1.24447702575443	6
chr1-109607254-109607600	-0.00175586272468725	-0.419200297443166	-0.604303161092575	-0.604303161092575	-0.0519727862128086	2.41063292558348	-0.280111166862824	-0.448986490154842	7
chr1-109623989-109624372	-0.498358082771418	-0.498358082771418	-0.498358082771418	2.2159561082863	-0.498358082771418	-0.498358082771418	-0.498358082771418	0.77419238834221	5
chr1-109628533-109628828	-0.724149988221661	0.242897769531684	-0.724149988221661	-0.724149988221661	2.16143395162599	-0.724149988221661	0.40498486116408	0.0872833705648899	10
chr1-109629390-109629934	0.524966846577117	-0.771506584070732	-1.34638775315406	0.582777326457626	1.22670316535693	-1.34638775315406	0.66732363926665	0.462511112720535	1
chr1-109633850-109634103	-0.820208372760454	0.722333316289298	-0.820208372760454	1.25035348968849	1.4811947837953	-0.820208372760454	-0.820208372760454	-0.173048098731273	3
chr1-109640980-109641328	-0.5532777810319	-0.440879517543537	2.43736220027037	-0.100659431518393	-0.217891424579057	-0.5532777810319	-0.159565696087935	-0.411810568477646	2
chr1-109641716-109642235	1.86615883250905	0.320611643340656	-1.0002164819448	-0.409231623970827	0.970399961278946	-1.0002164819448	-0.486145674048175	-0.261360175220057	8
chr1-109644479-109644743	2.15493308495749	-0.383419141752204	-1.0371612370723	0.0597406003758622	-0.0618072920713878	-1.0371612370723	0.107812694801474	0.197062527833374	8
chr1-109653751-109653985	-0.705136606299251	-0.705136606299251	-0.705136606299251	1.55585833547118	-0.705136606299251	-0.705136606299251	1.26159990256964	0.70822479345543	5
chr1-109656271-109656675	-0.684942736294946	-0.684942736294946	-0.684942736294946	-0.684942736294946	0.922519388041932	-0.684942736294946	1.83107002436969	0.671124269063112	6
chr1-109666083-109666412	0.111763203324233	-0.174097918530182	2.40023314951073	-0.323882000277225	-0.459690286128891	-0.629580009124761	-0.629580009124761	-0.295166129649143	2
chr1-109696359-109696701	-0.934764545768837	-0.885738834771345	1.07766538212824	0.0262590706911951	0.504876389826949	1.67529867823867	-0.885171934620013	-0.578424205724862	7
chr1-109705931-109706277	-0.618675147100197	0.567007975101275	-0.618675147100197	-0.618675147100197	-0.618675147100197	-0.618675147100197	2.15015632553871	0.376211434861	6
chr1-109719336-109719636	-0.278166672484747	-0.280468668948843	1.2248019642987	-0.827615930515276	-0.728289876597566	1.88501372879074	-0.297757262925278	-0.69751728161773	7
chr1-109754305-109754700	1.09651878013042	-0.52368100613549	-1.42873280550315	0.653877161389552	0.693162126521811	-1.42873280550315	0.684762663509559	0.252825885590455	1
chr1-10975846-10976046	-0.0722621541876315	-0.0126294036024091	2.3755704120073	-0.374751486458235	-0.32006932739165	-0.865230425929281	-0.580800234226846	-0.149827380211245	2
chr1-10976753-10977183	-0.597567935946551	-0.133665204763721	-0.597567935946551	-0.0994086654947875	-0.182294669444423	2.42483173389273	-0.489236421540132	-0.325090900756564	7
chr1-10980586-10981731	-0.919796899509682	0.0794690815376845	-0.919796899509682	-0.249136895476375	1.06801658982979	-0.919796899509682	1.80262717855672	0.0584147440812268	6
chr1-10993009-10993359	2.13602106496192	-0.20453505853464	-0.629287168711486	-0.629287168711486	-0.629287168711486	-0.629287168711486	0.8585475512563	-0.272884882837637	8
chr1-110070023-110071448	-1.41925153337274	0.142363576454402	1.54865691614467	0.227734636320052	0.577771192316515	-1.41925153337274	0.40410623535796	-0.0621294898481301	2
chr1-110229184-110229460	-0.490217159243535	0.685638330453191	-0.490217159243535	-0.490217159243535	-0.490217159243535	-0.490217159243535	2.25566462500802	-0.490217159243535	6
chr1-11023579-11023779	-0.513857328725236	-0.513857328725236	-0.513857328725236	-0.513857328725236	2.11725223473769	-0.513857328725236	-0.513857328725236	0.965891737613727	10
chr1-110238911-110239178	-0.606425964102206	1.97284319416923	-0.606425964102206	1.12465734794673	-0.606425964102206	-0.606425964102206	-0.606425964102206	-0.065370721604926	9
chr1-11024184-11024579	-0.712892732196825	0.675593718917889	-0.712892732196825	-0.712892732196825	2.11196131826217	-0.712892732196825	-0.123361467945773	0.187377359553012	10
chr1-110460696-110460909	-0.534775905873565	0.109195304679572	-0.534775905873565	-0.534775905873565	2.34755276093413	-0.534775905873565	0.217131463754121	-0.534775905873565	10
chr1-110461704-110461941	-0.513857328725235	-0.513857328725235	-0.513857328725235	-0.513857328725235	2.11725223473769	-0.513857328725235	-0.513857328725235	0.965891737613727	10
chr1-110462208-110462549	-0.453261105160916	-0.453261105160916	-0.453261105160916	-0.453261105160916	2.37696198542213	-0.453261105160916	-0.453261105160916	0.342604645543361	10
chr1-11069758-11070164	1.91252178752642	-0.243669706640767	-1.0363197369187	0.179655491952538	-0.698434489347779	-1.0363197369187	0.153616908387206	0.768949481959787	8
chr1-110970210-110970551	-0.466696229411948	-0.376721697252533	-0.466696229411948	-0.345922939326197	-0.198220279891434	2.46429531270708	-0.256585862051403	-0.35345207536162	7
chr1-111122343-111122685	2.31912188005724	-0.501822010605645	-0.501822010605645	-0.501822010605645	-0.501822010605645	-0.501822010605645	0.510023784738447	-0.320035611767463	8
chr1-111243189-111243486	-0.381838695137319	-0.381838695137319	-0.381838695137319	-0.381838695137319	-0.381838695137319	2.46853933945927	-0.177507168635359	-0.381838695137319	7
chr1-111243789-111244050	-0.540208403136446	-0.540208403136446	-0.540208403136446	-0.540208403136446	2.28090133290603	-0.540208403136446	0.563697559507341	-0.143556876731144	10
chr1-111254280-111254571	-0.538325933667207	-0.538325933667207	-0.538325933667207	1.76485198055219	-0.538325933667207	-0.538325933667207	1.46510362145106	-0.538325933667207	5
chr1-111941822-111942028	-0.537489340456081	-0.537489340456081	-0.537489340456081	-0.537489340456081	1.7948481374803	-0.537489340456081	-0.537489340456081	1.43008790525619	10
chr1-111954876-111955076	2.40924110215023	-0.464722171453292	-0.464722171453292	-0.464722171453292	0.193888868957902	-0.464722171453292	-0.464722171453292	-0.279519113841675	8
chr1-112031703-112032080	-0.539031100120925	-0.539031100120925	-0.539031100120925	-0.539031100120925	-0.539031100120925	-0.539031100120925	1.73261679247199	1.50156980825356	6
chr1-112038275-112038538	-0.532265177564984	-0.532265177564984	-0.532265177564984	1.91353733451559	1.28005373087431	-0.532265177564984	-0.532265177564984	-0.532265177564984	5
chr1-112097271-112097472	-0.513857328725236	-0.513857328725236	-0.513857328725236	-0.513857328725236	2.11725223473769	-0.513857328725236	-0.513857328725236	0.965891737613727	10
chr1-112235967-112236177	-0.539689421727865	-0.539689421727865	-0.539689421727865	1.68852283235176	-0.539689421727865	-0.539689421727865	-0.539689421727865	1.54961369801543	5
chr1-112277566-112277863	-0.704765562856331	0.0113966352375518	-0.704765562856331	2.17915934865957	-0.704765562856331	-0.704765562856331	0.131432741929718	0.497073525598488	5
chr1-112794412-112794723	-0.366173405623708	-0.366173405623708	2.47365818964594	-0.366173405623708	-0.366173405623708	-0.366173405623708	-0.366173405623708	-0.276617755903686	2
chr1-112961659-112962192	-0.588371939581864	-0.588371939581864	-0.588371939581864	0.416783974480264	-0.588371939581864	-0.588371939581864	0.285967404027419	2.23910831940164	3
chr1-113035868-113036106	-0.534785248166814	-0.534785248166814	-0.534785248166814	-0.534785248166814	1.86523284222638	-0.534785248166814	1.3434786467745	-0.534785248166814	10
chr1-113053044-113053257	-0.521864163150375	-0.521864163150375	-0.521864163150375	2.04714574988273	-0.521864163150375	-0.521864163150375	-0.521864163150375	1.08403922901952	5
chr1-113185403-113185660	-0.730336506966594	0.0921422432358979	-0.730336506966594	0.373681066712752	-0.730336506966594	-0.730336506966594	2.15066728716991	0.304855430747814	6
chr1-113551419-113551695	-0.559779304084084	2.09211839895445	-0.559779304084084	-0.559779304084084	-0.559779304084084	-0.559779304084084	0.988412131912476	-0.281634010446509	9
chr1-113611094-113611397	-0.712536021763132	-0.712536021763132	-0.712536021763132	-0.712536021763132	1.24806822050486	-0.712536021763132	0.821840812837074	1.49277107547372	10
chr1-113644574-113644849	-0.795450582456414	1.92529088920601	-0.795450582456414	0.117565832075271	-0.795450582456414	-0.795450582456414	0.792932197604099	0.346013410940279	9
chr1-113993238-113993464	-0.539555789206324	-0.539555789206324	-0.539555789206324	-0.539555789206324	-0.539555789206324	-0.539555789206324	1.53770685868229	1.69962787655565	6
chr1-11515482-11515950	2.32454316899378	0.239394264064317	-0.685200727118558	-0.0646563552727906	-0.340337141526467	-0.685200727118558	-0.685200727118558	-0.103341754903171	8
chr1-11539637-11540644	-0.516732086615216	-0.516732086615216	2.38979534389789	0.21641514198217	-0.516732086615216	-0.516732086615216	-0.389185810927446	-0.150096328491747	2
chr1-11548807-11549016	-0.353553390593274	-0.353553390593274	-0.353553390593274	-0.353553390593274	2.47487373415292	-0.353553390593274	-0.353553390593274	-0.353553390593274	10
chr1-11551252-11551961	-0.188479446461705	-0.43834778624375	-0.836480113714585	-0.0348574224241754	-0.24248450136085	2.40588874460207	-0.371616737516119	-0.293622736880881	7
chr1-11572066-11572469	0.818061990834205	0.0226627950378116	-1.24470118299589	1.73238020833801	-0.299276018717641	-1.24470118299589	-0.134860828953888	0.350434219453287	5
chr1-115906384-115906631	-0.475745470318627	-0.145210572312748	2.4558267518637	-0.327852556763936	-0.475745470318627	-0.475745470318627	-0.218454852708273	-0.337072359122867	2
chr1-11592888-11593088	2.47487373415292	-0.353553390593274	-0.353553390593274	-0.353553390593274	-0.353553390593274	-0.353553390593274	-0.353553390593274	-0.353553390593274	8
chr1-115929280-115929570	-0.674602887281329	0.540894292591807	-0.674602887281329	0.956965401877811	-0.674602887281329	-0.674602887281329	-0.674602887281329	1.87515474193703	5
chr1-115964897-115965456	-0.66996213383146	1.34717942954682	-0.66996213383146	-0.66996213383146	-0.66996213383146	-0.66996213383146	1.68527297952659	0.317358260083895	6
chr1-116512078-116512302	-0.415636991183001	-0.415636991183001	-0.415636991183001	-0.178173681587949	-0.283668268060219	2.46580704123724	-0.415636991183001	-0.341417126857068	7
chr1-11661807-11662272	-0.716600752154057	-0.118203411591924	-0.716600752154057	-0.716600752154057	1.96174539217471	-0.716600752154057	-0.0179058990909795	1.04076692712442	10
chr1-116950204-116950582	-0.718912918465361	-0.718912918465361	-0.718912918465361	1.21018608653396	1.42525607253647	-0.718912918465361	0.959122433256376	-0.718912918465361	3
chr1-116951769-116952029	-0.846690918438865	-0.846690918438865	-0.846690918438865	0.928409957894043	0.46864376891847	-0.846690918438865	1.7267747388788	0.262935208064151	6
chr1-117318198-117318425	-0.353553390593274	-0.353553390593274	-0.353553390593274	-0.353553390593274	2.47487373415292	-0.353553390593274	-0.353553390593274	-0.353553390593274	10
chr1-117345053-117345330	-0.643260071232371	-0.643260071232371	-0.643260071232371	1.71472336903943	-0.643260071232371	-0.643260071232371	1.40784231454275	0.093734672579683	5
chr1-117350132-117350436	-0.781849206594417	-0.380275951013075	1.35512514921956	-0.566235645187619	-0.542197477362362	1.83446407095555	-0.406744375361185	-0.512286564656455	7
chr1-117370459-117370744	2.24091873364871	-0.643623260948446	-0.643623260948446	0.545837611394969	-0.643623260948446	-0.643623260948446	-0.126294345193101	-0.0859689560567932	8
chr1-117381337-117381755	-0.497365646142164	0.561632586718504	-1.41791038305568	0.290258111398645	0.480697157419689	-1.41791038305568	1.22361488670981	0.776983670006874	3
chr1-117382783-117383781	0.0306516256124516	0.24350203009363	-1.52707095613321	1.10651360049068	0.828964619458685	-1.52707095613321	0.484394135224363	0.36011590138661	3
chr1-117422374-117422977	-0.855674234656332	0.702042231148248	-0.855674234656332	1.23525681083821	-0.855674234656332	-0.855674234656332	0.0537286013980994	1.43166929524078	5
chr1-117423176-117423610	-0.861275692058203	0.729703438982882	-0.861275692058203	1.27430400479599	-0.861275692058203	-0.861275692058203	1.36789650809549	0.0731988163584494	5
chr1-117428774-117430260	-0.0836787724105544	-0.161696814827082	-1.07882794667571	1.58849031267961	-0.850774846955573	-1.07882794667571	0.884400145450747	0.780915869414275	5
chr1-117432550-117432956	2.26850293000377	-0.260293725402863	-0.719206760988397	-0.10320536769741	-0.719206760988397	-0.719206760988397	-0.18337520855209	0.435991654613783	8
chr1-117450778-117451142	-0.433668682395856	-0.433668682395856	-0.433668682395856	2.41598483035275	-0.433668682395856	-0.433668682395856	0.186027264022388	-0.433668682395856	5
chr1-117464187-117465074	1.11446386354291	-0.535536124883206	1.57178595854182	-0.56845082636718	0.172933755930138	-1.61268326234492	0.0642340854252411	-0.206747449844803	2
chr1-117469987-117470829	0.130020456522153	-0.798593526813874	1.27483802571291	-0.740908206298801	-0.71568918113743	1.77772411985954	-0.278433359615259	-0.648958328229234	7
chr1-117472483-117472712	-0.690819039776759	0.968288984902559	-0.690819039776759	-0.690819039776759	1.78449587207897	-0.690819039776759	-0.690819039776759	0.701310341902272	10
chr1-117488360-117488598	-0.920861318283124	0.972054755013265	-0.920861318283124	-0.920861318283124	0.961902718546281	-0.920861318283124	0.552597455726062	1.19689034384689	3
chr1-117494136-117494519	0.296433376150311	0.159712382130685	-1.44749379875812	0.709867552876141	1.3500324992706	-1.44749379875812	-0.196433552463933	0.575375339552432	3
chr1-117501410-117501842	-0.747580744735686	-0.747580744735686	-0.747580744735686	2.09562041538085	0.0424647307561818	-0.747580744735686	0.489004844279609	0.363232988526099	5
chr1-117509132-117509781	-0.679977014836756	0.0815329286600144	1.67828404063588	-0.0263351060416449	0.13170855421941	-1.44392885504806	-0.758873172159643	1.0175886245708	2
chr1-117517824-117518198	-1.0234132022058	-0.208951975730502	-1.0234132022058	0.434260943398228	0.191726492759081	-1.0234132022058	1.51251547877468	1.14068866741592	6
chr1-117521570-117521832	-0.555604958516679	-0.555604958516679	-0.555604958516679	2.2377769523978	-0.555604958516679	-0.555604958516679	0.659312882720859	-0.119065042535263	5
chr1-117523815-117524759	-0.655717896513037	1.37189536499615	-0.655717896513037	-0.655717896513037	-0.655717896513037	-0.655717896513037	1.71174407864895	0.194950038920092	6
chr1-117536401-117537824	1.69264272071316	-0.0592246043938608	-1.97419999583751	0.218269595379583	-0.125515685478928	-0.139440059109021	-0.00130748428633121	0.388775513012908	1
chr1-117546568-117547332	0.101851707982538	0.223983925542052	-1.52220508181349	0.15202258547673	1.08303075848761	-1.52220508181349	0.807929933766674	0.675591252371369	3
chr1-117547868-117548485	-0.738986983051734	-0.21227981827029	-0.738986983051734	-0.289076739533851	0.0468365316146847	2.38063164295252	-0.291722495170839	-0.156415155488761	7
chr1-117549133-117549978	0.0209173299632223	-0.436717298828948	1.89354537246509	-0.364649908229459	1.03641993958225	-1.26863442856385	-0.343534479526876	-0.537346526861433	2
chr1-117566747-117567244	-0.519496425804733	-0.519496425804733	2.4264360759157	-0.0736443289146614	-0.0239374947973683	-0.519496425804733	-0.390220949138867	-0.380144025650604	2
chr1-117573395-117573950	-0.831351121832284	1.42834703881324	-0.831351121832284	-0.831351121832284	1.41622788654079	-0.831351121832284	0.0481311036045085	0.432698458370602	10
chr1-117591938-117592732	1.98453836694437	-0.125639084982735	-1.06133221363478	-0.119342839427355	0.683683119770821	-1.06133221363478	-0.515069781701572	0.214494646666034	8
chr1-117594619-117594831	-0.65382278693291	0.484783829007764	-0.65382278693291	-0.65382278693291	-0.65382278693291	-0.65382278693291	2.0050746656326	0.779255440024181	6
chr1-117597512-117597762	-0.44610446918695	-0.336747357684849	2.46361797445003	-0.299313840401212	-0.44610446918695	-0.44610446918695	-0.318417987691918	-0.170825381111204	2
chr1-117625077-117625368	-0.702885914221152	1.06460889093309	-0.702885914221152	1.66963170498398	-0.702885914221152	-0.702885914221152	-0.702885914221152	0.780188975188694	5
chr1-117626636-117627162	-0.894963854327056	0.696560989061275	-0.894963854327056	-0.894963854327056	1.47951997603682	-0.894963854327056	0.963316825117218	0.440457627092914	10
chr1-117645981-117646251	2.47487373415292	-0.353553390593274	-0.353553390593274	-0.353553390593274	-0.353553390593274	-0.353553390593274	-0.353553390593274	-0.353553390593274	8
chr1-117660118-117660809	-1.01292385975448	0.803940963217544	-1.01292385975448	0.61293431029315	1.69775713402712	-1.01292385975448	0.0477711120258159	-0.123631940300192	3
chr1-117661726-117662318	0.00072599030719949	-0.00200993012776541	1.7870026725795	-0.828769808180587	0.250357976564903	-1.71114940435993	0.284459320590533	0.219383182626148	2
chr1-117672104-117672431	-0.560893034313195	2.17990747914121	-0.560893034313195	-0.560893034313195	0.802157528691752	-0.560893034313195	-0.560893034313195	-0.17759983626698	9
chr1-117673654-117675057	-0.53243128390833	0.614488840701962	-1.31928408274293	1.27642953352112	-0.237370590143982	-1.31928408274293	0.656372324616173	0.861079340698921	3
chr1-117695872-117696124	-1.00641827138331	0.725704713224424	-1.00641827138331	-0.425158812002121	0.931769201579591	-1.00641827138331	1.52163736193718	0.26530234941085	6
chr1-117720373-117721150	1.77246483594266	0.802770051028126	-1.02044435384966	-0.588566059892343	0.0996191755893388	-1.02044435384966	-0.644773098500117	0.599373803531668	1
chr1-117730818-117731366	-0.553186959854507	0.137269307955747	-1.24585728003045	-0.38897506632782	-0.134707993273151	2.22002290916733	-0.127813071468615	0.093248153831466	4
chr1-117762035-117762308	-0.353553390593274	-0.353553390593274	-0.353553390593274	-0.353553390593274	2.47487373415292	-0.353553390593274	-0.353553390593274	-0.353553390593274	10
chr1-117762558-117763076	-1.04594112710772	0.636320116566567	-1.04594112710772	0.459464312306438	1.46391735116032	-1.04594112710772	0.91828430103098	-0.340162699741141	3
chr1-117768295-117768528	-0.463013751882435	-0.463013751882435	2.458583851786	-0.315624041142417	-0.135370176780817	-0.463013751882435	-0.270702358485175	-0.347846019730284	2
chr1-117769178-117769613	-0.530587085630316	-0.419028452967284	2.43771239469056	-0.38084134335393	-0.364146599013772	-0.530587085630316	-0.0095590851837004	-0.202962742911238	2
chr1-117778236-117778512	1.78600789836481	1.19578310390292	-0.758079669293079	-0.758079669293079	-0.175064508583862	-0.758079669293079	-0.758079669293079	0.225592183488452	8
chr1-117781000-117781343	-0.44402132613038	-0.177059286465074	-0.44402132613038	-0.44402132613038	-0.44402132613038	2.45481186420511	-0.132313719104338	-0.369353554114175	7
chr1-117783728-117784008	1.97525690722122	-0.568842664391076	-1.03053279465294	-0.410803692499342	0.347109223942802	-1.03053279465294	0.586689555070179	0.131656259962099	8
chr1-117784730-117785188	-0.776440889741552	-0.252291129209357	-0.776440889741552	-0.264754348649741	0.28993363116053	2.32803056063336	-0.331348075569177	-0.216688858882512	7
chr1-117789439-117790122	-0.528581240631897	-0.0594132008868995	2.17343083082508	-0.140601194054444	0.000239454324599994	-1.40389022708718	0.00895238288617585	-0.0501368053754403	2
chr1-117796006-117796440	0.244315105539663	-0.410914062852713	-1.45493554259035	0.647157783186083	0.49210610467653	-1.45493554259035	0.983084765771111	0.954121388860029	3
chr1-117799031-117799342	-0.689083199803324	-0.0402547034369346	-0.689083199803324	0.181842720308392	2.21498602607438	-0.689083199803324	-0.689083199803324	0.399758756267455	10
chr1-117807353-117808200	-0.142997006216632	-0.225261747598743	-1.19231440667734	1.40384538476593	-0.47091476543648	-1.19231440667734	1.25415683313963	0.56580011470097	5
chr1-117808414-117809178	-0.861826239587542	-0.39053928753994	-0.861826239587542	1.66861762745816	-0.15868720173499	-0.861826239587542	1.33929161566305	0.126795964916346	5
chr1-117809342-117809741	-1.1335598742812	0.556260505670948	-1.1335598742812	0.103670031737789	0.470799634696644	-1.1335598742812	1.01886000165768	1.25108944908053	3
chr1-117817624-117818575	-0.502799069756865	-0.312550818517827	2.06396734190073	0.0371978262988184	0.571201265527162	-1.33429561634483	0.00782901534965733	-0.530549944456842	2
chr1-117823074-117823611	-0.888726621072123	0.214760820033288	-0.888726621072123	1.33309891608897	-0.888726621072123	-0.888726621072123	1.04393820693953	0.963108541226701	5
chr1-11782944-11783436	-0.721685024178577	-0.721685024178577	-0.721685024178577	1.17178934829652	1.38288764119334	-0.721685024178577	-0.721685024178577	1.05374813140302	3
chr1-117842260-117843010	-0.677385140886139	1.21367993649488	-0.677385140886139	-0.254320699426723	-0.677385140886139	-0.677385140886139	1.89864626491458	-0.148464938438182	6
chr1-117858909-117859840	-1.12161540874164	0.0748402515657958	-1.12161540874164	1.28739772645911	0.960952598982403	-1.12161540874164	0.7410430738639	0.300612575353701	3
chr1-117864053-117864271	-0.532532746773435	1.28630017838082	-0.532532746773435	1.90889630225979	-0.532532746773435	-0.532532746773435	-0.532532746773435	-0.532532746773435	5
chr1-117864481-117864926	-0.806871839250511	0.338105866008418	-0.806871839250511	0.730037786397199	2.04022063997246	-0.806871839250511	-0.361242614146849	-0.326506160479691	10
chr1-117897147-117897480	-0.702721986738133	-0.702721986738133	-0.702721986738133	0.827324306712031	0.997904994412729	-0.702721986738133	-0.702721986738133	1.6883806325659	3
chr1-117921361-117921609	-0.353553390593274	-0.353553390593274	-0.353553390593274	-0.353553390593274	-0.353553390593274	-0.353553390593274	2.47487373415292	-0.353553390593274	6
chr1-117929970-117930185	-1.02676702919507	1.56196062058903	-1.02676702919507	0.131520573221262	0.260654898516633	-1.02676702919507	-0.0192254052148634	1.14539040047316	9
chr1-117944803-117945303	-0.922816980746763	0.247798890669904	-0.922816980746763	0.648506890847222	1.98802715906619	-0.922816980746763	-0.0116016072465644	-0.104280391096463	10
chr1-117964007-117965030	-0.276787590494255	-0.0410195417918889	-1.30723237521653	0.179956281393854	0.345758888067428	-1.30723237521653	0.725626819231185	1.68092989402674	3
chr1-117967891-117968150	-0.52271416132418	-0.52271416132418	-0.52271416132418	-0.52271416132418	2.03850284222343	-0.52271416132418	-0.52271416132418	1.09778212572165	10
chr1-11803290-11803543	2.2419269073256	0.0587183921138554	-0.90935810980909	-0.259631007117483	-0.18719470471973	-0.90935810980909	-0.344190099010888	0.309086731026827	8
chr1-11816421-11817028	-0.664808669442831	0.436967958974852	-0.664808669442831	-0.664808669442831	0.97899274510554	-0.664808669442831	1.90808264313376	-0.664808669442831	6
chr1-11820332-11820677	2.21097190266494	-0.236277821887883	-0.680392139078722	-0.0842551437088395	0.644805226684839	-0.680392139078722	-0.680392139078722	-0.494067746516885	8
chr1-11821447-11821854	-0.824141763504118	-0.0342314642460168	-0.824141763504118	1.29645977616254	1.53287985738754	-0.824141763504118	-0.824141763504118	0.501458884712417	3
chr1-11823695-11823923	-0.588045162552658	-0.588045162552658	-0.588045162552658	-0.588045162552658	1.8580594253424	-0.588045162552658	1.32628621231664	-0.244119824895754	10
chr1-118342314-118342567	-0.679697231246454	-0.679697231246454	-0.679697231246454	1.38593088943237	1.61622213412716	-0.679697231246454	-0.679697231246454	0.396333132672744	10
chr1-118402138-118402922	-0.885714848706567	-0.563945594543216	-0.885714848706567	-0.0218897075012111	1.03454645112335	-0.885714848706567	1.74419264858744	0.464240748453332	6
chr1-11849603-11849827	-0.927806498206051	-0.927806498206051	-0.927806498206051	0.966158990693345	1.17731203682068	-0.927806498206051	0.719667808233317	0.848087157076857	3
chr1-11850173-11850681	-0.797787758336358	1.13829382446691	-0.797787758336358	-0.797787758336358	0.64648577334295	-0.797787758336358	-0.232640595523057	1.63901203105863	9
chr1-11855441-11855778	-0.642255505300135	-0.642255505300135	-0.642255505300135	0.884736103195681	-0.642255505300135	-0.642255505300135	2.01426538263565	0.312276040669341	6
chr1-118873934-118874292	-0.71814591833897	-0.314551713065179	-0.71814591833897	-0.176399283367896	2.29257652948318	-0.71814591833897	0.224335522791704	0.128476699175103	10
chr1-118914797-118915005	-0.452821652047365	2.37798965777769	-0.452821652047365	-0.452821652047365	-0.452821652047365	-0.452821652047365	-0.452821652047365	0.338940254506503	9
chr1-118923151-118923582	1.09158246721434	0.304753238308618	-0.948955624925401	-0.528240616498999	-0.948955624925401	-0.948955624925401	1.61277012744345	0.366001658308796	6
chr1-118928825-118929235	-0.708851067528862	0.840734148206166	-0.708851067528862	-0.708851067528862	1.60306071557608	-0.708851067528862	1.10046047386206	-0.708851067528862	10
chr1-118931029-118931312	-0.913264508135034	0.0830816961380376	-0.913264508135034	0.424136268134711	2.0597433733556	-0.913264508135034	0.250079506964656	-0.0772473201879039	10
chr1-118931537-118932305	-1.02698425433661	1.39596128226739	-1.02698425433661	0.924415305946382	0.418986261906151	-1.02698425433661	-0.461173058021109	0.802762970911011	3
chr1-118940785-118941092	-0.456587409828165	-0.0108133263870827	-0.456587409828165	-0.336914428152081	-0.456587409828165	2.44770125253853	-0.404538372070643	-0.325672896444227	7
chr1-118969552-118969836	-1.09319329235078	1.01905472776548	-1.09319329235078	0.0409193803978499	0.167358508727295	-1.09319329235078	1.37308909229606	0.67915816786566	6
chr1-118976014-118976494	0.227159084591379	-0.477752669814095	2.40316789883747	-0.332415047430587	-0.477752669814095	-0.477752669814095	-0.477752669814095	-0.386901256741881	2
chr1-11899657-11899878	-0.716436839281233	0.916506944700815	-0.716436839281233	1.47547223302342	-0.716436839281233	-0.716436839281233	1.19020501868193	-0.716436839281233	5
chr1-119006138-119006587	2.37757375964412	-0.0800562758396532	-0.713008705377526	-0.0757971616074202	-0.00475618473473682	-0.713008705377526	-0.343487841250321	-0.447458885456936	8
chr1-119017025-119017276	2.45423681600864	-0.403216437711718	-0.403216437711718	-0.403216437711718	-0.403216437711718	-0.403216437711718	-0.403216437711718	-0.0349381897383374	8
chr1-119020112-119020378	0.0862968092983564	-0.428763625460894	2.38126439472161	-0.657151294566467	-0.316407114795373	-0.657151294566467	0.00951814934029292	-0.417606023971059	2
chr1-119026619-119026983	-0.804265030096007	1.96178556020594	-0.804265030096007	0.433363079091272	-0.804265030096007	-0.804265030096007	0.272291286670905	0.549620194415911	9
chr1-119027112-119027476	-0.899010690103186	-0.899010690103186	-0.899010690103186	1.23941806724088	0.289407483116837	-0.899010690103186	0.961111077966974	1.10610613208805	3
chr1-119032725-119033022	-0.0538035971169241	0.458721553008447	-1.0100022971241	2.14435896223558	-0.352621223640239	-1.0100022971241	-0.152553805044742	-0.0240972951939338	5
chr1-119033683-119033954	1.97626889886458	-0.617985482844276	-0.833799093603243	0.614639658513053	-0.511814846075809	-0.833799093603243	0.678117977250704	-0.471628018501764	8
chr1-119034710-119035242	0.160695182323817	0.157854510233404	2.01536399952961	0.0323710228274519	-0.394758504557798	-1.61672370520941	-0.341637140128494	-0.0131653650185763	2
chr1-119035377-119035901	2.04477246844144	-0.0120702474234467	-0.924113731821022	0.30012705797053	-0.924113731821022	-0.924113731821022	0.407025389969858	0.0324865265046811	8
chr1-119047106-119048137	-0.762308391910424	0.703601193425979	-0.762308391910424	-0.762308391910424	1.97153096788412	-0.762308391910424	0.521399872946111	-0.147298466614518	10
chr1-119060545-119060952	-0.361864773286602	-0.325678162023758	2.23826870893924	-0.522520961436204	-0.602682167576028	0.645076153601355	-0.787957982622561	-0.282640815595437	2
chr1-119061390-119061823	-1.00376854836617	0.063898410197959	-1.00376854836617	0.429366453360476	-0.207312891435617	-1.00376854836617	1.48946916567013	1.23588450730557	6
chr1-119185376-119185608	-0.512898526145949	-0.512898526145949	-0.512898526145949	2.1245464319217	0.952844724954	-0.512898526145949	-0.512898526145949	-0.512898526145949	5
chr1-119212687-119213647	0.270724195120463	0.687181549944802	-1.54943893427676	1.07751012631708	0.536147098399482	-1.54943893427676	0.082749156575468	0.444565742196212	1
chr1-119266862-119267728	2.31745517917434	-0.375684263271772	-0.682923604415475	0.348098874477756	0.00465741321181312	-0.682923604415475	-0.50355570639479	-0.425124288366402	8
chr1-119272154-119272359	-0.82323166456844	0.791301455669039	-0.82323166456844	-0.82323166456844	1.58557948501373	-0.82323166456844	1.06191371416953	-0.14586799657854	10
chr1-119272566-119272968	2.22643429536997	-0.496337250097405	-0.496337250097405	-0.496337250097405	0.751589205214458	-0.496337250097405	-0.496337250097405	-0.496337250097405	8
chr1-119280485-119280976	-0.66081171306328	-0.331547824779066	-0.66081171306328	-0.218839055466631	2.28667018859185	-0.66081171306328	0.492543934344529	-0.246392103500845	10
chr1-119298406-119298908	-0.579255528474173	0.017288712453322	-0.579255528474173	-0.579255528474173	-0.579255528474173	-0.579255528474173	2.20686909145758	0.672119838459963	6
chr1-119300484-119300716	-0.353553390593274	-0.353553390593274	-0.353553390593274	-0.353553390593274	-0.353553390593274	-0.353553390593274	-0.353553390593274	2.47487373415292	3
chr1-119348770-119349008	-0.765115942098101	-0.0880448337581527	-0.765115942098101	1.96139244022967	-0.765115942098101	-0.765115942098101	0.815994355318788	0.371121806602095	5
chr1-119353928-119354588	-0.790771396737256	0.0214204027339705	-0.790771396737256	1.38964729394315	-0.790771396737256	-0.790771396737256	0.157552052457055	1.59446583781485	5
chr1-119386131-119386444	2.447452323847	-0.248574725199931	-0.47285470956114	-0.47285470956114	-0.47285470956114	-0.47285470956114	-0.210983106704353	-0.0964756536981535	8
chr1-119421920-119422229	-0.616998431089167	2.10056332847101	-0.616998431089167	-0.616998431089167	-0.616998431089167	-0.616998431089167	0.176264792850823	0.808164034124004	9
chr1-119428171-119428577	-0.486928677281877	0.228293925930217	-0.486928677281877	2.39321256470562	-0.486928677281877	-0.486928677281877	-0.486928677281877	-0.186863104226448	5
chr1-119439555-119440230	-0.68959438174779	0.158021445776343	2.24508244487591	0.166477706356588	-0.161207394812419	-1.0986742865344	-0.365008893564059	-0.255096640350171	2
chr1-119445131-119445749	-0.185170887572563	-0.629215560009095	-0.826113478918223	-0.429667803009181	-0.091706274053839	2.38093923440397	-0.136413409104723	-0.0826518217363481	7
chr1-119446739-119447188	-1.02798047956721	0.683097196726944	-1.02798047956721	-0.262384276587669	1.52487082635847	-1.02798047956721	0.969891309927687	0.168466382276213	10
chr1-11947761-11948576	-0.389703220143598	-0.174895058191321	2.46805390842201	-0.389703220143598	-0.389703220143598	-0.389703220143598	-0.389703220143598	-0.344642749512695	2
chr1-119478913-119479168	-0.513857328725236	-0.513857328725236	-0.513857328725236	-0.513857328725236	2.11725223473769	-0.513857328725236	-0.513857328725236	0.965891737613727	10
chr1-119486875-119487220	-0.982695215633487	0.0075928678723004	-0.982695215633487	0.346573713109612	0.494770280085938	-0.982695215633487	0.173575275717986	1.92557351011463	3
chr1-119504134-119504394	-0.89049515844095	1.57944046036029	-0.89049515844095	0.767208659646629	-0.89049515844095	-0.89049515844095	0.551465882556029	0.66386563120085	9
chr1-119518461-119518831	-0.42334119732541	0.108392511225951	-0.42334119732541	2.43165467272651	-0.42334119732541	-0.42334119732541	-0.42334119732541	-0.42334119732541	5
chr1-119522513-119522791	-0.404758102776064	-0.404758102776064	-0.404758102776064	-0.168230602509059	-0.273309449731979	2.46533056612136	-0.404758102776064	-0.404758102776064	7
chr1-119525118-119525524	-0.69606580104569	-0.69606580104569	-0.69606580104569	-0.69606580104569	1.67856319598281	-0.69606580104569	1.16232848641929	0.639437322826355	10
chr1-119580958-119581591	-1.15963156529912	0.229141101242139	-1.15963156529912	0.704525325477208	0.91235509230967	-1.15963156529912	0.461913599449672	1.17095957741868	3
chr1-119590001-119590740	-0.549736503831598	2.37858886076793	-0.549736503831598	-0.112991324407283	-0.549736503831598	-0.549736503831598	0.210072970818264	-0.276724491852522	9
chr1-119595054-119595483	-0.0937960801700372	0.00154760261260539	-1.36163153326704	1.5137724884782	0.962713901495419	-1.36163153326704	0.230030363404084	0.108994790713815	3
chr1-119641261-119642028	-0.97333259785902	-0.24681392952323	-0.97333259785902	-0.241925211420747	1.46551740474806	-0.97333259785902	0.93532130913046	1.00789822064252	10
chr1-119642854-119643169	-0.458596223590262	-0.368770019848678	-0.458596223590262	-0.338022035523769	-0.324579548190293	2.4675634030113	-0.248832235784159	-0.270167116483876	7
chr1-119649886-119650378	-0.547640644607899	0.272500863427148	-0.547640644607899	-0.547640644607899	-0.547640644607899	-0.547640644607899	2.32517618597415	0.140526173638201	6
chr1-119651922-119652198	-0.567740414092179	-0.494211375962836	1.38868555185773	-0.567740414092179	-0.567740414092179	1.82752615395636	-0.481887157385874	-0.536891930188836	7
chr1-119659410-119660082	-0.900269679206401	2.01946861534643	-0.900269679206401	-0.174495578223542	-0.09358100342212	-0.900269679206401	0.488629548073125	0.460787455845314	9
chr1-119688827-119689486	-0.809232592061283	0.743793657003	-0.809232592061283	0.233085079325463	0.349290233345224	-0.809232592061283	1.91076139857144	-0.809232592061283	6
chr1-119690023-119690227	-0.537326180977971	1.80003944484484	-0.537326180977971	-0.537326180977971	-0.537326180977971	-0.537326180977971	-0.537326180977971	1.42391764102299	9
chr1-11970044-11970245	-0.359894895949351	-0.359894895949351	2.47457105111757	-0.359894895949351	-0.359894895949351	-0.359894895949351	-0.359894895949351	-0.31520167542147	2
chr1-11971500-11971708	-0.705136606299251	-0.705136606299251	-0.705136606299251	1.55585833547118	-0.705136606299251	-0.705136606299251	1.26159990256964	0.70822479345543	5
chr1-119755069-119755405	-0.399893167679507	-0.399893167679507	-0.399893167679507	-0.399893167679507	-0.399893167679507	-0.399893167679507	2.45706784930192	-0.057708843224872	6
chr1-119763009-119763706	1.91660360578707	0.141537397419207	-0.850023569011142	-0.469744275805236	1.05201660536351	-0.850023569011142	-0.684629751515629	-0.25573644322664	8
chr1-119779316-119779996	0.651871665301109	0.105038630149072	0.713252240874523	0.156763323842933	-0.716292657070028	-2.17270033921167	0.61345436547781	0.648612770636248	1
chr1-119780511-119780824	1.56207481348758	0.0243613444244668	-1.28977206593207	1.0621855643177	0.0173134195361814	-1.28977206593207	-0.266841661872222	0.180450651970427	1
chr1-119795505-119795989	2.39237224836053	-0.446298164586825	-0.446298164586825	-0.446298164586825	-0.446298164586825	-0.446298164586825	-0.446298164586825	0.285416739160421	8
chr1-119801667-119801886	-0.380084796265276	-0.380084796265276	2.47175580688585	-0.236214209485185	-0.380084796265276	-0.380084796265276	-0.380084796265276	-0.335117616074281	2
chr1-119810605-119811168	-0.425970440428526	-0.159888358593245	-0.425970440428526	-0.425970440428526	-0.425970440428526	2.46330764249555	-0.322410387339622	-0.277127134848583	7
chr1-119826310-119826973	-0.806502882922211	2.00325590988568	-0.806502882922211	-0.177910536454038	-0.107830490377687	-0.806502882922211	-0.259719033849786	0.961712799562468	9
chr1-119834796-119835166	-0.676868635252504	0.818948081201681	-0.676868635252504	-0.174907964061247	2.1127458507887	-0.676868635252504	-0.676868635252504	-0.0493114269191235	10
chr1-119845595-119846421	-0.787193818562836	-0.787193818562836	-0.787193818562836	1.70268177752938	1.05778287116216	-0.787193818562836	0.656692424290884	-0.268381798731078	5
chr1-11985967-11986454	-0.0439452116154282	-0.47063942944654	-0.659843824221735	-0.278888735477339	-0.518701580073347	2.42189757252873	-0.10755135964394	-0.342327432050395	7
chr1-119866649-119866908	2.20097375195849	-0.578256313671355	-0.578256313671355	-0.00523892919593906	0.695546745594224	-0.578256313671355	-0.578256313671355	-0.578256313671355	8
chr1-119885851-119886213	-0.650728059129416	0.320004984401146	-0.650728059129416	1.95531213131958	-0.650728059129416	-0.650728059129416	-0.650728059129416	0.978323179926352	5
chr1-119894308-119894531	-0.51558604020876	-0.51558604020876	-0.51558604020876	0.989934610254983	-0.51558604020876	-0.51558604020876	2.10358163099758	-0.51558604020876	6
chr1-119894955-119895170	-0.71117912499975	1.58512980857154	-0.71117912499975	-0.71117912499975	-0.71117912499975	-0.71117912499975	1.07628340106678	0.894482415360431	9
chr1-119896098-119896716	0.747784294734446	0.0172696891458519	-1.14670923042484	-0.756105466412102	-0.133689968624429	2.01308525677325	-0.693684667952695	-0.0479499072394803	4
chr1-119907194-119907736	-0.613385148911509	-0.613385148911509	-0.613385148911509	-0.613385148911509	2.10832784527754	-0.613385148911509	0.806630605647626	0.15196729363238	10
chr1-119930995-119931516	2.46976176642404	-0.379049137537841	-0.379049137537841	-0.379049137537841	-0.379049137537841	-0.379049137537841	-0.379049137537841	-0.195466941196998	8
chr1-119959236-119959498	-1.04851838051461	0.780560189359216	-1.04851838051461	0.179072535532664	1.68038497696239	-1.04851838051461	0.0193070391457577	0.486230400543804	10
chr1-119971594-119971999	-1.01284233904809	-0.214192868911645	2.02288457689208	0.365483753216873	-0.6723996926953	-1.01284233904809	0.0528848460965164	0.471024063497652	2
chr1-119979698-119979975	-1.08851426138258	0.677582218719585	-1.08851426138258	1.28212637871419	0.228954187911966	-1.08851426138258	-0.0574581077063139	1.13433810650832	3
chr1-119980469-119981001	-0.236720641030989	-0.437958964498668	2.44068153730135	-0.225191101536899	-0.438881316170146	-0.609937691116792	-0.0744600389309417	-0.417531784016911	2
chr1-119998646-119999580	1.42252549155125	0.0803178432922913	-1.06673585019446	-0.0402716931153056	-1.06673585019446	-1.06673585019446	0.719012976994096	1.01862293186105	1
chr1-120008170-120008490	-0.719523072865057	0.960509085086841	-0.719523072865057	-0.719523072865057	-0.719523072865057	-0.719523072865057	1.24209965199323	1.39500662724521	6
chr1-120017351-120017745	-0.695573052897489	-0.695573052897489	-0.695573052897489	1.59853513332117	0.579362972196573	-0.695573052897489	1.29996715896971	-0.695573052897489	5
chr1-120019282-120019816	-0.821725861331709	1.06581616817218	-0.821725861331709	-0.188311450589294	-0.117693805720307	-0.821725861331709	1.93316585433775	-0.227799182205209	6
chr1-120041529-120042289	-0.546469529503119	-0.546469529503119	1.39150068895695	-0.546469529503119	-0.546469529503119	1.8262015323928	-0.546469529503119	-0.48535457383415	7
chr1-120068483-120069056	-1.01355898649876	0.968162924218017	-1.01355898649876	1.64651680881886	0.464761208383247	-1.01355898649876	0.143380395885052	-0.182144377808896	5
chr1-120073983-120074398	-0.723016120205419	0.661383163605391	-0.723016120205419	-0.351358825001148	2.16863035265056	-0.723016120205419	-0.399728368533872	0.0901220378953261	10
chr1-120088488-120088688	-0.534785248166814	-0.534785248166814	-0.534785248166814	-0.534785248166814	1.86523284222638	-0.534785248166814	1.3434786467745	-0.534785248166814	10
chr1-120114646-120114847	-0.399893167679507	-0.399893167679507	-0.399893167679507	-0.399893167679507	-0.399893167679507	-0.399893167679507	2.45706784930192	-0.057708843224872	6
chr1-120118216-120118913	-0.887310592293568	-0.887310592293568	-0.887310592293568	1.43952434417262	0.405813115981908	-0.887310592293568	1.13669712887201	0.567207780147732	5
chr1-120120482-120120923	-0.71228159973803	-0.190985646618284	-0.71228159973803	-0.0125432865105657	0.0654686293326557	-0.71228159973803	2.33107082413157	-0.0561657211212861	6
chr1-120123211-120123961	-0.767975152589419	-0.767975152589419	-0.767975152589419	0.951751393725428	1.14347901542114	-0.767975152589419	1.47589252802114	-0.49922232681003	3
chr1-120136626-120136859	-0.534785248166814	-0.534785248166814	-0.534785248166814	-0.534785248166814	1.86523284222638	-0.534785248166814	1.3434786467745	-0.534785248166814	10
chr1-120140668-120141153	-0.534785248166814	-0.534785248166814	-0.534785248166814	-0.534785248166814	1.86523284222638	-0.534785248166814	1.3434786467745	-0.534785248166814	10
chr1-120147703-120148014	-0.382484151929305	-0.294854139029889	-0.382484151929305	-0.26485792243841	-0.382484151929305	2.47213282111483	-0.382484151929305	-0.382484151929305	7
chr1-120150610-120151509	-1.13392442267554	-0.039992219569657	-1.13392442267554	1.06866204477785	1.04220608811951	-1.13392442267554	0.782005214959615	0.548892139739294	3
chr1-120155432-120156022	-0.0816117920580545	0.22733378402001	-1.43188533160178	-0.0398987135735229	1.04359532296773	-1.43188533160178	1.23193132366978	0.48242073817761	3
chr1-120164653-120164896	-0.530662783612676	-0.530662783612676	-0.530662783612676	-0.530662783612676	-0.530662783612676	-0.530662783612676	1.93949967592162	1.24447702575443	6
chr1-120167886-120168324	-0.717253563788205	2.03532565500308	-0.717253563788205	0.514346981004789	0.651654766267683	-0.717253563788205	-0.717253563788205	-0.332313147122737	9
chr1-120170178-120170660	-1.08760396598632	0.778584368613011	-1.08760396598632	1.1668910529029	-0.252323126357242	-1.08760396598632	1.09137661405107	0.478282988749217	3
chr1-120172537-120172821	-0.790285529558764	0.20499388005232	-0.790285529558764	2.21564429779297	0.323398718585415	-0.790285529558764	-0.209236322186227	-0.16394398556818	5
chr1-120174948-120175505	-1.08372187480031	-0.0699431232802969	-1.08372187480031	0.895624418407763	-0.258715045183368	1.9185185420369	-0.00763238798062755	-0.310408654399748	4
chr1-120176160-120176400	-1.15963156529912	0.229141101242139	-1.15963156529912	0.704525325477208	0.91235509230967	-1.15963156529912	0.461913599449672	1.17095957741868	3
chr1-120182300-120182629	-0.63395964354141	-0.63395964354141	-0.63395964354141	-0.63395964354141	1.82347861824051	-0.63395964354141	1.28924151049494	0.0570780889716019	10
chr1-120200056-120200788	-0.437537267028899	-0.256863544382986	2.00005277512077	-0.0875253969560881	-0.322387556127205	-1.2271875027649	0.897112824866359	-0.565664332727058	2
chr1-120208495-120208781	-0.606425964102206	1.97284319416923	-0.606425964102206	1.12465734794673	-0.606425964102206	-0.606425964102206	-0.606425964102206	-0.0653707216049259	9
chr1-120209307-120209564	-0.539060764038944	-0.539060764038944	-0.539060764038944	1.50333189868318	1.73103268555048	-0.539060764038944	-0.539060764038944	-0.539060764038944	10
chr1-120239509-120239796	-0.71009060583783	1.55293390516779	-0.71009060583783	0.808744275429441	-0.71009060583783	-0.71009060583783	-0.71009060583783	1.18877484859192	9
chr1-12025117-12025517	-0.0672186979365796	-0.67458580282331	-0.67458580282331	-0.298907753536239	0.160536937682877	2.36446691111805	-0.565657395323943	-0.244048396357546	7
chr1-120266981-120268097	0.943167403977793	-0.789700296070696	1.00836282597264	0.262647634120231	0.177492676154118	-2.05695375925249	0.0952762050408061	0.359707310057594	2
chr1-120281149-120281452	-0.831237203037808	0.0330801375696163	-0.831237203037808	1.48911826640494	0.458285582673851	-0.831237203037808	-0.831237203037808	1.34446482550283	3
chr1-120305287-120305737	-0.857812693722831	-0.0265658983500555	-0.857812693722831	1.37376124038853	1.62255333116723	-0.857812693722831	0.112759563511041	-0.509070155548245	3
chr1-120306715-120307406	-0.847942606283601	0.133278317757924	-0.847942606283601	0.469155426385362	2.07993279299825	-0.847942606283601	0.297740976971604	-0.436279695262337	10
chr1-120318829-120319334	-0.558333447441789	0.152292417381416	-0.558333447441789	2.30329711583811	-0.558333447441789	-0.558333447441789	-0.558333447441789	0.336077703989418	5
chr1-120319728-120320097	0.730784833881658	1.93454736933103	-1.01480278235359	-0.654900209839815	0.185278603463238	-1.01480278235359	-0.388677074664554	0.222572042535611	9
chr1-120328500-120329050	1.38853845464472	-0.0763827786040632	-1.32830777951196	-0.207997415594296	1.16211364145713	-1.32830777951196	0.0116392824003853	0.378704374720048	1
chr1-120329176-120329579	-0.0582090413052069	0.179892126808903	2.34687762184214	-0.355416076147164	-0.212415304412515	-0.837329901531954	-0.627732459051437	-0.43566696620276	2
chr1-120332730-120333058	2.05604822202333	-0.588791962135219	-1.06876398161562	0.219773975748672	0.12473063458835	-1.06876398161562	0.0520764930770512	0.273690599929054	8
chr1-120341731-120341936	-0.827378113137136	-0.827378113137136	-0.827378113137136	1.18210473677531	1.4061364983816	-0.827378113137136	0.920579483695907	-0.199308266304272	3
chr1-120342784-120343407	1.92140518816704	-0.0475102987916958	-0.77131471253433	-0.493724286735032	-0.617045599944627	-0.77131471253433	1.16039142212671	-0.38088699975373	8
chr1-120358628-120358866	-0.82371412177259	0.615747427613642	-0.82371412177259	-0.340664910237689	1.86080113072837	-0.82371412177259	0.857015900846777	-0.521757183633326	10
chr1-120360336-120360712	-0.920808184515798	0.83774594209406	-0.920808184515798	1.43970831462249	1.17813905130107	-0.920808184515798	-0.510147028855945	-0.18302172561428	3
chr1-120364379-120364579	-0.924865849270154	1.12349166195559	-0.924865849270154	-0.924865849270154	1.11250596615812	-0.924865849270154	0.669589599548159	0.793876169418752	9
chr1-120373578-120373789	-0.518357847821554	1.03003859298833	-0.518357847821554	-0.518357847821554	-0.518357847821554	-0.518357847821554	-0.518357847821554	2.08010849394099	9
chr1-120376030-120376368	-0.602803268764786	2.26283644544119	-0.602803268764786	0.0382906203960713	-0.602803268764786	-0.602803268764786	0.512513474436867	-0.402427465214987	9
chr1-120386819-120387707	1.12055309559403	-0.411951261855298	0.832282422522341	0.354260839025412	0.139165012290071	-2.01983062398737	-0.580508730550489	0.566029246961308	1
chr1-120414596-120414908	-0.610997501293604	0.321372047397233	-0.610997501293604	-0.610997501293604	2.17110976707514	-0.610997501293604	-0.610997501293604	0.562505691995645	10
chr1-120445543-120446118	1.56675637299233	0.0770466032800754	-1.33377383004649	0.958662468235369	0.217191072230032	-1.33377383004649	-0.0332830174112076	-0.118825839233612	1
chr1-120448194-120448464	-0.860293203321182	-0.860293203321182	-0.860293203321182	1.51749843486418	0.461149367653106	-0.860293203321182	1.20803943153225	0.254485579235197	5
chr1-120448982-120449331	-0.539060764038944	-0.539060764038944	-0.539060764038944	1.50333189868318	1.73103268555048	-0.539060764038944	-0.539060764038944	-0.539060764038944	10
chr1-120459157-120459518	-0.381306626697919	-0.381306626697919	-0.381306626697919	-0.381306626697919	2.46878329842602	-0.381306626697919	-0.381306626697919	-0.180943538238506	10
chr1-120510435-120510928	-0.73659062495835	0.186414334719624	2.33326945303901	-0.117113406959221	-0.220184842508782	-0.73659062495835	-0.601876871452846	-0.107327416921082	2
chr1-120524908-120525563	-0.919416489784039	-0.919416489784039	-0.919416489784039	0.818794239291817	1.01258261210366	-0.919416489784039	0.592573845897218	1.25371526184347	3
chr1-120535755-120536036	-0.538325933667207	-0.538325933667207	-0.538325933667207	1.76485198055219	-0.538325933667207	-0.538325933667207	1.46510362145106	-0.538325933667207	5
chr1-120756098-120756448	-0.432685142660979	-0.324004632295015	2.45903461707031	-0.432685142660979	-0.108392228715298	-0.432685142660979	-0.432685142660979	-0.295897185416085	2
chr1-120768475-120768679	-0.924979972419586	0.626824081567981	-0.924979972419586	1.15801481144241	-0.924979972419586	-0.924979972419586	0.886922307201176	1.02815868946678	5
chr1-120770026-120770766	-0.653944286662478	-0.323539992385229	2.27646958804951	-0.50610980979954	-0.160995868355766	-0.653944286662478	-0.525349809273596	0.547414465089577	2
chr1-120773508-120773913	-0.595022880116495	-0.595022880116495	2.39036282121725	0.00740797403600493	-0.427624323413467	-0.595022880116495	-0.202002511171186	0.0169246796808803	2
chr1-120779128-120779452	-0.477108095393193	-0.477108095393193	-0.477108095393193	2.30791677058916	0.554731801770004	-0.477108095393193	-0.477108095393193	-0.477108095393193	5
chr1-120822136-120822616	2.4455080500605	0.0268618473226105	-0.412061649563852	-0.412061649563852	-0.412061649563852	-0.412061649563852	-0.412061649563852	-0.412061649563852	8
chr1-120831216-120831466	-0.47476732272203	0.169486488908605	-0.47476732272203	-0.47476732272203	2.40882622856124	-0.47476732272203	-0.47476732272203	-0.204476103859693	10
chr1-120831941-120832164	-0.719523072865057	0.960509085086841	-0.719523072865057	-0.719523072865057	-0.719523072865057	-0.719523072865057	1.24209965199323	1.39500662724521	6
chr1-120838782-120839752	-1.00667974662014	0.177860309631049	-1.00667974662014	-0.0791713591648129	-0.123039374409981	2.2089310146025	-0.199882449470008	0.0286613520515312	4
chr1-12084378-12084680	-0.538325933667207	-0.538325933667207	-0.538325933667207	1.76485198055219	-0.538325933667207	-0.538325933667207	1.46510362145106	-0.538325933667207	5
chr1-120852004-120852746	-0.102068517942667	1.12285931608561	-1.87834813696521	-0.169271992019693	0.699702667780214	1.08427932698342	-0.710267967774559	-0.046884696147112	4
chr1-120859643-120859960	0.136103325311525	1.3169617137518	-1.26433991050515	-0.109374972527485	-0.622475496266097	-1.26433991050515	0.996125715951485	0.811339534789079	9
chr1-120860124-120860741	-0.831351121832284	1.42834703881324	-0.831351121832284	-0.831351121832284	1.41622788654079	-0.831351121832284	0.0481311036045085	0.432698458370602	10
chr1-120874248-120875024	-0.980931875487801	1.81905947083368	-0.980931875487801	0.09290903415896	0.212628628025388	-0.980931875487801	-0.046846582901728	0.865045076347097	9
chr1-120896103-120896622	0.0431502049608695	-0.0759610562481838	-1.47615827249408	0.403333851736226	0.612873301916066	-1.47615827249408	0.703687841895918	1.26523240072726	3
chr1-120911386-120911870	-0.926630702098931	1.12238552261369	-0.926630702098931	-0.533715658001194	1.25696965088757	-0.926630702098931	1.12404269261221	-0.18979010181549	10
chr1-120917800-120918038	-1.06723500723899	1.18506761291412	-1.06723500723899	1.3513871621784	0.276898871627476	-1.06723500723899	0.510651933331126	-0.122300558334172	3
chr1-120922398-120922630	-0.690819039776759	0.968288984902558	-0.690819039776759	-0.690819039776759	1.78449587207897	-0.690819039776759	-0.690819039776759	0.701310341902272	10
chr1-120937832-120938245	-0.85691288236791	0.761564004167123	-0.85691288236791	2.03974055682607	-0.0520145249089687	-0.85691288236791	-0.226996162171432	0.0484447731909423	5
chr1-120980658-120981092	1.23552341157516	0.0068527420818931	-1.04317199242862	-0.338445116863633	-0.782073674890034	1.80727685311549	-0.430162184512167	-0.455800038078089	4
chr1-120981918-120982986	-1.15643090375659	0.22874268062772	1.14707193401877	-0.807807311799003	0.13520471382091	1.66376440787603	-0.853179121327076	-0.357366399460766	7
chr1-120989492-120990030	1.73134753130869	0.25235719440919	-1.29937610274857	0.57523372318725	-0.373329452972386	-1.29937610274857	0.1500796278297	0.263063581734689	1
chr1-121038322-121038656	-0.488361151227141	2.26385790974848	-0.488361151227141	-0.488361151227141	-0.488361151227141	-0.488361151227141	-0.488361151227141	0.666308997614371	9
chr1-121048933-121049791	-0.22317898329704	-0.544870802887462	2.16819217473453	-0.94271486119956	-0.126899037277139	0.702915583332707	-0.615061561020261	-0.41838251238577	2
chr1-121056483-121057549	1.38984757021732	0.559047444882276	-1.44140832720388	0.0763260481826995	-0.143760295722358	-1.44140832720388	0.691235362784148	0.31012052406368	1
chr1-121072951-121073931	0.369990945796014	-0.746072296440762	0.62404167894916	-0.698765686612841	-0.797808889747356	2.10376658982078	-0.407505373187245	-0.447646968577747	7
chr1-121075566-121076137	1.95573403038643	0.342919837514169	-1.03539482135526	0.19801787984589	-0.349933561935804	-1.03539482135526	0.573939466709591	-0.649888009809757	8
chr1-121082465-121082803	-0.835926398020889	0.791096655915301	-0.835926398020889	0.256054424513892	-0.229065005116751	-0.835926398020889	2.01366673151813	-0.32397361276791	6
chr1-121085063-121085759	0.309010553212256	1.64641418960415	-1.0326816700505	1.18034265795395	-0.11027602987676	-1.0326816700505	-0.792055537916536	-0.16807249287606	9
chr1-121091804-121092263	-0.446567275387581	-0.446567275387581	2.45452407265964	-0.446567275387581	-0.121223381424545	-0.446567275387581	-0.191951823980599	-0.355079765704165	2
chr1-121106718-121107087	-0.708957599213297	2.32179839924341	-0.708957599213297	-0.127786199777397	-0.0629929857340465	-0.708957599213297	-0.203423071884371	0.199276655792291	9
chr1-121110080-121110303	-1.02258092900426	0.737364941110651	-1.02258092900426	0.552342166863271	-0.147327441075333	-1.02258092900426	1.71732679398966	0.208036326124541	6
chr1-121112327-121112774	0.984900845582864	1.70365755108172	-0.894680803987631	-0.894680803987631	-0.463946967848781	-0.894680803987631	-0.22049270849988	0.679923691646969	9
chr1-121117585-121117903	1.0869053391031	-0.144064763016495	-1.19605459785286	1.00053220432237	-0.498489376981465	-1.19605459785286	1.26057357627762	-0.313347783999408	1
chr1-121134116-121134708	-0.523954875288776	2.23850271345152	-0.523954875288776	0.71206559890273	-0.523954875288776	-0.523954875288776	-0.523954875288776	-0.330793935910376	9
chr1-121153621-121154058	2.12410615498348	0.137974750088676	-0.971488303182984	0.517749817386451	-0.498554241357437	-0.971488303182984	-0.231248072019278	-0.107051802715924	8
chr1-121159003-121159575	-0.929781024307778	1.26698398478169	-0.929781024307778	-0.393648427418294	-0.333876466617065	-0.929781024307778	1.1688269362311	1.08105704594591	9
chr1-121172877-121173107	-0.369990341812803	-0.369990341812803	-0.369990341812803	-0.252851693620437	-0.369990341812803	2.47279374449725	-0.369990341812803	-0.369990341812803	7
chr1-121200240-121200518	-0.655717896513037	1.37189536499615	-0.655717896513037	-0.655717896513037	-0.655717896513037	-0.655717896513037	1.71174407864895	0.194950038920092	6
chr1-121202537-121202786	2.13285259774858	0.426453067577187	-1.03183983232254	-0.0531026985882403	0.0560140347193098	-1.03183983232254	-0.180480982313938	-0.318056354497809	8
chr1-121206366-121206640	-0.710896361328466	0.781524984777548	-0.710896361328466	1.29238869987169	-0.710896361328466	-0.710896361328466	-0.710896361328466	1.4805681219931	5
chr1-121217183-121217389	-0.425328574044392	-0.425328574044392	-0.425328574044392	-0.425328574044392	-0.293159489849212	2.46049020113861	-0.11502038945409	-0.350996025657739	7
chr1-121219057-121219324	-0.816498678534373	0.513186751679818	-0.816498678534373	0.0759232120375311	2.15924804005798	-0.816498678534373	-0.0402215267919564	-0.258640441380258	10
chr1-12122777-12123144	2.46976176642404	-0.379049137537841	-0.379049137537841	-0.379049137537841	-0.379049137537841	-0.379049137537841	-0.379049137537841	-0.195466941196998	8
chr1-121230334-121230534	-0.831381874333514	1.68283021808014	-0.831381874333514	0.293564852577228	-0.831381874333514	-0.831381874333514	1.12569795585441	0.223434470822277	9
chr1-121243591-121243836	-0.59345045296508	-0.59345045296508	-0.59345045296508	-0.59345045296508	1.07447603444165	-0.59345045296508	2.01720161941084	-0.124425389027085	6
chr1-121245563-121246159	1.30646835717176	-0.409818129785667	-1.43095834049797	0.342865297596605	0.540624056492472	-1.43095834049797	0.673089454538541	0.408687644982223	1
chr1-121248010-121248256	-0.829347713028334	1.74991358581431	-0.829347713028334	-0.829347713028334	0.819856177503213	-0.829347713028334	0.0311013909128406	0.716519697882972	9
chr1-121250532-121250790	-0.597937318941135	-0.597937318941135	-0.597937318941135	-0.597937318941135	0.511041515484036	-0.597937318941135	0.269954016250279	2.20869106297136	3
chr1-121270845-121271179	-0.827124357088607	-0.165688799528325	-0.827124357088607	-0.827124357088607	1.14654013552577	-0.827124357088607	1.48977240217577	0.837873690181218	6
chr1-121304346-121304676	-1.0452050873963	0.0668453773258093	-1.0452050873963	0.447506129239062	0.613924431065757	-1.0452050873963	0.253236405204326	1.75410291935396	3
chr1-121308157-121308757	1.62321031009686	0.303947652625405	-0.82349719981208	-0.319038804934055	-0.82349719981208	-0.82349719981208	1.37052969534572	-0.508157253697686	8
chr1-121318433-121318811	-0.562042131293084	-0.336055270701291	2.44443376770855	-0.410370452570357	-0.224879850365385	-0.562042131293084	-0.166245277800114	-0.182798653685233	2
chr1-12131950-12132284	0.110251813972598	-0.468726637142169	-0.468726637142169	-0.468726637142169	-0.336045192126264	2.42827917535082	-0.364889599955009	-0.431416285815639	7
chr1-121321590-121322890	-0.48223886619355	-0.154877063934009	0.261636566397693	-0.607198927452492	-0.378282349485377	2.37193085352421	-0.619788748430349	-0.391181464426129	7
chr1-121332539-121332915	-0.888016309705083	-0.328456826312244	-0.888016309705083	-0.13691665754685	0.781659097452685	-0.888016309705083	0.41867843817579	1.92908487734587	3
chr1-121345052-121345743	1.98079830703659	0.497916439323271	-1.28642793439286	-0.687644213356456	-0.45450232842623	0.530022976100434	-0.440039073498572	-0.140124172786178	8
chr1-121346067-121346363	-0.701197230763388	0.643986147116738	-0.701197230763388	-0.701197230763388	1.30575615920091	-0.701197230763388	-0.701197230763388	1.55624384749929	10
chr1-121362320-121362942	-0.9111717556671	0.679761786664064	-0.9111717556671	-0.555252005185783	1.85803015259469	-0.9111717556671	0.327221757855738	0.423753575072592	10
chr1-121363279-121363931	-0.993998137991115	1.45735256896004	-0.993998137991115	1.06253999373803	0.834654628689676	-0.993998137991115	-0.278442600766318	-0.0941101766480825	3
chr1-121373130-121373421	-0.79032298584908	1.79796923010729	-0.79032298584908	0.0782465946810474	0.175081047989411	-0.79032298584908	-0.79032298584908	1.10999507061857	9
chr1-12140559-12141730	-0.947984684091942	0.0425921799053745	1.39697350591934	0.798323396184739	0.729538471275036	-1.70762709955754	-0.0727679591158458	-0.239047810519158	2
chr1-121415166-121415921	-0.841233419906376	0.511172170254625	-0.841233419906376	0.974107752023404	0.167630883805741	-0.841233419906376	-0.841233419906376	1.71202287354173	3
chr1-121417722-121418054	-0.353553390593274	2.47487373415292	-0.353553390593274	-0.353553390593274	-0.353553390593274	-0.353553390593274	-0.353553390593274	-0.353553390593274	9
chr1-121442450-121442708	-0.824141763504118	-0.0342314642460167	-0.824141763504118	1.29645977616254	1.53287985738754	-0.824141763504118	-0.824141763504118	0.501458884712417	3
chr1-121448392-121449548	0.679461304775199	0.0714775151557871	0.200893296475513	1.30073738890287	0.701277693365126	-1.94117411247874	-0.625178246131631	-0.387494840064121	1
chr1-121449813-121450299	-0.648598077455365	0.00827778212079937	2.26437576429821	-0.501643421074826	-0.648598077455365	-0.648598077455365	0.50186437719753	-0.327080270175617	2
chr1-121455754-121456463	-0.429035539405784	-0.429035539405784	-0.429035539405784	-0.191327116851602	-0.429035539405784	2.45538275996356	-0.11887794608304	-0.429035539405784	7
chr1-121463749-121464518	-0.695055650494618	-0.695055650494618	-0.695055650494618	1.68412502580608	0.627158869572615	-0.695055650494618	-0.695055650494618	1.1639943570944	5
chr1-121486118-121486471	-0.692472891784548	0.117862684681126	-0.692472891784548	2.29875085853416	0.214265415575089	-0.692472891784548	-0.455933865725958	-0.0975264177107705	5
chr1-12153870-12154234	-0.616662851605836	0.309567520796559	-0.616662851605836	0.626621072940609	2.14712566429201	-0.616662851605836	-0.616662851605836	-0.616662851605836	10
chr1-121548913-121549428	-0.653130050325635	-0.174254278059581	-0.653130050325635	0.632464910178405	2.2047148214589	-0.653130050325635	-0.653130050325635	-0.0504052522751889	10
chr1-121549650-121550059	-0.642629076915596	-0.172731557872962	-0.642629076915596	-0.138032338119685	-0.362202650515769	2.4188275840348	-0.0939719292855961	-0.366630954409594	7
chr1-121550246-121550450	-0.66932199118052	-0.66932199118052	-0.66932199118052	0.883353065392406	1.91934585384295	-0.66932199118052	-0.66932199118052	0.543911036667239	10
chr1-121550913-121551395	-0.597287269353845	-0.0310246342504294	-0.597287269353845	-0.597287269353845	2.35964750129917	-0.597287269353845	0.0638867730592181	-0.0033605626925755	10
chr1-121552273-121552481	-0.447715780280749	-0.35818134570898	-0.447715780280749	-0.327533235513069	-0.31413441142268	2.46893923486626	-0.238633137806298	-0.335025543853736	7
chr1-121558520-121558784	-0.899814069169447	-0.899814069169447	-0.899814069169447	1.09619785229677	1.31872777683568	-0.899814069169447	0.83642578062485	0.347904866920486	3
chr1-121560287-121560541	-0.710044887067498	0.804483380768644	-0.710044887067498	-0.710044887067498	1.54956349890631	-0.710044887067498	-0.710044887067498	1.19617755566254	10
chr1-121566802-121567397	-1.03933884731064	-0.0910715560423541	-1.03933884731064	1.50638954712569	1.08281968449	-1.03933884731064	0.067867737389117	0.552011128969446	3
chr1-121567404-121567977	-0.735565170206708	0.0600990368541096	2.28881453546324	0.332459100482983	-0.396395060679557	-0.735565170206708	-0.602847218304985	-0.211000053402372	2
chr1-121568887-121569403	-0.549463532069262	-0.214811609431409	2.41862330663904	0.0494765273820172	-0.383034968836361	-0.549463532069262	-0.549463532069262	-0.221862659545498	2
chr1-12158919-12159281	1.42787905595554	-0.220503067040735	-0.951427295461391	-0.951427295461391	1.22958517043395	-0.951427295461391	0.755441909194064	-0.338121182158643	1
chr1-121598311-121598631	-0.899814069169447	-0.899814069169447	-0.899814069169447	1.09619785229677	1.31872777683568	-0.899814069169447	0.836425780624851	0.347904866920486	3
chr1-12159944-12160283	-0.864905392676193	0.336921080700932	-0.864905392676193	-0.864905392676193	0.928165912363383	-0.864905392676193	0.538359485531195	1.65617509210926	3
chr1-121620108-121620325	-0.588790514782985	-0.588790514782985	-0.588790514782985	-0.588790514782985	2.22753918437824	-0.588790514782985	0.513245009732337	0.203168379804348	10
chr1-121621750-121622220	-1.17503927956683	0.664226123488254	-1.17503927956683	1.01949909564841	0.959262008919392	-1.17503927956683	0.256657447031106	0.625473163613326	3
chr1-121631127-121631614	-0.738068992864242	-0.738068992864242	-0.738068992864242	0.38122718152455	1.75009791059883	-0.738068992864242	1.20918052082461	-0.388229641491021	10
chr1-121639895-121640190	-0.578214311244189	-0.0737242474912945	-0.578214311244189	-0.578214311244189	0.174462283115576	-0.578214311244189	2.36702447135541	-0.154905262002938	6
chr1-121644381-121644703	-0.655717896513037	1.37189536499615	-0.655717896513037	-0.655717896513037	-0.655717896513037	-0.655717896513037	1.71174407864895	0.194950038920092	6
chr1-121648386-121648693	-0.455786820783095	-0.455786820783095	-0.455786820783095	2.37090442651093	-0.455786820783095	-0.455786820783095	0.363816498187644	-0.455786820783095	5
chr1-121661186-121661981	0.0996079509709132	-1.23672165375711	2.13713533752134	-0.198315343827276	-0.903494924068872	0.101951472544678	-0.116752296352023	0.11658945696835	2
chr1-121700609-121700809	-0.767293614764436	0.101407316069721	-0.767293614764436	-0.767293614764436	0.0967483226504443	-0.767293614764436	1.93751728854943	0.933501531788147	6
chr1-121703065-121704027	-0.73153161704172	0.0546430974010776	1.70311185373737	0.431117497168129	-0.797262343664782	-1.52022731951447	0.601505142963219	0.258643688951177	2
chr1-121711759-121712263	-0.807038323404975	-0.807038323404975	-0.807038323404975	-0.3304124029947	1.31201625327141	-0.807038323404975	1.26593756306498	0.980611880278215	10
chr1-12172844-12173200	-0.597948388603868	-0.255369347329428	2.44044546136757	-0.138102730770047	-0.257206658010501	-0.597948388603868	-0.33128252777759	-0.262587420272271	2
chr1-121732330-121732856	-0.298029180617941	1.07336193227843	-1.49012453267205	0.721934958963042	0.695365218841088	-1.49012453267205	0.434045257191382	0.353570878688104	3
chr1-121733956-121734665	-1.19522819895266	0.755625750515155	1.68851634274715	-0.613307850557583	0.583463718013473	-1.19522819895266	-0.0563096901483854	0.0324681273355223	2
chr1-121738048-121738526	1.40818556307262	0.0903704142498781	-1.44176666449452	0.614829034547074	-0.135549553816761	-1.44176666449452	0.602734956356721	0.302962914579505	1
chr1-121746110-121746317	-0.925343863188762	-0.0396569476189025	-0.925343863188762	0.263518364955424	0.396061371873812	-0.925343863188762	0.108793235001966	2.04731556535399	3
chr1-121751305-121752292	-0.74298609104295	0.318764187696216	-0.74298609104295	2.107399931206	0.0490558551522104	-0.74298609104295	0.496724390117378	-0.74298609104295	5
chr1-12178063-12178300	-0.535402063034391	1.36098063826842	-0.535402063034391	-0.535402063034391	-0.535402063034391	-0.535402063034391	-0.535402063034391	1.85143173993793	9
chr1-121820720-121821005	-0.537489340456081	-0.537489340456081	-0.537489340456081	-0.537489340456081	1.7948481374803	-0.537489340456081	-0.537489340456081	1.43008790525619	10
chr1-121828282-121828710	-0.507532561459186	-0.507532561459186	-0.507532561459186	2.16207277279315	-0.507532561459186	-0.507532561459186	-0.507532561459186	0.88312259596197	5
chr1-121829946-121830324	2.43368070290359	-0.44802913487044	-0.44802913487044	-0.44802913487044	-0.44802913487044	-0.44802913487044	0.0687918470010164	-0.262326875552407	8
chr1-121860023-121860396	1.92270987776085	0.385536837237838	-0.928134721665386	0.247430796361544	-0.928134721665386	-0.928134721665386	0.605721621945367	-0.376994968309436	8
chr1-12186758-12187073	-1.00811569313854	1.20676714344827	-1.00811569313854	-0.512607536721005	1.19488834351396	-1.00811569313854	0.284944229727438	0.850354899446943	3
chr1-121868863-121869090	-0.701197230763388	0.643986147116738	-0.701197230763388	-0.701197230763388	1.30575615920091	-0.701197230763388	-0.701197230763388	1.55624384749929	10
chr1-12187458-12187811	-0.475506301561949	-0.475506301561949	2.45595754559397	-0.32761885534601	-0.146756273167446	-0.475506301561949	-0.218225195529467	-0.336838316865197	2
chr1-12187904-12188363	-0.889047494290899	-0.296308054912657	-0.889047494290899	-0.0934102118379327	1.76397464407449	-0.889047494290899	1.18721839508634	0.105667710462452	10
chr1-12188494-12188973	0.904122428591131	0.739740730081274	-1.19262732915123	-0.760322685883527	-0.231625111682308	-1.19262732915123	1.43966749120633	0.293671805989561	1
chr1-121886349-121886823	-0.473757553443033	0.0117179223087648	-0.473757553443033	-0.473757553443033	2.4234731671448	-0.473757553443033	-0.473757553443033	-0.0664033222383981	10
chr1-121950199-121950518	-0.908762000175336	0.762909291838821	-0.908762000175336	1.3351312108584	-0.908762000175336	-0.908762000175336	1.04309849212964	0.493909005874476	5
chr1-121954350-121954682	-0.823231664568439	0.791301455669039	-0.823231664568439	-0.823231664568439	1.58557948501373	-0.823231664568439	1.06191371416953	-0.14586799657854	10
chr1-122018569-122018793	-0.702885914221152	1.06460889093309	-0.702885914221152	1.66963170498398	-0.702885914221152	-0.702885914221152	-0.702885914221152	0.780188975188694	5
chr1-122047028-122047348	-0.546773052428178	-0.546773052428178	-0.546773052428178	-0.546773052428178	2.16091194533054	-0.546773052428178	0.865923790850266	-0.292970474039913	10
chr1-12216820-12217210	0.78933778530579	0.846104192250823	-1.57574731073697	0.374771133282639	0.411564412044032	-1.57574731073697	0.120919835307893	0.608797263282758	1
chr1-122171087-122171479	-0.358737607875588	-0.358737607875588	-0.358737607875588	-0.358737607875588	-0.358737607875588	2.47467195579631	-0.358737607875588	-0.322246308542786	7
chr1-122179225-122179533	-0.456344550987298	2.36953143377423	-0.456344550987298	-0.456344550987298	-0.456344550987298	-0.456344550987298	0.368535872149554	-0.456344550987298	9
chr1-122201275-122201668	1.34783362656066	-0.501418282845819	-1.32141202469824	0.329610876056241	1.12537589585081	-1.32141202469824	0.114737590634314	0.226684343140281	1
chr1-12221110-12221936	0.179644042919283	-0.0856519267249997	-0.96387988974962	-0.492339875062511	2.18078445838943	-0.96387988974962	-0.143537530600837	0.288860610578875	10
chr1-122285396-122285718	-1.03525621457945	-0.00288317114633081	-1.03525621457945	1.73626337121505	0.504998157646741	-1.03525621457945	0.170153106274457	0.697237179748429	5
chr1-122310272-122310733	-0.85661251093896	1.18126079208156	-0.85661251093896	-0.85661251093896	1.17033132490696	-0.85661251093896	-0.0634652760946749	1.13832320286199	9
chr1-122325715-122326019	-0.633426372923673	1.82875142780527	-0.633426372923673	-0.633426372923673	-0.633426372923673	-0.633426372923673	1.28314960993907	0.0552308268740209	9
chr1-122336614-122337420	-1.16790530419864	1.16477160945273	-1.16790530419864	0.5400026325794	0.730412629735846	-1.16790530419864	0.812936451786952	0.255592589040981	3
chr1-122339192-122339647	-1.08881457915852	1.46251060892564	-1.08881457915852	0.0527378492465544	0.814416913039974	-1.08881457915852	0.152415993859806	0.784362372403578	9
chr1-122345246-122345732	-0.798248539232862	0.0282240927137962	-0.798248539232862	0.311130043021686	1.0513417222213	-0.798248539232862	-0.798248539232862	1.80229829897466	3
chr1-122347022-122347329	-0.633426372923673	1.82875142780527	-0.633426372923673	-0.633426372923673	-0.633426372923673	-0.633426372923673	1.28314960993907	0.055230826874021	9
chr1-122350159-122350498	-0.835685626745673	1.21614386309333	-0.835685626745673	0.541405157920853	-0.835685626745673	-0.835685626745673	1.56005146420936	0.0251420217591545	6
chr1-122350859-122351059	-0.535402063034391	1.36098063826842	-0.535402063034391	-0.535402063034391	-0.535402063034391	-0.535402063034391	-0.535402063034391	1.85143173993793	9
chr1-122353994-122354598	-1.5144875084077	0.765613181739629	1.01333931386621	0.780955897632862	0.328158585499862	-1.5144875084077	0.260358410498469	-0.119450372421642	3
chr1-122358597-122358996	-0.173404940966867	-0.698847680988221	1.24848570450071	-0.833690286473411	-0.286971005582988	1.87308219240077	-0.558520398554081	-0.570133584335912	7
chr1-122361388-122361599	-0.535664368506515	-0.535664368506515	-0.535664368506515	1.36874069367404	-0.535664368506515	-0.535664368506515	-0.535664368506515	1.84524551736505	5
chr1-122368100-122368589	-0.482042143079754	-0.482042143079754	-0.482042143079754	-0.482042143079754	2.2897047999559	-0.482042143079754	0.602548058522624	-0.482042143079754	10
chr1-122372025-122372484	0.712066081421722	-0.153720042848216	-1.53323633149934	0.318495674309673	0.524940224608884	-1.53323633149934	0.882869653426421	0.781821072080203	1
chr1-122378452-122378930	-0.82323166456844	0.79130145566904	-0.82323166456844	-0.82323166456844	1.58557948501373	-0.82323166456844	1.06191371416953	-0.14586799657854	10
chr1-122382139-122383913	0.0478013061272064	-0.100997731108683	-1.3829808824779	0.042835404475091	-0.399326406624969	2.19658611938518	-0.142728242065291	-0.261189567710635	4
chr1-122384089-122384313	-0.776295193593659	-0.154525460345669	-0.776295193593659	2.14482160415394	0.615183724194217	-0.776295193593659	-0.413302844728377	0.136708557506869	5
chr1-122389407-122389797	-0.741274716800332	1.1498038804809	-0.741274716800332	1.79713007978968	-0.741274716800332	-0.741274716800332	0.362746635815412	-0.344581728884668	5
chr1-122396785-122397202	-0.0174697918742093	0.870585534977118	-1.07066218792655	1.53508489115971	-0.82930762849703	-1.07066218792655	-0.31512195817493	0.897553328262431	5
chr1-122399646-122399867	-0.698911766843944	1.73159439085286	-0.698911766843944	0.932328864219481	-0.698911766843944	-0.698911766843944	-0.698911766843944	0.830635579147376	9
chr1-122445762-122446274	-0.472273619541774	-0.382135160262122	-0.472273619541774	-0.351280289216078	-0.203308526169088	2.46405797816197	-0.261780446217955	-0.321006317213179	7
chr1-122455845-122456209	0.958220356596614	-0.480619791221236	1.84118751976642	0.0285671017974563	-0.175701829942017	-1.47884256143585	-0.313307448756152	-0.379503346805242	2
chr1-122481007-122481338	-0.930091241082757	0.43980577579536	-0.930091241082757	1.36843376699801	-0.419134982788409	-0.930091241082757	1.46916740373358	-0.0679982404902728	5
chr1-122538159-122538685	-0.855930343339941	1.6346608476787	-0.855930343339941	-0.855930343339941	1.00199494626155	-0.855930343339941	0.598089526312435	0.188976053107085	9
chr1-12283953-12284267	-0.740165522675097	-0.415894249437481	-0.740165522675097	-0.0872589566290444	1.92072471717329	-0.740165522675097	-0.36154306858047	1.164468125499	10
chr1-12285257-12285764	-0.802049132843436	0.0446914474610691	-0.802049132843436	-0.802049132843436	1.72454895929252	-0.802049132843436	1.17527678502458	0.263679339595568	10
chr1-12286481-12286965	-0.161610092646528	-0.304717336745535	-0.778455342067118	-0.651275136361849	-0.637096162141271	2.30802269444605	0.327827335284422	-0.102695959768167	7
chr1-12287743-12288118	-0.928233782165399	-0.354073613483006	-0.928233782165399	-0.157535552969813	0.785008762855537	-0.928233782165399	1.75334735130264	0.75795439879084	6
chr1-12292937-12293298	2.0248995568535	-0.778093781765371	-0.929351719721784	0.288854257913023	0.650338792610577	-0.929351719721784	-0.222910460234891	-0.104384925933269	8
chr1-12298012-12298301	1.98151469076064	0.308882899613986	-1.12055201410211	0.371799794851283	0.0642551583250271	-1.12055201410211	-0.564211074003744	0.078862558657032	8
chr1-12311093-12312913	-0.814106188735448	-0.0962854060349749	0.408176865971289	0.0673718403594172	0.96733207240311	-1.9854791946291	1.06068354426552	0.392306466400188	3
chr1-12321609-12322214	2.3023164064238	-0.379320915130384	-0.865970690209274	0.113878157767507	-0.13991100802743	-0.865970690209274	-0.0136448106210281	-0.151376449993912	8
chr1-12322499-12322908	-0.879353702902804	-0.383520297367944	-0.879353702902804	-0.21379390188303	1.33993004039753	-0.879353702902804	0.278526604848907	1.61691866271295	10
chr1-12329814-12330135	2.43480152889449	-0.42099647812956	-0.42099647812956	-0.42099647812956	-0.42099647812956	-0.42099647812956	0.0911773398828736	-0.42099647812956	8
chr1-12330358-12330950	-1.01980346546175	1.01852398364709	-1.01980346546175	-0.472591923722802	0.804852526181413	-1.01980346546175	1.36016850468717	0.348457305592385	3
chr1-12344687-12345034	-0.788169080992055	-0.412202832581445	-0.788169080992055	-0.283507598548383	0.473911751723168	2.27368038842587	-0.239441536424509	-0.236102010610594	7
chr1-12345516-12346353	0.580813776042422	-0.615516361756718	2.20285840115039	-0.17241735261744	-0.083087870535894	-0.973670089940839	-0.416091483385931	-0.52288901895599	2
chr1-12346536-12346850	-0.0206762101168065	0.289686064350139	-1.37714155331833	0.5805760278698	1.42054467063526	-1.37714155331833	0.812339036374154	-0.328186482475889	3
chr1-12358190-12359145	1.86143411492659	0.0507635257259189	-1.2054236985736	0.269989708431893	0.668751413678219	-1.2054236985736	-0.28871304433134	-0.151378321284077	1
chr1-123657566-123657803	-0.353553390593274	-0.353553390593274	-0.353553390593274	2.47487373415292	-0.353553390593274	-0.353553390593274	-0.353553390593274	-0.353553390593274	5
chr1-123718773-123718996	-0.353553390593274	-0.353553390593274	-0.353553390593274	2.47487373415292	-0.353553390593274	-0.353553390593274	-0.353553390593274	-0.353553390593274	5
chr1-12375568-12376026	-0.718350375979255	1.75292760423442	-0.718350375979255	-0.244463305265793	-0.718350375979255	-0.718350375979255	1.34271350752352	0.022223697424873	9
chr1-123784022-123784336	-0.84423297841752	0.598532684623376	-0.84423297841752	0.124083009263701	-0.84423297841752	-0.84423297841752	1.68264893083992	0.971667288943081	6
chr1-123805690-123806429	-1.06677004456491	-0.100423320818019	-1.06677004456491	0.878928427926995	1.09584904328135	-1.06677004456491	0.0615462703472781	1.26440971295712	3
chr1-12381814-12382064	-0.43116674178617	2.4200626467671	-0.43116674178617	-0.43116674178617	-0.43116674178617	-0.43116674178617	-0.43116674178617	0.166937803949926	9
chr1-123820946-123821297	-0.861953995520888	-0.211458509381613	2.02272551839079	0.0112095337739905	0.917314611749047	-0.861953995520888	-0.60877893535138	-0.407104228139053	2
chr1-123924909-123925322	-0.160070904929744	-0.475677097011997	2.36652410989859	-0.0785348655396819	-0.353329130415435	-0.978554043837352	-0.0978076467839679	-0.22255042138041	2
chr1-123926615-123926918	-0.689927029588247	-0.689927029588247	-0.689927029588247	0.743242300974451	0.903022440337205	-0.689927029588247	1.80337040662958	-0.689927029588247	6
chr1-123957803-123958349	-0.122542138518405	-0.124738696145267	-1.49693625698003	-0.221769153211101	-0.709529587061053	1.94155764739004	0.105255644876205	0.628702539649607	4
chr1-123964024-123964293	-0.740178504834671	0.0761861663187634	-0.740178504834671	-0.740178504834671	0.477801044392618	-0.740178504834671	2.11940870567138	0.287318102955924	6
chr1-123990729-123990929	-0.462123339372896	-0.462123339372896	-0.462123339372896	2.35451475444798	-0.462123339372896	-0.462123339372896	-0.462123339372896	0.418225281789395	5
chr1-124017139-124017742	-0.979783451285793	-0.0204058008116239	-0.979783451285793	0.629938662595446	1.88291357506224	-0.979783451285793	0.420440490845116	0.0264634261662005	10
chr1-124036601-124037032	-0.513101892033597	-0.0622042618323588	1.02646243083817	-1.53223527354935	0.209229954713164	1.70274964886519	-0.268556510655091	-0.562344096346129	7
chr1-12404464-12405120	2.31938119989264	0.230984765279718	-0.695050242811274	-0.695050242811274	-0.00424885124090695	-0.695050242811274	-0.154426271035601	-0.306540114462029	8
chr1-124068490-124068783	-1.04048925473332	1.15506075607321	-1.04048925473332	-0.15635973945082	-0.0577905514602437	-1.04048925473332	1.01034805781497	1.17020924122286	9
chr1-124072171-124072383	-0.537326180977971	1.80003944484484	-0.537326180977971	-0.537326180977971	-0.537326180977971	-0.537326180977971	-0.537326180977971	1.42391764102299	9
chr1-124181904-124182351	2.4064326459296	-0.0715140729993756	-0.521199123148279	0.0824154965158039	-0.521199123148279	-0.521199123148279	-0.521199123148279	-0.332537576852914	8
chr1-124254185-124254570	-1.07138836208236	0.815790853496641	-1.07138836208236	0.898855465855879	1.43135556708125	-1.07138836208236	-0.0920595855102161	0.160222785323534	3
chr1-124285941-124286272	1.86359848958458	-0.149033435413068	-1.21194222032182	-0.260776833602291	0.550071481612736	-1.21194222032182	0.442808666090054	-0.0227839276283816	1
chr1-124303385-124303850	-0.503359363426106	-0.392428318453622	2.44824155963171	-0.056649379419526	-0.337855209553304	-0.503359363426106	-0.244310918811118	-0.410279006541929	2
chr1-12430528-12430789	2.45867357477768	-0.411430584776969	-0.411430584776969	-0.411430584776969	-0.0825672510011948	-0.411430584776969	-0.411430584776969	-0.318953399891643	8
chr1-124315051-124315352	-0.864530851348695	0.972359324674607	-0.864530851348695	1.60113654096922	-0.864530851348695	-0.864530851348695	0.207855023916028	0.676772515834931	5
chr1-124398021-124398238	-0.9046800986892	1.18345438049276	-0.9046800986892	0.496776875521432	0.653021490777301	-0.9046800986892	-0.9046800986892	1.2854676479653	3
chr1-12446494-12447110	-0.862196981814478	-0.378841582299357	-0.862196981814478	2.05745030232207	0.580092260776605	-0.862196981814478	0.125451754504051	0.202438210140067	5
chr1-12463357-12463981	1.46358449734022	-0.414015742405022	-1.51031662957517	-0.284007900040496	-0.283592739301006	1.46575573852945	-0.230264504753379	-0.2071427197946	4
chr1-12472387-12472649	-0.634766648670003	-0.289643359973133	2.42619257976814	-0.325926105605478	-0.291494315893411	-0.634766648670003	-0.0974740079458476	-0.15212149301026	2
chr1-125031507-125031852	1.52325759209338	-0.519818122340125	-1.18553127375308	-0.0685434214705464	-0.192317048880974	1.52523527517948	-0.699722847457593	-0.382560153370538	4
chr1-125069776-125070480	-0.436702759772865	-0.348018557604558	-0.436702759772865	-0.317661486454329	-0.0397641792684375	2.45225526241879	-0.436702759772865	-0.436702759772865	7
chr1-125072571-125072783	-1.06607297094723	-0.039349463429457	-1.06607297094723	0.0824073548669114	0.976361052401175	-1.06607297094723	0.732146326487257	1.44665364251579	3
chr1-125232722-125233058	-0.532598221861988	1.90774564369925	-0.532598221861988	-0.532598221861988	1.28784368747268	-0.532598221861988	-0.532598221861988	-0.532598221861988	9
chr1-125296159-125296514	-0.373613351899049	-0.373613351899049	2.47174966014635	-0.230069548752052	-0.373613351899049	-0.373613351899049	-0.373613351899049	-0.373613351899049	2
chr1-125300904-125301741	-0.447933032652566	-0.358865345357223	-0.447933032652566	-0.328377005221066	-0.0492780242134164	2.45351732083434	-0.447933032652566	-0.373197848084935	7
chr1-125406736-125407477	2.10668027996412	-0.683867548871139	-0.683867548871139	-0.683867548871139	-0.0443723869994457	-0.683867548871139	0.817546975887466	-0.144384673367583	8
chr1-12546354-12546876	-1.03010452755992	0.476719458744993	-1.03010452755992	0.992513273705615	0.0939524438248616	-1.03010452755992	1.60897011149402	-0.0818417050897334	6
chr1-12562691-12563050	-0.610526453824766	1.88683552218456	-0.610526453824766	-0.610526453824766	1.25244968985106	-0.610526453824766	-0.610526453824766	-0.0866529429117894	9
chr1-12571450-12571730	-0.586751417267575	-0.586751417267575	-0.586751417267575	0.951128204803034	-0.586751417267575	-0.586751417267575	2.088711444762	-0.106082563227165	6
chr1-12574587-12574863	-0.499953934132066	-0.167713855934074	2.44674183147993	-0.202642192099518	-0.169495716967028	-0.499953934132066	-0.499953934132066	-0.407028264083112	2
chr1-12575293-12575959	-1.05019820787111	1.74576471681179	-1.05019820787111	0.66994320601063	0.340285637969497	-1.05019820787111	0.174024878788162	0.220576184033246	9
chr1-125790310-125790581	1.33315321248576	-0.656945558671169	-1.01809846759884	0.436233908076764	-0.479274492528545	-1.01809846759884	1.51201650650326	-0.108986640668392	1
chr1-125834740-125835013	-0.63986732886033	-0.63986732886033	2.20319489390504	-0.209584132327954	-0.480449230054805	-0.63986732886033	0.732506431252886	-0.326065976194172	2
chr1-125931532-125931843	-0.353553390593274	-0.353553390593274	-0.353553390593274	-0.353553390593274	2.47487373415292	-0.353553390593274	-0.353553390593274	-0.353553390593274	10
chr1-125960630-125960882	-0.353553390593274	-0.353553390593274	-0.353553390593274	-0.353553390593274	-0.353553390593274	-0.353553390593274	2.47487373415292	-0.353553390593274	6
chr1-125961205-125961514	1.84189885251626	-0.5726538361712	-1.01083446314162	0.165509880106339	-0.357088580479269	-1.01083446314162	1.03566225750612	-0.0916596471950138	8
chr1-125989946-125990156	2.25284194089338	-0.664702625235441	-0.664702625235441	-0.063167769575793	-0.664702625235441	-0.664702625235441	0.381792915401756	0.0873434142224146	8
chr1-125994409-125995058	-0.261402705614809	0.0397975743591832	2.17002049205034	-0.561864260741623	0.575464407647879	-1.0490552099371	-0.625269995352342	-0.287690302411531	2
chr1-126002716-126003252	-1.01094047663524	0.240957660329973	-1.01094047663524	0.482774622266308	-0.180817816223352	-1.01094047663524	1.75010331198369	0.739803651549114	6
chr1-126020537-126020759	-1.10022873723494	1.02793092946303	-1.10022873723494	-0.28404588889763	0.714124958305978	-1.10022873723494	1.02965210780666	0.813024105026798	3
chr1-126020863-126021095	0.86431957545729	1.78650577622071	-0.85616818230218	-0.501440660041485	0.720932322161688	-0.85616818230218	-0.85616818230218	-0.301812466891661	1
chr1-126021831-126022616	-0.00519312775651246	0.343302210065834	-1.52832234452498	0.983969187735665	0.565962702226019	-1.52832234452498	0.930171617316429	0.238432099462533	3
chr1-126022916-126023173	-0.776495667406529	0.7648090975167	-0.776495667406529	-0.362715360875321	-0.776495667406529	-0.776495667406529	1.02314753495433	1.68074139803041	6
chr1-126030925-126031158	-0.619525368871553	-0.619525368871553	-0.619525368871553	-0.619525368871553	0.0462870637704586	-0.619525368871553	1.98581218679173	1.06552759379557	6
chr1-126080707-126080986	-0.936174410034708	1.30335167157409	-0.936174410034708	-0.506727596241535	1.45044892820132	-0.936174410034708	0.558050476011427	0.00339975055882128	10
chr1-126123370-126123575	-0.58767342501526	2.23616691411139	-0.58767342501526	-0.58767342501526	0.465587423007426	-0.58767342501526	0.236612787957483	-0.58767342501526	9
chr1-126126474-126126696	0.741761226337207	-0.342560982945243	2.21193986338755	-0.376688340591866	-0.667182113465116	-0.667182113465116	-0.414494812775481	-0.48559272648194	2
chr1-12612887-12613175	-0.407171193683787	2.45055362450375	-0.407171193683787	-0.407171193683787	-0.407171193683787	-0.407171193683787	-0.407171193683787	-0.00752646240102558	9
chr1-126179284-126179680	-0.610920179639419	-0.105626138762448	-0.610920179639419	0.0673386822050773	0.142955912603796	-0.610920179639419	2.33901226251125	-0.610920179639419	6
chr1-126181806-126182043	-0.719523072865057	0.960509085086841	-0.719523072865057	-0.719523072865057	-0.719523072865057	-0.719523072865057	1.24209965199323	1.39500662724521	6
chr1-126184001-126184247	-0.440951635004294	-0.440951635004294	2.43643264128149	-0.295792412653779	-0.440951635004294	-0.440951635004294	0.0641179463937571	-0.440951635004294	2
chr1-126252824-126253157	-0.588250994554555	-0.218813204898823	-0.588250994554555	-0.0923526968042899	-0.450454832982344	2.42043104810833	-0.0490518189762971	-0.433256505337462	7
chr1-126255062-126255396	-1.12207983600884	0.955915615046726	-1.12207983600884	-0.0760907319926528	0.428058265384653	-1.12207983600884	1.00092280694237	1.05743355264541	3
chr1-12625870-12626597	0.839955649794822	1.79727906255995	-0.946086269413489	-0.209599512332972	0.691105043964538	-0.946086269413489	-0.62576812834005	-0.600799576819311	1
chr1-126264009-126264588	-1.0211993530543	0.184553411155496	2.18701073160138	-0.0501063679487272	-0.121734775442888	-1.0211993530543	0.105080051367603	-0.262404344624268	2
chr1-126264982-126265410	-0.840314923094308	-0.840314923094308	-0.840314923094308	1.27933698821617	1.51565119796607	-0.840314923094308	0.0815793994121679	0.484692106782824	3
chr1-12626782-12627190	-0.521864163150375	-0.521864163150375	-0.521864163150375	2.04714574988273	-0.521864163150375	-0.521864163150375	-0.521864163150375	1.08403922901952	5
chr1-126277480-126278266	-0.50345040750516	-0.473837794873031	0.284468022370144	-0.463701241049029	-0.415089022306647	2.39051242003267	-0.365146450389422	-0.453755526279527	7
chr1-12629059-12629264	0.769937991388504	-0.328228248793546	-1.26672360269593	1.25277094538707	1.06693149959004	-1.26672360269593	-0.536192422216169	0.308227440035962	1
chr1-126304274-126304513	-0.843054776872778	-0.0417517437321387	-0.843054776872778	-0.843054776872778	1.54796174205657	-0.843054776872778	1.02816445171958	0.837844657447095	10
chr1-126364169-126364516	-0.766724197175682	1.9788847686112	-0.766724197175682	0.154637159556642	-0.766724197175682	-0.766724197175682	0.836176353081651	0.0971985074532303	9
chr1-126385119-126385535	0.757429309277434	0.918152166314417	-1.37978765494523	-0.718815490365998	0.334424024312521	-1.37978765494523	0.92001065668861	0.548374643663472	1
chr1-126386814-126387279	-0.58522344594196	-0.135078766722625	2.40908588158427	-0.434165550393277	0.0863722671699106	-0.58522344594196	-0.453825063468858	-0.301941876285498	2
chr1-126398096-126398788	1.10686770635943	0.384172682825773	-1.44503314149618	1.0103195049167	0.504319155230786	-1.44503314149618	0.233094976508827	-0.348707742849171	1
chr1-126403003-126403256	1.17262361037113	-0.356745283689352	-1.31012088999547	0.737432894794758	0.396751588313588	-1.31012088999547	-0.419584005541772	1.08976297574258	1
chr1-126403716-126404071	0.132976742614808	0.483001667471136	-1.39683766746387	-0.45059331421265	0.706639442724736	-1.39683766746387	1.34681186703851	0.574838929291197	6
chr1-126410865-126411338	1.49738940469339	0.959161588192162	-0.822571920850039	1.09073232450504	-0.822571920850039	-0.822571920850039	-0.406497868405769	-0.673069686434702	1
chr1-126425844-126426275	0.502313962157301	0.346500882651318	-1.48513987040953	0.15394083900989	-0.118776860354621	-1.48513987040953	1.00994301196478	1.07635790539038	1
chr1-126427016-126427450	-0.41479236090801	-0.103429640534252	2.09866659494107	-0.221762752449537	0.263718201166523	-1.22902011154678	-0.790936464085759	0.397556533416739	2
chr1-126437604-126438118	0.654990558855179	-0.195402349932565	0.714834804444477	-0.25356758552355	-0.363383761537505	-2.09888359666724	1.11142908689391	0.429982843467295	6
chr1-126448597-126449106	-0.598711610390485	-0.598711610390485	-0.598711610390485	-0.598711610390485	0.73774016438999	-0.598711610390485	0.0985634437568931	2.15725444380554	3
chr1-126451883-126452221	-0.658416159495944	0.467676902346992	-0.658416159495944	0.853144509478064	-0.658416159495944	-0.658416159495944	1.97125938565467	-0.658416159495944	6
chr1-12647528-12647830	2.40327856314052	-0.0474040042075749	-0.492141296086592	0.104831921500018	-0.492141296086592	-0.492141296086592	-0.492141296086592	-0.492141296086592	8
chr1-126496851-126497236	0.109197437248674	-0.381220838032785	-0.470219429095793	-0.35075614990217	-0.470219429095793	2.42898005997753	-0.470219429095793	-0.395542222003869	7
chr1-126520219-126520524	-0.829454665076541	-0.829454665076541	-0.829454665076541	1.86850688858443	0.669920298904898	-0.829454665076541	0.3439622650283	0.435429207788537	5
chr1-12654279-12654721	-0.853648464626358	-0.289366075454727	2.14918346787259	-0.550672771206985	0.493366043542599	-0.853648464626358	0.332302932003139	-0.427516667503904	2
chr1-126594791-126595081	-0.755960168491947	-0.307827927043162	-0.755960168491947	-0.154429892153538	1.24981956961024	-0.755960168491947	1.86025876638629	-0.37994001132399	6
chr1-126595398-126595790	-1.00906306819333	-0.215697971273258	-1.00906306819333	0.588344176300107	1.35826735965112	-1.00906306819333	1.30678992881873	-0.0105142889166972	3
chr1-12664110-12665572	0.197096492622003	0.194331312558011	-1.53308675864355	0.250545862426768	0.845895189422699	-1.53308675864355	1.10446455121779	0.473840109039828	1
chr1-126692460-126692732	-0.643260071232371	-0.643260071232371	-0.643260071232371	1.71472336903943	-0.643260071232371	-0.643260071232371	1.40784231454275	0.093734672579683	5
chr1-126700065-126700407	-0.568696007199245	-0.116067467735836	2.44213566578711	-0.416804586966992	-0.231045246489492	-0.568696007199245	-0.304449151944626	-0.236377198251671	2
chr1-126715402-126715653	-0.381838695137319	-0.381838695137319	-0.381838695137319	-0.381838695137319	-0.381838695137319	2.46853933945928	-0.177507168635359	-0.381838695137319	7
chr1-126730812-126731119	-1.07210845147815	1.31927337988356	-1.07210845147815	-0.269617333455088	0.711808876103532	-1.07210845147815	1.02204295598557	0.432817475916868	9
chr1-126733708-126733917	-0.671328669036797	1.88859962148682	-0.671328669036797	1.23767426156995	-0.246962177018411	-0.671328669036797	-0.671328669036797	-0.193997029891168	9
chr1-126734428-126734636	2.14532958513566	-0.53737087531198	-0.53737087531198	-0.53737087531198	-0.53737087531198	-0.53737087531198	0.906017908521859	-0.364493117097615	8
chr1-12676237-12676642	2.46474605601926	-0.402026706373982	-0.402026706373982	-0.402026706373982	-0.402026706373982	-0.402026706373982	-0.144955662224914	-0.309656861924436	8
chr1-126765603-126765891	2.39747256291809	-0.580925518533788	-0.580925518533788	-0.171537825237905	-0.353410913273	-0.580925518533788	0.131289894081129	-0.26103716288695	8
chr1-126776608-126776925	-0.507828504255412	0.0312081062751722	-0.507828504255412	2.38637826150383	-0.507828504255412	-0.507828504255412	0.121556153498059	-0.507828504255412	5
chr1-126789484-126789927	-0.972370399899411	0.294528052696598	-0.972370399899411	1.57847633393197	-0.0272925071793193	-0.972370399899411	1.24649497979348	-0.175095659544499	5
chr1-126792159-126792844	-0.213009315124049	-0.339568400513317	-0.622852566165376	-0.32709958503827	-0.294126891907246	2.45321601166774	-0.218583636129375	-0.437975616790109	7
chr1-126796161-126796459	1.89651135134866	-0.651785849715797	-0.651785849715797	-0.651785849715797	1.10015373102103	-0.651785849715797	0.262264166209292	-0.651785849715797	8
chr1-126799706-126800356	-0.63395964354141	-0.63395964354141	-0.63395964354141	-0.63395964354141	1.82347861824051	-0.63395964354141	1.28924151049494	0.057078088971602	10
chr1-126802840-126803423	-0.533134661705643	2.18825571479651	-0.533134661705643	-0.533134661705643	0.820262882784862	-0.533134661705643	-0.533134661705643	-0.342845289053156	9
chr1-126811616-126811926	-0.687496807445648	-0.0653673159529312	-0.687496807445648	-0.687496807445648	0.240692547611444	-0.687496807445648	2.21812221309595	0.356539785028128	6
chr1-12682283-12683213	-1.06362791698139	-0.058293219444403	-1.06362791698139	1.36541102393586	1.03625220154217	-1.06362791698139	0.814514597796409	0.0329991471141525	3
chr1-126830983-126831244	-0.353553390593274	-0.353553390593274	-0.353553390593274	2.47487373415292	-0.353553390593274	-0.353553390593274	-0.353553390593274	-0.353553390593274	5
chr1-126859054-126859306	2.33599819409452	-0.614554719203363	-0.614554719203363	-0.614554719203363	0.0616079659164195	-0.614554719203363	-0.0853870584883588	0.145999775290871	8
chr1-126860315-126860799	-0.924979972419586	0.62682408156798	-0.924979972419586	1.15801481144241	-0.924979972419586	-0.924979972419586	0.886922307201176	1.02815868946678	5
chr1-126867940-126868472	-0.911714703678957	1.11673289806577	-0.911714703678957	0.4496832649996	-0.911714703678957	-0.911714703678957	0.864612415834734	1.21583023581572	9
chr1-12687747-12688281	-0.818248775262237	1.95832804467758	-0.818248775262237	-0.285818240799089	0.957120512005861	-0.818248775262237	-0.355111706169416	0.180227716071781	9
chr1-12688639-12688859	-0.537326180977971	1.80003944484484	-0.537326180977971	-0.537326180977971	-0.537326180977971	-0.537326180977971	-0.537326180977971	1.42391764102299	9
chr1-126890772-126891132	-0.353553390593274	-0.353553390593274	2.47487373415292	-0.353553390593274	-0.353553390593274	-0.353553390593274	-0.353553390593274	-0.353553390593274	2
chr1-126915801-126916107	-0.56749652317525	-0.454635522228072	2.4354557581771	-0.2645086869593	-0.230729399569166	-0.56749652317525	-0.303941205903072	-0.0466478971669943	2
chr1-126950118-126950616	-0.462123339372896	-0.462123339372896	-0.462123339372896	2.35451475444798	-0.462123339372896	-0.462123339372896	-0.462123339372896	0.418225281789395	5
chr1-126951318-126951797	1.81108224340086	-0.217871433715388	-1.11754838377341	0.0900927416097727	-0.446409513607934	-1.11754838377341	0.983395627222765	0.014807102636736	8
chr1-126953335-126953767	1.18045005892014	-0.579091033142471	1.93363514572987	-0.326917069744347	-0.580803561255367	-0.898403518023187	-0.2770159811753	-0.45185404130933	2
chr1-126959845-126960282	-0.904074420427784	1.28786202280355	-0.904074420427784	-0.413699774857952	-0.359029243233928	-0.904074420427784	0.802143847731002	1.39494640884068	9
chr1-12697562-12697935	-0.842142842402384	1.34102643339801	-0.842142842402384	-0.109522927843178	-0.0278451319596736	-0.842142842402384	1.70694792550486	-0.384177771892869	6
chr1-126985677-126985877	2.10880105345925	-0.333395689211049	-0.776593017189052	0.413219214616281	0.545868134851495	-0.776593017189052	-0.776593017189052	-0.404713662148821	8
chr1-126987065-126987605	1.7343488397472	0.225661000374495	-1.31157705676573	0.213576294458948	-0.314407328446148	-1.31157705676573	0.561356723520166	0.2026185838768	1
chr1-12698982-12699200	-0.877352865271525	0.379693138251255	-0.877352865271525	0.809986629482431	1.93583169334997	-0.877352865271525	-0.143482982176948	-0.349969883092137	10
chr1-126996652-126997095	-0.708851067528862	0.840734148206166	-0.708851067528862	-0.708851067528862	1.60306071557608	-0.708851067528862	1.10046047386206	-0.708851067528862	10
chr1-127005879-127006079	-0.894963854327056	0.696560989061275	-0.894963854327056	-0.894963854327056	1.47951997603682	-0.894963854327056	0.963316825117217	0.440457627092914	10
chr1-12701885-12702514	-1.0706188886295	0.779081698538248	-1.0706188886295	0.998433507126864	0.769161434201738	-1.0706188886295	1.0891104289303	-0.423930402908661	3
chr1-127026786-127027617	-0.0608791555521339	-0.712325426173155	2.31502538356945	0.280275335758085	-0.477785297169777	-0.830546551202085	-0.278401773931215	-0.235362515299173	2
chr1-127031380-127031618	-0.952852767410117	0.204044504308735	-0.952852767410117	0.600056555298646	0.773186179767171	-0.952852767410117	1.74875739854866	-0.467486335692863	6
chr1-127060114-127060483	-0.498583601461214	-0.408266110962518	-0.498583601461214	-0.498583601461214	-0.0943346417058273	2.44358007979105	-0.287672350773729	-0.157556171965331	7
chr1-127080731-127080957	-0.521864163150375	-0.521864163150375	-0.521864163150375	2.04714574988273	-0.521864163150375	-0.521864163150375	-0.521864163150375	1.08403922901952	5
chr1-127081226-127081726	-0.636008758972804	-0.290990729263607	2.42401690896611	-0.0957026465879774	-0.37863303023949	-0.636008758972804	-0.233162179899898	-0.15351080502953	2
chr1-127086784-127087351	0.561565687019963	-0.244057212407145	1.15968883825023	-0.74893024973714	-0.963196989529791	1.66415432906413	-0.69453650036563	-0.734687902294619	7
chr1-127103979-127104179	-0.678497823362662	-0.678497823362662	-0.678497823362662	0.856094090233988	1.88002124676971	-0.678497823362662	0.656373779809616	-0.678497823362662	10
chr1-127113737-127114037	-1.01146787981126	0.75170439283909	-1.01146787981126	-0.22256272615191	0.30381917616737	-1.01146787981126	1.73346275063364	0.467980045945579	6
chr1-127125742-127126145	-0.735892176576563	-0.290473701110499	1.25796917111417	-0.582766829385362	-0.19764746779702	1.85008813768747	-0.918437364690426	-0.382839769241766	7
chr1-127126333-127126584	1.6863376440119	0.323713801169027	-1.2605194016939	-0.0453624863770643	0.765427766080971	-1.2605194016939	-0.467762165087671	0.258684243590648	1
chr1-127128163-127128556	-0.473328168100491	-0.383220007403539	-0.473328168100491	-0.231422847344507	-0.406109496821938	2.46201642930992	-0.210300143783078	-0.28430759775588	7
chr1-127129926-127130346	2.1651026471577	-0.308175995837175	-0.945158659380994	-0.303889762304639	0.00519096355471203	-0.945158659380994	0.542336281991543	-0.210246815800157	8
chr1-12714253-12714560	-0.258269899180027	-0.779452384965262	1.35058067794769	-0.564539176784082	-0.540579089429573	1.82836261709961	-0.592509174717698	-0.443593569970661	7
chr1-127144730-127145387	-0.16745798956923	0.0180959308397568	2.33597406489291	0.024801568976842	-0.235045876652592	-0.978437554538138	-0.542101547125947	-0.455828596823598	2
chr1-127152097-127152918	-0.155473464517364	0.323042168639314	1.78931344038136	-0.68528791678632	-1.21830811432214	0.956257003150535	-0.886817938120334	-0.122725178425047	2
chr1-127153043-127154044	-0.646021168421393	1.09216056347024	-1.33228828882991	-0.0588467852782375	1.02673508312952	-1.33228828882991	0.636971723938607	0.613577160821095	3
chr1-127164628-127164888	-0.657576078134582	1.96833426562446	-0.657576078134582	-0.657576078134582	-0.657576078134582	-0.657576078134582	0.875443804662706	0.44410232038574	9
chr1-127165089-127165304	2.44985016582171	-0.245878693578416	-0.470133871820064	-0.470133871820064	-0.135555183449421	-0.470133871820064	-0.470133871820064	-0.187880801513619	8
chr1-127171639-127172059	-0.660869807007635	-0.0330411079655155	-0.660869807007635	-0.660869807007635	0.275822510619073	-0.660869807007635	2.27136702555542	0.129330799821561	6
chr1-127178848-127179454	-0.858279079199935	0.857339388153614	-0.858279079199935	0.293162789189265	1.70134688374249	-0.858279079199935	-0.858279079199935	0.58126725571437	10
chr1-127180048-127180321	-0.502366719085501	-0.281234604745125	2.43952278067843	-0.502366719085501	-0.00748789386007617	-0.502366719085501	-0.37326866026773	-0.270431464548996	2
chr1-127204442-127204647	-0.513857328725236	-0.513857328725236	-0.513857328725236	-0.513857328725236	2.11725223473769	-0.513857328725236	-0.513857328725236	0.965891737613727	10
chr1-127213521-127213885	-0.642255505300135	-0.642255505300135	-0.642255505300135	0.884736103195681	-0.642255505300135	-0.642255505300135	2.01426538263565	0.312276040669341	6
chr1-127237660-127237899	-0.447235920843207	-0.447235920843207	-0.447235920843207	-0.447235920843207	2.39040236692613	-0.447235920843207	0.293013158133115	-0.447235920843207	10
chr1-127248416-127248690	-0.57580821383989	-0.57580821383989	-0.57580821383989	2.11485274541486	0.919509491260298	-0.57580821383989	-0.57580821383989	-0.155321167475713	5
chr1-127250536-127250956	0.0863124634247956	-0.633528644874176	2.3084070543092	-0.485112911244768	0.356244548726355	-0.633528644874176	-0.504428558701071	-0.494365306766158	2
chr1-127262928-127263463	-0.384552911504998	-0.384552911504998	-0.384552911504998	-0.266855430873706	-0.384552911504998	2.47179322276112	-0.282173234362424	-0.384552911504998	7
chr1-127275921-127276205	-0.627290762848118	-0.627290762848118	-0.627290762848118	2.05875280629951	0.865460857084484	-0.627290762848118	-0.627290762848118	0.212240150856598	5
chr1-127279007-127279445	0.55523221505884	-0.772530864328949	-1.36128646340259	1.00958279426292	0.834706040019882	-1.36128646340259	0.357306179398895	0.738276562393598	1
chr1-127283284-127283578	-0.718912918465361	-0.718912918465361	-0.718912918465361	1.21018608653396	1.42525607253647	-0.718912918465361	0.959122433256376	-0.718912918465361	3
chr1-127292273-127292524	1.08185371283002	0.898485142826001	-1.25708065893295	1.15410881534242	-0.721079376596165	-1.25708065893295	0.00134967576151467	0.0994433477021092	1
chr1-127295931-127296967	-0.220771840461585	-0.842250111520166	-0.65276022248491	-0.537876992162958	0.774708760077206	2.14824802752467	-0.125670254261954	-0.543627366710304	7
chr1-127300349-127300681	-1.03708727027786	-0.0211409970220799	-1.03708727027786	1.00847780841678	0.857595687693155	-1.03708727027786	-0.147415328246489	1.41374463999222	3
chr1-127310911-127311271	-0.63667163158414	2.09146809465634	-0.63667163158414	0.583993826532854	-0.63667163158414	-0.63667163158414	-0.63667163158414	0.507896236731502	9
chr1-12731096-12731523	-0.775381595516889	1.78658811531977	-0.775381595516889	1.28798569510418	-0.0109127683370022	-0.775381595516889	-0.177105189748268	-0.560411065788012	9
chr1-127317147-127318369	0.0461362821544843	-0.908113131362593	1.00650632305054	-0.0541499198175851	-0.0735347317820057	1.81649594315988	-0.623770448747336	-1.20957031665539	7
chr1-127345450-127345762	-0.467455409072205	-0.193174469645794	2.38585219842431	-0.291158596074883	-0.227161084685479	-0.865192834131194	0.0621273179776434	-0.403837122792399	2
chr1-127347103-127347348	-0.42795595966189	-0.319142355764015	2.46730508999182	-0.208864346178147	-0.42795595966189	-0.42795595966189	-0.364430021432227	-0.291000487631765	2
chr1-127350012-127351470	0.336129467716343	0.822975736784525	-1.48588440975457	0.533288206462275	1.22813425300685	-1.48588440975457	0.0254247176165215	0.025816437922612	1
chr1-127355612-127356060	-0.772143856189721	-0.303502191417157	-0.772143856189721	-0.268895709253522	-0.492466901133671	2.28113071555084	0.431675902367024	-0.103654103734068	7
chr1-127357519-127357786	-0.787247133068863	-0.242324006406979	-0.787247133068863	1.40711244640077	-0.787247133068863	-0.787247133068863	0.48526849527947	1.49893159700219	5
chr1-127357888-127358492	-0.964874973366109	0.555111384730944	1.48094919104015	0.366472249601343	0.421662586199525	-1.75719262916396	-0.336208519466636	0.234080710424742	2
chr1-127369077-127369371	2.4221317039225	-0.473522164875863	-0.473522164875863	-0.473522164875863	-0.473522164875863	-0.473522164875863	0.0457996127768953	-0.100320492320081	8
chr1-127372457-127372902	-0.987488510312526	-0.413409610453575	-0.987488510312526	0.553689772936127	1.58201155887782	-0.987488510312526	1.02341266886099	0.216761140716213	3
chr1-127389497-127389888	-0.92358954610564	0.0727423725459779	-0.92358954610564	-0.0320018123692666	1.55388149929024	-0.92358954610564	1.4030651240184	-0.226918545168429	10
chr1-127390890-127391415	1.30504918209628	-1.03824199937864	-1.03824199937864	0.894302701369286	-0.501242289886013	-1.03824199937864	0.642790606119317	0.773825798437051	1
chr1-127391813-127392256	-0.607453972943655	-0.607453972943655	-0.607453972943655	2.17348270365636	-0.607453972943655	-0.607453972943655	0.602051097076333	0.261736063985583	5
chr1-127393282-127393662	-0.601467934253211	-0.145388585085987	2.43231811798199	-0.295369073736214	-0.0911304529725878	-0.601467934253211	-0.335206478652365	-0.362287659028417	2
chr1-127484813-127485088	-0.488013414250516	-0.266254206986021	2.46221878188905	-0.190344858211922	-0.322586008554853	-0.488013414250516	-0.358549255377835	-0.348457624257385	2
chr1-12760168-12760717	-0.972495170608599	0.396626252668126	-0.972495170608599	-0.0536057090716008	0.0488387705110757	-0.972495170608599	0.62610500158337	1.89952119613483	3
chr1-127615429-127616014	-0.88350288434501	-0.230963019240159	-0.88350288434501	-0.00759517435889648	2.03717792964822	-0.88350288434501	0.640321552237339	0.211567364748529	10
chr1-127624347-127624945	-1.10297455004018	0.603821547620067	-1.10297455004018	0.042546161613661	1.44348883220534	-1.10297455004018	0.889898024465416	0.329169084216068	3
chr1-12800600-12800870	-0.646430254884685	0.203909572485486	-0.646430254884685	-0.646430254884685	1.8909076682937	-0.646430254884685	-0.646430254884685	1.13733403364424	10
chr1-12801604-12801804	2.41488973920393	-0.0377219994610411	-0.482809387447352	-0.482809387447352	-0.482809387447352	-0.482809387447352	0.0368791974938679	-0.482809387447352	8
chr1-128092808-128093328	-1.13482534262324	0.31324025253761	-1.13482534262324	0.531242745028449	1.02562371055984	-1.13482534262324	1.28056922085757	0.253800098886236	3
chr1-128093681-128093962	0.633953220688974	2.00733133425348	-0.994809472778878	0.348453685005896	-0.621554496982765	-0.994809472778878	-0.118476897472945	-0.260087899934886	9
chr1-128110403-128110613	2.40354800376303	0.0482559333418587	-0.511418678244342	-0.511418678244342	-0.511418678244342	-0.511418678244342	0.0113667607925515	-0.417495984920073	8
chr1-128134851-128135364	-0.588198061905039	0.216844717004511	-0.588198061905039	0.492415115348457	-0.588198061905039	-0.588198061905039	2.23173047717223	-0.588198061905039	6
chr1-128165176-128165403	2.33599819409452	-0.614554719203363	-0.614554719203363	-0.614554719203363	0.0616079659164194	-0.614554719203363	-0.0853870584883588	0.145999775290872	8
chr1-128166400-128166600	-0.43116674178617	2.4200626467671	-0.43116674178617	-0.43116674178617	-0.43116674178617	-0.43116674178617	-0.43116674178617	0.166937803949926	9
chr1-128197611-128197842	-0.861435176707987	0.367513581404576	-0.861435176707987	0.788189237021416	-0.861435176707987	-0.861435176707987	0.57349795846418	1.71653992994178	3
chr1-128203443-128203751	-0.874385491293972	-0.402106982607214	-0.874385491293972	1.66138226262252	-0.16976709531745	-0.874385491293972	0.22848893967112	1.30515934951294	5
chr1-128207082-128207692	0.301187063274197	0.158548120771278	-1.5182257475728	0.169831072085826	0.358027922343154	-1.5182257475728	0.929047143175088	1.11981017349605	1
chr1-128208411-128208826	-1.13090126797648	1.21543721325898	-1.13090126797648	0.443850004592145	0.0359760629888809	-1.13090126797648	0.695504599004846	1.0019359240846	3
chr1-128212012-128212363	-0.924979972419586	0.626824081567981	-0.924979972419586	1.15801481144241	-0.924979972419586	-0.924979972419586	0.886922307201176	1.02815868946678	5
chr1-128229945-128230169	1.03001109150209	-0.631722036825311	-0.93328483453913	1.49545118930586	-0.93328483453913	-0.93328483453913	0.827254194929283	0.0788600647054679	5
chr1-128245707-128246016	-0.42334119732541	0.108392511225951	-0.42334119732541	2.43165467272651	-0.42334119732541	-0.42334119732541	-0.42334119732541	-0.42334119732541	5
chr1-128251293-128251657	-0.98635707889381	0.0827719863803281	-0.98635707889381	-0.0731131546173494	-0.116306508914263	2.17979972382947	-0.418936157183881	0.318498268293317	4
chr1-128251951-128252272	-0.710378774584523	-0.365097210157007	2.35198422918326	-0.555887684935651	-0.0235192552903124	-0.710378774584523	0.0959297952244467	-0.0826523248556898	2
chr1-128253320-128253714	0.483090979438362	-0.393691296857204	1.1340453880254	-0.819679474925676	-1.17635153554786	1.68306950546659	-0.561733161834028	-0.348750403765581	7
chr1-128260356-128260986	-0.612796850312619	0.225127148162278	1.63563739140096	-0.139770747899753	0.494922792666608	-1.34117061222718	-1.07990985802656	0.817960736236262	2
chr1-128289779-128290442	-0.291888488170401	-0.54251643519865	0.386331051712725	-0.0707944778802074	-0.792908752677396	2.31036665999635	-0.475582522081699	-0.523007035700721	7
chr1-128311469-128311788	-0.64324740818295	0.350843935914651	-0.64324740818295	2.02550072289296	0.839892382107144	-0.64324740818295	-0.64324740818295	-0.64324740818295	5
chr1-128322880-128323308	-0.724181110120788	-0.724181110120788	-0.724181110120788	1.19621315811412	0.343065783319082	-0.724181110120788	1.78151413646126	-0.424068637411313	6
chr1-128340089-128340638	-0.386489663195634	-0.386489663195634	2.47114747296249	-0.242326651023996	-0.386489663195634	-0.386489663195634	-0.386489663195634	-0.296372505960328	2
chr1-128355087-128355544	0.148661643700019	1.19266726307871	-1.48667794070747	-0.137990729850131	0.387132895715922	-1.48667794070747	0.761881735963589	0.621003072806827	1
chr1-128356280-128356653	1.21861267744305	-0.341739426282384	-1.42426343136608	0.210448974156741	0.998352612043798	-1.42426343136608	0.313689951236187	0.44916207413477	1
chr1-128359473-128360191	-0.433633057136378	-0.0821453767536672	-1.35278941288671	1.30035401835818	0.964231066301501	-1.35278941288671	0.295673884997641	0.661098290006137	3
chr1-128363538-128363892	-0.201972533628662	-0.729333130748149	-0.825035824736957	0.202662031151368	0.174453126000509	2.29255511913385	-0.489805492739978	-0.423523294431979	4
chr1-128367574-128367988	-1.05296011165995	-0.138286876786269	-1.05296011165995	0.993324417932393	0.766575256404878	-1.05296011165995	1.4389974706176	0.0982700668112602	3
chr1-128371127-128371466	-0.615900963226903	-0.615900963226903	-0.615900963226903	2.10500072527254	-0.615900963226903	-0.615900963226903	0.173028516291617	0.80147557457036	5
chr1-128376950-128377301	-0.740578408487736	-0.366498351081474	-0.740578408487736	-0.740578408487736	0.933753697472409	-0.740578408487736	1.88009979002599	0.514958497534023	6
chr1-128385798-128386034	-0.427100246754721	-0.427100246754721	-0.427100246754721	-0.307939642968164	-0.162209257825638	2.46475375179261	-0.323447865426361	-0.389856245308281	7
chr1-12838673-12839110	1.89419729109319	-0.380123707846361	-1.16268766760252	-0.322335876010394	0.238372813271011	-1.16268766760252	0.482025757509249	0.413239057188347	8
chr1-128387982-128389149	-1.07253336933781	0.848321044139524	-1.07253336933781	0.00178872735081346	1.55447637159095	-1.07253336933781	0.609573570157466	0.203440394774675	3
chr1-12840716-12841238	-0.164104197828717	0.143487894176775	-1.50846221738802	0.708959148890536	0.648093955251719	-1.50846221738802	1.0231321981056	0.657355436180123	3
chr1-128419604-128419936	-0.537326180977971	1.80003944484484	-0.537326180977971	-0.537326180977971	-0.537326180977971	-0.537326180977971	-0.537326180977971	1.42391764102299	9
chr1-128436858-128437194	-0.747809352247161	-0.214866428765808	-0.747809352247161	1.75599300862005	-0.747809352247161	-0.747809352247161	0.185595057429057	1.26451577170534	5
chr1-128438710-128439012	-1.02016965226871	0.599830692142892	-1.02016965226871	-0.585262647277593	0.913404750402764	-1.02016965226871	1.24966510643026	0.882871055107791	3
chr1-128443973-128444269	-0.683617610207832	-0.683617610207832	-0.683617610207832	2.21609797837852	0.12213163226996	-0.683617610207832	-0.0530349839433743	0.449275814126227	5
chr1-128445517-128445916	-0.719689190026805	-0.108429832757942	-0.719689190026805	0.921304142225543	2.01622561398618	-0.719689190026805	-0.719689190026805	0.0496568366534362	10
chr1-128451398-128451641	-0.53399617598261	-0.53399617598261	-0.53399617598261	0.327363040263389	2.33817324114219	-0.53399617598261	-0.53399617598261	0.00444459850747567	10
chr1-128453678-128454495	-0.685032501193078	-0.926688620575549	-1.31173585521615	0.238816959559417	0.698920483153482	1.82406869125357	0.261811952865527	-0.100161109847222	4
chr1-128486482-128486771	-0.912278622689813	-0.434812962826171	-0.912278622689813	1.01043541407316	1.22479355738348	-0.912278622689813	-0.354784836457898	1.29120469589687	3
chr1-128487391-128487869	2.15368876558537	-0.466601273451126	-0.942118058621587	-0.303829364502199	0.476781460471083	-0.942118058621587	0.16831846180678	-0.144121932666732	8
chr1-128490450-128490677	-0.538325933667207	-0.538325933667207	-0.538325933667207	1.76485198055219	-0.538325933667207	-0.538325933667207	1.46510362145106	-0.538325933667207	5
chr1-128513010-128513351	-0.526323899144742	0.429878461882716	-0.526323899144742	-0.526323899144742	2.3268983477435	-0.526323899144742	-0.526323899144742	-0.125157313902507	10
chr1-128528826-128529058	-0.474359297670596	-0.474359297670596	-0.474359297670596	-0.474359297670596	-0.474359297670596	-0.474359297670596	2.31739275957809	0.528763026445483	6
chr1-12855402-12855609	-0.56287403800784	0.636401002606276	-0.56287403800784	-0.56287403800784	-0.56287403800784	-0.56287403800784	2.23769756044528	-0.05972837301236	6
chr1-128595867-128596170	-0.353553390593274	-0.353553390593274	-0.353553390593274	-0.353553390593274	-0.353553390593274	-0.353553390593274	2.47487373415292	-0.353553390593274	6
chr1-128641166-128641888	-0.195767375848571	-0.0869957692080114	1.31348925170322	-0.896622984511334	1.17526957731242	-1.64216104519746	-0.215439927714524	0.548228273464266	2
chr1-128661270-128661917	-0.79897724779794	-0.104163045097046	2.28223751727578	-0.332650859404966	0.410426391519006	-0.79897724779794	-0.39334116425001	-0.264554344446885	2
chr1-128708015-128708454	1.16816961136812	0.648734151211882	-1.07078969495674	1.46814884718776	-0.557699172290452	-1.07078969495674	-0.669242970197356	0.0834689226335225	1
chr1-12871831-12873336	0.644877242254498	-0.691756493770565	0.698746564297947	-0.42851969816447	1.4324245474727	-1.83404670924901	0.0554320816687296	0.122842465490174	10
chr1-128726907-128727299	1.20302927932105	-0.246661007892688	-1.15036668799123	-0.17992755918261	-0.0717359478094922	1.79352603516377	-0.728296291237416	-0.619567820371381	4
chr1-128789024-128789368	-0.606425964102206	1.97284319416923	-0.606425964102206	1.12465734794673	-0.606425964102206	-0.606425964102206	-0.606425964102206	-0.065370721604926	9
chr1-128799338-128799593	-0.655717896513037	1.37189536499615	-0.655717896513037	-0.655717896513037	-0.655717896513037	-0.655717896513037	1.71174407864895	0.194950038920092	6
chr1-128859421-128859755	-0.956985619879261	-0.667168626945366	-0.956985619879261	0.98812878746043	0.340196324238781	-0.956985619879261	0.734980800817963	1.47481957406597	3
chr1-12886066-12886386	-0.677125001795022	1.89232656031381	-0.677125001795022	-0.677125001795022	-0.677125001795022	-0.677125001795022	0.82293395564775	0.670364493013555	9
chr1-128868362-128868842	-0.419629053756948	-0.419629053756948	-0.419629053756948	-0.3005327355485	-0.287255011894264	2.47066482760237	-0.316032591524701	-0.307957327364064	7
chr1-128905091-128905547	-1.04719532697157	0.755235666830157	-1.04719532697157	0.888334792936354	1.37303640306882	-1.04719532697157	-0.415834269858114	0.540813387937504	3
chr1-128905689-128906028	1.49175872793151	0.532414800238344	-1.27133798405283	0.295312360576499	0.311672850628946	-1.27133798405283	-0.775789703315234	0.687306932045598	1
chr1-12891375-12892150	-0.468310801704966	2.33671559667688	-0.468310801704966	-0.468310801704966	-0.468310801704966	-0.468310801704966	-0.468310801704966	0.473149213552919	9
chr1-128974267-128974778	-1.04609549452791	-0.286623978132928	1.02627479209089	-0.780001071964523	-0.528915327871913	1.93660865410521	-0.36072974043892	0.0394821667400929	7
chr1-12898820-12899557	-0.633761905521869	0.611147178945698	-0.633761905521869	-0.51440133093934	-0.501094146062779	2.26294509248627	-0.218456598262383	-0.372616385123729	7
chr1-128994623-128994823	-0.534785248166814	-0.534785248166814	-0.534785248166814	-0.534785248166814	1.86523284222638	-0.534785248166814	1.3434786467745	-0.534785248166814	10
chr1-12910183-12910665	-0.488554445581229	-0.488554445581229	-0.488554445581229	0.0329113146674997	2.40945833161916	-0.488554445581229	-0.488554445581229	0.000402581619484913	10
chr1-129113081-129113378	-0.386505816686598	2.46617694817287	-0.386505816686598	-0.386505816686598	-0.386505816686598	-0.386505816686598	-0.386505816686598	-0.147142048053279	9
chr1-129113560-129113916	-0.353553390593274	2.47487373415292	-0.353553390593274	-0.353553390593274	-0.353553390593274	-0.353553390593274	-0.353553390593274	-0.353553390593274	9
chr1-129127643-129127979	-0.740399497449399	0.421679732091537	-0.740399497449399	0.819465594633635	-0.740399497449399	-0.740399497449399	1.97331168237979	-0.252859019307369	6
chr1-129152193-129152535	-0.665304454545415	1.88046993417358	-0.665304454545415	1.04329875439865	-0.665304454545415	-0.665304454545415	-0.665304454545415	0.40275358415484	9
chr1-129199965-129200326	-0.73568666619607	-0.515365931462988	2.19540843061947	-0.73568666619607	0.414793695463482	-0.73568666619607	0.293308303844885	-0.181084499876637	2
chr1-129212740-129213164	-0.394132937422793	-0.394132937422793	-0.394132937422793	2.46142607220531	-0.394132937422793	-0.394132937422793	-0.394132937422793	-0.0966284476685476	5
chr1-129216378-129216703	2.21210777421145	-0.262466565522603	-0.711539613607134	-0.108746487548849	0.628454161241852	-0.711539613607134	-0.711539613607134	-0.334730041560448	8
chr1-129218280-129218559	-0.546773052428178	-0.546773052428178	-0.546773052428178	-0.546773052428178	2.16091194533054	-0.546773052428178	0.865923790850266	-0.292970474039913	10
chr1-129220230-129220803	2.21498210961186	-0.598638792965367	-0.598638792965367	-0.598638792965367	0.690926600572583	-0.598638792965367	-0.0940292384491972	-0.41732429987378	8
chr1-129249476-129250034	-0.758419283696841	-0.437609170964542	-0.758419283696841	1.39470626625391	-0.758419283696841	-0.758419283696841	1.48906772250621	0.587512316991784	5
chr1-129254723-129255215	-1.00409235476936	-0.550669165814434	-1.00409235476936	0.821804674655619	0.348881851015989	-1.00409235476936	1.11359385075185	1.27866585369904	3
chr1-129259661-129260210	-1.15799261245989	0.654390849476709	-1.15799261245989	0.0583933377735963	0.870003640315525	-1.15799261245989	0.958164848136746	0.933025161677099	3
chr1-129267706-129268158	-0.464294250578556	-0.354409607873719	2.45946449448623	-0.316795513871075	-0.464294250578556	-0.464294250578556	-0.207689385936539	-0.187687235069232	2
chr1-129272974-129273270	-0.544202590998549	-0.102012776416822	2.39719191495318	-0.544202590998549	-0.544202590998549	-0.544202590998549	0.101179094761737	-0.219547869303901	2
chr1-129273551-129274750	-0.319478460832014	-0.338796692665034	2.45530210614353	-0.261061556164564	-0.509420932435493	-0.56588969932805	-0.212348210717789	-0.248306554000585	2
chr1-129277345-129277615	0.95226793429017	-0.312761136844754	-0.748041011398782	-0.397473925604813	-0.748041011398782	2.08787622018417	-0.341451225812978	-0.492375843414229	4
chr1-129283956-129284159	-1.14663767356582	0.92693089466389	-1.14663767356582	0.245043351014519	0.400198072312276	-1.14663767356582	1.2744821875861	0.593258515120662	3
chr1-129287495-129288351	1.18296621992179	0.563995871176218	-1.48502533815589	0.165221861583252	0.145400225049579	-1.48502533815589	0.907432775766451	0.00503372281449616	1
chr1-129296883-129297158	-0.851221776450565	-0.851221776450565	-0.851221776450565	0.55093007209317	0.707252156993005	-0.851221776450565	0.368446246932817	1.77825862978327	3
chr1-129313665-129314554	-1.14282374932439	1.35611808245242	-1.14282374932439	0.254819096161905	0.410638484610217	-1.14282374932439	0.802369605898176	0.604525978850446	9
chr1-129323675-129323920	2.31087713676512	-0.527852514624647	-0.527852514624647	-0.527852514624647	-0.527852514624647	-0.527852514624647	0.490372864258153	-0.161987427900041	8
chr1-129337744-129338014	1.48739657254557	0.502467346636564	-1.06688780034704	-1.06688780034704	0.689167926378574	-1.06688780034704	0.76550731490438	-0.243875759423963	1
chr1-129339223-129339914	-1.08210457516582	0.559021145140778	-1.08210457516582	0.680208807777719	0.386987096001311	-1.08210457516582	1.60056866349312	0.0195280130845197	6
chr1-129367427-129367644	-0.658416159495944	0.467676902346992	-0.658416159495944	0.853144509478064	-0.658416159495944	-0.658416159495944	1.97125938565467	-0.658416159495944	6
chr1-129382449-129382655	2.18725123484814	-0.240247101157878	-0.680777037747904	-0.680777037747904	-0.680777037747904	-0.680777037747904	0.347957478439992	0.428146538861364	8
chr1-129405221-129405588	-0.894480028519228	0.685042923523209	-0.894480028519228	-0.894480028519228	0.676571668597654	-0.894480028519228	1.56454283601049	0.651762685945556	6
chr1-129424329-129424729	-0.402938419289215	-0.402938419289215	2.4693235394418	-0.258037609288768	-0.241883013232377	-0.402938419289215	-0.402938419289215	-0.357649239763794	2
chr1-129427207-129427455	-0.353553390593274	-0.353553390593274	-0.353553390593274	-0.353553390593274	-0.353553390593274	-0.353553390593274	2.47487373415292	-0.353553390593274	6
chr1-129452062-129452592	-0.733260541791902	1.92929341619383	-0.733260541791902	-0.733260541791902	0.0612217243156892	-0.733260541791902	-0.111495496947357	1.05402252360545	9
chr1-129478473-129478750	-0.539488264263018	0.0961062959554464	-0.539488264263018	-0.295727710642663	-0.539488264263018	2.41836823056393	-0.327452062248409	-0.272829960839252	7
chr1-129479479-129479726	-1.00999473248812	0.352670879168529	-1.00999473248812	1.42882293819671	1.02304136777344	-1.00999473248812	-0.47964063230882	0.705089644634504	3
chr1-129480541-129480819	-1.02258092900426	0.737364941110652	-1.02258092900426	0.552342166863271	-0.147327441075333	-1.02258092900426	1.71732679398966	0.208036326124541	6
chr1-129482322-129482553	-0.710044887067498	0.804483380768644	-0.710044887067498	-0.710044887067498	1.54956349890631	-0.710044887067498	-0.710044887067498	1.19617755566254	10
chr1-129483767-129484005	-0.521864163150375	-0.521864163150375	-0.521864163150375	2.04714574988273	-0.521864163150375	-0.521864163150375	-0.521864163150375	1.08403922901952	5
chr1-12949174-12949406	-0.68173359586304	-0.68173359586304	-0.68173359586304	1.1797264534778	-0.68173359586304	-0.68173359586304	1.74706536197949	0.481876163857911	6
chr1-12950145-12950376	-0.530662783612676	-0.530662783612676	-0.530662783612676	-0.530662783612676	-0.530662783612676	-0.530662783612676	1.93949967592162	1.24447702575443	6
chr1-129503604-129504658	-0.979662050513219	0.165630732583169	-0.979662050513219	0.250203994522223	0.387318405138398	-0.979662050513219	1.96230018900081	0.173532830295055	6
chr1-129511456-129511902	-0.597937318941135	-0.597937318941135	-0.597937318941135	-0.597937318941135	0.511041515484036	-0.597937318941135	0.269954016250279	2.20869106297136	3
chr1-129513059-129513442	2.42191873082292	-0.429988659195374	-0.429988659195374	0.158013224349321	-0.429988659195374	-0.429988659195374	-0.429988659195374	-0.429988659195374	8
chr1-129513914-129514130	2.450686783804	-0.1976557874742	-0.499784601860169	-0.297010049621042	-0.499784601860169	-0.499784601860169	-0.147015909112933	-0.309651232015315	8
chr1-129520595-129520939	2.44389568661697	0.00387748150230319	-0.438924496663506	-0.438924496663506	-0.438924496663506	-0.438924496663506	-0.438924496663506	-0.253150684801747	8
chr1-129528461-129528798	-0.358737607875588	-0.358737607875588	-0.358737607875588	-0.358737607875588	-0.358737607875588	2.47467195579631	-0.358737607875588	-0.322246308542786	7
chr1-129535560-129536056	2.46474605601926	-0.402026706373982	-0.402026706373982	-0.402026706373982	-0.402026706373982	-0.402026706373982	-0.144955662224914	-0.309656861924436	8
chr1-129552721-129553397	2.21795669749817	-0.666941116633161	-0.666941116633161	0.522666480359891	-0.666941116633161	-0.666941116633161	-0.149548386333196	0.0766896750077763	8
chr1-12956093-12956474	-0.828330571536319	-0.217189761650704	-0.828330571536319	-0.828330571536319	0.995258896359655	-0.828330571536319	1.31239220288021	1.22286094855612	6
chr1-129565676-129565933	-0.353553390593274	2.47487373415292	-0.353553390593274	-0.353553390593274	-0.353553390593274	-0.353553390593274	-0.353553390593274	-0.353553390593274	9
chr1-12957524-12958279	-0.834722991200995	0.13946302550088	-0.834722991200995	1.78058708752569	0.618718941568618	-0.834722991200995	-0.834722991200995	0.800122910208797	5
chr1-129576116-129576505	-0.620998321710683	-0.620998321710683	-0.620998321710683	0.619646952919292	2.13692454259091	-0.620998321710683	-0.620998321710683	0.348420113043211	10
chr1-129580272-129581065	-0.904680098689199	1.18345438049276	-0.904680098689199	0.496776875521432	0.653021490777301	-0.904680098689199	-0.904680098689199	1.2854676479653	3
chr1-129611547-129611944	-0.897848077217121	0.7898786579433	-0.897848077217121	1.36759644001428	0.361158296249023	-0.897848077217121	1.07275891466188	-0.897848077217121	5
chr1-129619754-129620196	1.81554137197564	1.17133496594042	-0.96122694405887	-0.388717119332392	-0.324889560626941	-0.96122694405887	-0.46322672602476	0.112410956185772	8
chr1-129653850-129654433	-0.62575457579028	-0.28712898083721	2.37757546250034	-0.62575457579028	0.0478643987872305	-0.62575457579028	0.0332166023650084	-0.29426375544453	2
chr1-12966331-12966827	-0.597078198264251	-0.597078198264251	-0.597078198264251	2.20168958333077	-0.597078198264251	-0.597078198264251	0.214428670418196	0.569272737572288	5
chr1-12967141-12968081	-1.38084466390938	1.06395460488463	0.369324819550814	0.400057099284731	-1.52063028053283	1.1381249492117	-0.200414243411518	0.130427714921839	7
chr1-129675732-129676306	-1.01347220381788	0.0529476701142956	-1.01347220381788	1.84944986304931	0.577578515591326	-1.01347220381788	0.231690544433372	0.328750018265321	5
chr1-129677657-129678327	-0.792528585309326	1.61052965783325	-0.792528585309326	1.5114984013638	-0.28034925117944	-0.792528585309326	-0.391694960395423	-0.0723980916942016	9
chr1-129688092-129689045	-0.755140393467721	-0.145590546280881	-0.755140393467721	1.29036456080056	-0.755140393467721	-0.755140393467721	1.73586782492047	0.139919734430743	6
chr1-129724630-129725425	0.334025045437729	0.17597412956059	-1.68197322310721	-0.712110564063242	-0.141987506856523	1.68047702048156	0.728424916087753	-0.38282981754066	4
chr1-129729012-129729536	-0.502403459527219	-0.168641994249915	2.45778575602851	-0.353066866538284	-0.336417737136134	-0.502403459527219	-0.372502359743488	-0.222349879306251	2
chr1-129754099-129754459	-0.594262750218326	2.22274091889904	-0.594262750218326	-0.594262750218326	0.456448096392504	-0.594262750218326	-0.594262750218326	0.292124735800084	9
chr1-129788766-129788972	-0.353553390593274	-0.353553390593274	-0.353553390593274	2.47487373415292	-0.353553390593274	-0.353553390593274	-0.353553390593274	-0.353553390593274	5
chr1-12979398-12980537	-0.575822101186452	-0.575822101186452	-0.575822101186452	0.0878627970189481	2.37488716742099	-0.575822101186452	0.00148716013520644	-0.16094871982934	10
chr1-12989173-12989893	-0.790436175702667	0.0553595160889672	1.82884287360262	0.372912507184382	0.208312741399064	-1.63894403919815	0.263254186092837	-0.299301609467054	2
chr1-13002674-13002949	-1.01096499877059	1.50801981594348	-1.01096499877059	0.679658316780766	0.868141298664462	-1.01096499877059	0.459631213548325	-0.482555648625265	9
chr1-13009720-13010004	1.110127384194	0.511518950616124	-1.47009677455056	0.125863182584924	0.00814420828748631	-1.47009677455056	1.07503348502646	0.109506338392133	1
chr1-13010766-13011687	2.01647093827721	-0.011952364530191	-1.14503988598715	0.375909483096581	0.303973713013523	-1.14503988598715	-0.200036618033988	-0.194285379848833	8
chr1-13013081-13013412	1.20456176968345	-0.200405882374169	-1.40109441712701	1.01644143268568	0.688841393009746	-1.40109441712701	0.234497827213816	-0.141747705964506	1
chr1-13016206-13016574	0.486622262806769	-0.152317137597966	-1.17038301508309	1.56272740176389	-0.790655834829485	-1.17038301508309	0.909849208237176	0.324540129785788	5
chr1-13016988-13017325	2.07737428052909	-0.0366632810376295	-0.764075816921653	-0.764075816921653	0.755297905889165	-0.764075816921653	-0.594208954078216	0.0904274994625509	8
chr1-13017614-13017910	2.31739289294757	0.429007826665166	-0.625853627228037	-0.221297597193106	-0.401024188076466	-0.625853627228037	-0.625853627228037	-0.246518052659055	8
chr1-13032445-13032712	-1.00213075124268	1.72282785248643	-1.00213075124268	0.826732417152259	0.522437849550504	-1.00213075124268	-0.206708369582798	0.141102504121631	9
chr1-13034023-13034696	-1.05918280284003	0.560294792194344	-1.05918280284003	-0.213803172288674	-0.52225211735857	1.87169294349955	0.726684761999002	-0.304251602365599	4
chr1-13037388-13037997	-0.829416850090746	-0.177061589936893	-0.829416850090746	0.921902977478543	1.11715284792331	-0.829416850090746	1.45567316489803	-0.829416850090746	3
chr1-13046492-13046730	-0.494662065021497	-0.494662065021497	-0.494662065021497	0.733177766006833	2.23479462412215	-0.494662065021497	-0.494662065021497	-0.494662065021497	10
chr1-13048751-13048976	2.2451610610576	0.260435200560247	-0.619630287879795	-0.619630287879795	-0.619630287879795	-0.619630287879795	0.40794317451873	-0.435018284617395	8
chr1-13054493-13055177	-0.969234262309519	-0.518564128355911	-0.969234262309519	0.845576446276131	0.375525073803033	-0.969234262309519	1.66180101875335	0.543364376451952	6
chr1-130660087-130660454	-0.490217159243535	0.685638330453191	-0.490217159243535	-0.490217159243535	-0.490217159243535	-0.490217159243535	2.25566462500802	-0.490217159243535	6
chr1-130672751-130672951	-0.421103270596863	-0.421103270596863	-0.421103270596863	-0.421103270596863	-0.421103270596863	-0.421103270596863	2.43466134993424	0.0919582736469369	6
chr1-13072572-13073495	2.19572477608096	-0.657650680883332	-0.657650680883332	-0.0693461135514865	0.650135396729761	-0.657650680883332	-0.145911335725904	-0.657650680883332	8
chr1-13081019-13081320	-0.413003952641966	-0.413003952641966	-0.413003952641966	2.44447144713881	-0.413003952641966	-0.413003952641966	-0.413003952641966	0.0335522687129922	5
chr1-13082313-13082518	2.21864837951563	0.72568808991616	-0.550199151998683	-0.550199151998683	-0.550199151998683	-0.550199151998683	-0.550199151998683	-0.193340709438382	8
chr1-13082829-13083166	2.31799597897489	0.289936787468367	-0.6093435305254	-0.6093435305254	0.061499460996682	-0.6093435305254	-0.6093435305254	-0.232058105338344	8
chr1-13105199-13105705	0.427391933283283	0.565597377851588	-1.41039906996742	0.105252630722588	0.274228504541045	-1.41039906996742	1.55599277313851	-0.107665079602183	1
chr1-131199487-131199715	-0.660673866208945	-0.660673866208945	-0.660673866208945	-0.660673866208945	1.863019093793	-0.660673866208945	0.326852308627644	1.11349792862408	10
chr1-131211143-131211353	-0.870662320868788	-0.0187603951894608	-0.870662320868788	0.272850136771852	0.400337221478815	-0.870662320868788	2.11340587482634	-0.155845875281186	6
chr1-13123105-13123908	1.37345926981935	0.996255176222248	-1.32396832660513	-0.434125963294526	0.530497538041209	-1.32396832660513	-0.162918318887665	0.344768951309641	1
chr1-13124785-13125017	-0.93384658580717	-0.703059053915351	2.13649631203129	-0.00448461408964724	0.443452084718198	-0.93384658580717	0.00929800080418334	-0.0140095579343366	2
chr1-13125596-13125974	2.1658201441722	0.294317953194349	-1.03180249952101	-0.240665391519174	0.0673710331827952	-1.03180249952101	-0.0568891444013932	-0.166349595586768	8
chr1-13128934-13129405	0.780739697136523	1.22324010284195	-1.45318388059508	-0.0714230885035875	-0.122148951363451	-1.45318388059508	0.389776636796906	0.706183364281814	1
chr1-13130865-13131149	-0.912048823331175	0.902992752945705	-0.912048823331175	1.8288335657389	0.441931572328921	-0.912048823331175	-0.382233547811717	-0.0553778732082878	5
chr1-131320023-131320227	-0.537921775457061	1.44738635573643	-0.537921775457061	-0.537921775457061	-0.537921775457061	-0.537921775457061	1.78014429700594	-0.537921775457061	6
chr1-13133287-13133664	1.70921007527603	0.0545379595567817	-1.19413489606514	0.721408160014444	-0.129584032908127	-1.19413489606514	-0.569293527597939	0.601991157789088	1
chr1-13134294-13134832	0.348077701019	0.0404922192721415	-2.28539553050337	0.565173157509393	0.128601281269737	1.00884937795382	-0.278116600307404	0.472318393786686	4
chr1-131346664-131347392	1.53978515345311	0.954359583462556	-0.983615978415382	0.0569259576030722	-0.405341419342515	-0.983615978415382	-0.983615978415382	0.805118660069923	1
chr1-131360742-131361403	-1.25081156577583	-0.204854403258839	0.964323013461356	-1.08069279000751	0.333839096548597	1.62215370936096	-0.681440790433443	0.297483730104711	7
chr1-13137023-13137334	2.21577083256272	0.647780880272033	-0.692226881163509	-0.392443631013209	-0.692226881163509	-0.692226881163509	-0.170691293510845	-0.223736144820172	8
chr1-13145067-13145513	0.075905799982307	-0.725338068535718	1.28270153460909	-0.484495621275959	-0.550552821633753	1.81281289012249	-0.665788353361385	-0.745245359907071	7
chr1-13146540-13146854	-0.672909342195879	1.83482233286138	-0.672909342195879	0.449137818558101	-0.672909342195879	-0.672909342195879	-0.672909342195879	1.08058655955991	9
chr1-131473069-131473391	-0.956849593494338	0.0951588348990606	-0.956849593494338	1.86738335433358	-0.172074849636591	-0.956849593494338	0.271486203598203	0.808595237288763	5
chr1-131484590-131484877	-0.101883025690037	-0.289044067412045	2.3884415679544	-0.409623282875822	-0.35399189393292	-0.908616466681728	-0.0405135849483071	-0.28476924641354	2
chr1-131515597-131516022	0.458168769859523	-0.330652018063044	0.135935789695747	-0.724278871310015	-0.902005340412167	2.22529113679205	-0.420280861618936	-0.442178604943153	7
chr1-13152820-13153236	-0.696178050289753	-0.696178050289753	-0.696178050289753	1.33898901405031	1.56588423866349	-0.696178050289753	-0.696178050289753	0.576016998734972	3
chr1-131575935-131576166	1.11213110998751	0.915000175290128	-1.40234734666065	-0.36548473757558	0.326342042972493	-1.40234734666065	-0.0494680166618813	0.866174119308617	1
chr1-13159496-13160393	-0.371042311637839	-0.371042311637839	2.47251328017868	-0.371042311637839	-0.371042311637839	-0.371042311637839	-0.246259410351646	-0.371042311637839	2
chr1-131622741-131623390	0.457011856581515	-0.681400746926347	2.17163524171853	-0.169813297123317	-0.244782206931614	-1.18619471565177	-0.00738951750561392	-0.339066614161381	2
chr1-131670835-131671035	2.29406445582916	-0.586709456807233	-0.586709456807233	0.00724408201569297	-0.586709456807233	-0.586709456807233	0.446596799473222	-0.401067510089147	8
chr1-131732216-131732531	-0.809202162137783	0.209234928719161	-0.809202162137783	0.102166831258596	2.22972294736185	-0.809202162137783	-0.0164437887111601	-0.0970744322150989	10
chr1-13183232-13183690	1.45936229102446	-0.261885126296078	-1.02511922285326	0.511620520069498	-0.455763667837518	-1.02511922285326	-0.579539255497621	1.37644368424377	1
chr1-13191135-13192025	-0.605390623084101	-0.378220146622589	2.41683182231702	-0.45292455744236	-0.266462440256922	-0.605390623084101	-0.0748974811111051	-0.033545950715846	2
chr1-132000174-132000427	-0.0338691386436752	-0.365686625790633	-0.649258601176946	-0.5223785473752	-0.367207471366276	2.42993518655944	-0.31815706337729	-0.173377738829417	7
chr1-13201234-13202307	-1.0349081625612	-0.615844311666591	0.0895822608313311	0.328248570802714	-0.480913695111436	2.24623015602746	-0.353886507347075	-0.1785083109752	7
chr1-13214788-13215274	1.23358524287983	0.632606536253836	-1.35685567098966	0.779516838016291	-0.466399101270803	-1.35685567098966	-0.195397463923805	0.729799290023963	1
chr1-132158382-132159149	-0.495074323035432	-0.314054395313984	-0.495074323035432	-0.373582320146943	-0.360037508142516	2.45335933020387	-0.0723528861987887	-0.343183574330778	7
chr1-13215953-13216370	-1.03665846349037	-0.22189039971054	-1.03665846349037	0.0570090150483378	1.3945365014883	-1.03665846349037	0.866004579992951	1.01431569365206	3
chr1-132181891-132182115	2.2000546070305	-0.311033855526874	-0.766733299178151	0.456642244525682	-0.766733299178151	-0.766733299178151	-0.234653969541165	0.189190871046314	8
chr1-132278531-132278946	-0.317032707995546	1.0617495174076	-1.37437767351365	0.587638169327032	0.0794594180235588	-1.37437767351365	1.28043954135635	0.0565014089083186	3
chr1-132309679-132309968	-0.892678092289448	-0.892678092289448	-0.892678092289448	0.507214766627833	0.663285002936132	-0.892678092289448	1.54272797012448	0.85748462946935	6
chr1-132363815-132364409	-0.927806498206051	-0.927806498206051	-0.927806498206051	0.966158990693345	1.17731203682068	-0.927806498206051	0.719667808233317	0.848087157076857	3
chr1-132373483-132373708	-0.718912918465361	-0.718912918465361	-0.718912918465361	1.21018608653396	1.42525607253647	-0.718912918465361	0.959122433256376	-0.718912918465361	3
chr1-132474750-132474977	-1.09372646045421	0.637834308911629	-1.09372646045421	0.0684151260627473	0.197979121532861	-1.09372646045421	0.928061597937459	1.44888922691793	3
chr1-132494659-132494921	-0.827378113137136	-0.827378113137136	-0.827378113137136	1.18210473677531	1.4061364983816	-0.827378113137136	0.920579483695907	-0.199308266304272	3
chr1-132523293-132523570	-0.885020149230535	1.49489709755069	-0.885020149230535	-0.885020149230535	0.298556520142525	-0.885020149230535	0.967523657732273	0.779103321496653	9
chr1-132627259-132627771	-0.828694719135318	-0.323361466538022	-0.828694719135318	-0.150383223191372	1.81007636117662	-0.828694719135318	1.23641823438963	-0.0866657484309063	10
chr1-132643547-132643822	-0.528833114642001	-0.528833114642001	-0.528833114642001	-0.528833114642001	-0.528833114642001	-0.528833114642001	1.20699118552031	1.9660075023317	6
chr1-132649398-132649691	-0.664176742431474	-0.664176742431474	-0.664176742431474	1.96028464917403	0.794350974232814	-0.664176742431474	-0.664176742431474	0.566248088750529	5
chr1-132689261-132689466	-0.530662783612676	-0.530662783612676	-0.530662783612676	-0.530662783612676	-0.530662783612676	-0.530662783612676	1.93949967592162	1.24447702575443	6
chr1-132707075-132708107	-0.833398659132499	-0.361795086239281	2.30365269879501	-0.200362690536476	0.222018473841098	-0.833398659132499	-0.00742492880865304	-0.289291148786697	2
chr1-132715887-132716251	-0.657576078134582	1.96833426562446	-0.657576078134582	-0.657576078134582	-0.657576078134582	-0.657576078134582	0.875443804662706	0.44410232038574	9
chr1-132723583-132723885	-0.573169257016548	1.27416048455074	-0.573169257016548	1.90651121931028	-0.573169257016548	-0.573169257016548	-0.573169257016548	-0.314825418778284	5
chr1-132728429-132728662	-0.67223100702603	1.16565182211266	-0.67223100702603	1.79476882881542	-0.67223100702603	-0.67223100702603	0.400734384202071	-0.67223100702603	5
chr1-132733282-132733621	-0.556573845778531	-0.556573845778531	-0.556573845778531	2.01639115983575	-0.556573845778531	-0.556573845778531	1.12200494682413	-0.355526877767223	5
chr1-132734683-132734951	-0.555604958516679	-0.555604958516679	-0.555604958516679	2.2377769523978	-0.555604958516679	-0.555604958516679	0.659312882720859	-0.119065042535263	5
chr1-132764744-132764954	-0.853821405344625	1.70014124653089	-0.853821405344625	0.860277378056829	-0.853821405344625	-0.853821405344625	0.637195047121937	0.217671949668839	9
chr1-132765095-132766233	-0.236208203507267	0.776356346226579	-1.43706275845143	0.543660017166789	0.764485396539793	-1.43706275845143	1.1473480189381	-0.121516058461132	3
chr1-132773613-132773819	-0.521864163150375	-0.521864163150375	-0.521864163150375	2.04714574988273	-0.521864163150375	-0.521864163150375	-0.521864163150375	1.08403922901952	5
chr1-132814885-132815395	-0.339852843591659	0.0727390443295921	-1.68994679393181	-0.437325461123573	-0.142977162389724	1.68775233633491	0.973515568155763	-0.123904687783499	4
chr1-132816068-132816996	0.247638640998005	-0.270125511662908	-1.09511457334101	0.0122726047005158	-0.633547040641239	2.26421931826931	-0.252257117874128	-0.273086320448547	4
chr1-132823836-132824162	-0.714404676697714	1.18643353254383	-0.714404676697714	-0.714404676697714	-0.714404676697714	-0.714404676697714	1.50503345124431	0.880556399700425	6
chr1-132824949-132825154	-0.538325933667207	-0.538325933667207	-0.538325933667207	1.76485198055219	-0.538325933667207	-0.538325933667207	1.46510362145106	-0.538325933667207	5
chr1-132830274-132830962	-0.418380068502619	0.198197978488332	-1.31248581741441	-0.0220683711752813	0.531591769252395	-1.31248581741441	1.57387938489064	0.76175094187535	6
chr1-132835381-132835712	2.47487373415292	-0.353553390593274	-0.353553390593274	-0.353553390593274	-0.353553390593274	-0.353553390593274	-0.353553390593274	-0.353553390593274	8
chr1-132843823-132844242	-0.643260071232371	-0.643260071232371	-0.643260071232371	1.71472336903943	-0.643260071232371	-0.643260071232371	1.40784231454275	0.0937346725796831	5
chr1-13295695-13295934	-0.53499286606563	-0.311819995534341	2.43404637279221	-0.53499286606563	-0.0355469655000029	-0.53499286606563	-0.274413940636175	-0.207286872924803	2
chr1-13297109-13297597	0.102118819080944	-0.389805212655171	-0.479077060669853	-0.479077060669853	-0.479077060669853	2.42902398971152	-0.374842338181458	-0.329264075946276	7
chr1-132990250-132990450	-0.517950878903181	-0.517950878903181	-0.517950878903181	-0.517950878903181	1.02401997961764	-0.517950878903181	-0.517950878903181	2.08368529380145	10
chr1-133008921-133009128	-0.474359297670596	-0.474359297670596	-0.474359297670596	-0.474359297670596	-0.474359297670596	-0.474359297670596	2.31739275957809	0.528763026445483	6
chr1-133022642-133022993	-0.722706518450614	-0.722706518450614	-0.722706518450614	1.33664329251611	-0.722706518450614	-0.722706518450614	1.06862807630486	1.2082612234321	5
chr1-133055972-133056188	-0.453261105160916	-0.453261105160916	-0.453261105160916	-0.453261105160916	2.37696198542213	-0.453261105160916	-0.453261105160916	0.342604645543361	10
chr1-133068873-133069435	2.47487373415292	-0.353553390593274	-0.353553390593274	-0.353553390593274	-0.353553390593274	-0.353553390593274	-0.353553390593274	-0.353553390593274	8
chr1-133078512-133078852	-0.906380209970127	0.409019020722059	-0.906380209970127	0.85928713004435	1.05613656551546	-0.906380209970127	-0.906380209970127	1.30107812359864	3
chr1-133079674-133080364	-0.673599380664846	-0.673599380664846	-0.673599380664846	0.452411578570939	1.82949431858512	-0.673599380664846	-0.673599380664846	1.08609100616817	10
chr1-133090837-133091286	-0.606425964102206	1.97284319416923	-0.606425964102206	1.12465734794673	-0.606425964102206	-0.606425964102206	-0.606425964102206	-0.0653707216049261	9
chr1-13314921-13315432	-0.895175438627041	0.469561749556191	-0.895175438627041	0.936718502507706	-0.895175438627041	-0.895175438627041	1.49504620307925	0.679375299365017	6
chr1-133151365-133151574	1.71196148637204	-0.539382270663284	-0.539382270663284	-0.539382270663284	1.52433213760766	-0.539382270663284	-0.539382270663284	-0.539382270663284	8
chr1-133187016-133187525	-1.10981684119811	1.0623254764201	-1.10981684119811	0.833968568125179	1.05067590128519	-1.10981684119811	0.580993544662067	-0.198512966898194	3
chr1-133200148-133200584	-0.302265944640366	0.24918894012962	-0.956265840643352	-0.0123809851125903	-0.356770981552455	2.3161210615678	-0.487098731636733	-0.450527518111921	4
chr1-133213717-133213972	2.08651370552771	-0.226437097712323	-1.022293065339	0.259644940953973	-0.309864176423299	-1.022293065339	-0.278893413411493	0.51362217174343	8
chr1-133215085-133215538	-0.713913677271352	0.0331816865362678	-0.713913677271352	-0.337852406392813	0.261390060469072	2.32823911297151	-0.495834630935136	-0.361296468106197	7
chr1-133216721-133217588	-0.323247951119346	0.67868709104603	0.354004124534326	0.505305512450313	0.234917049701652	-2.19252009235146	1.04818240908669	-0.305328143348203	3
chr1-133227959-133228550	-0.101221679361194	-0.364203624464021	2.23977684135885	-0.183060465067184	0.258903912818883	-1.23477130881137	-0.421584325426538	-0.193839351047424	2
chr1-133234481-133234781	-0.699803456871586	1.61083877499493	-0.699803456871586	-0.699803456871586	-0.699803456871586	-0.699803456871586	0.649161290497377	1.23901721886563	9
chr1-133235214-133235466	2.06963741803274	0.0317654412741855	-0.871866053785222	0.341083278255411	0.476311690684052	-0.871866053785222	-0.871866053785222	-0.303199666890719	8
chr1-133244569-133244823	-0.643260071232371	-0.643260071232371	-0.643260071232371	1.71472336903943	-0.643260071232371	-0.643260071232371	1.40784231454275	0.0937346725796829	5
chr1-133247000-133247839	-0.237847116744294	-0.0643468851834258	2.10296055893682	-0.683455606453012	0.220280940820493	-0.996144985111092	-0.860147861548129	0.518700955282636	2
chr1-133258315-133258580	2.47487373415292	-0.353553390593274	-0.353553390593274	-0.353553390593274	-0.353553390593274	-0.353553390593274	-0.353553390593274	-0.353553390593274	8
chr1-133272465-133272695	-0.491621793887004	-0.491621793887004	-0.491621793887004	2.24926588611842	-0.491621793887004	-0.491621793887004	0.700464877203602	-0.491621793887004	5
chr1-133279952-133280540	-1.01622363338862	1.22713880804744	-1.56757966091969	0.478619633237036	-0.55676878448449	1.19121319818437	0.212315898284262	0.0312845410396933	4
chr1-133300930-133301360	-0.353553390593274	-0.353553390593274	2.47487373415292	-0.353553390593274	-0.353553390593274	-0.353553390593274	-0.353553390593274	-0.353553390593274	2
chr1-13330837-13331047	2.07672747556865	-0.365856343982635	-0.80912391668596	-0.80912391668596	-0.147788538679629	-0.80912391668596	0.743567333345184	0.120721823806314	8
chr1-133327044-133327519	0.0100950443417649	-0.501248010633015	-0.594043923298569	-0.344923035194986	-0.455596575106938	2.42885632011763	-0.377345010486536	-0.165794809739347	7
chr1-133398710-133400353	-0.619799995920607	0.778389555631519	0.966017375710673	0.523849313351155	0.124232827934931	-2.13956553161462	0.449780455868878	-0.0829040009619295	2
chr1-133431106-133431397	-0.526323899144742	0.429878461882716	-0.526323899144742	-0.526323899144742	2.3268983477435	-0.526323899144742	-0.526323899144742	-0.125157313902507	10
chr1-133434155-133434433	-0.629143941184852	1.09957223327804	-0.629143941184852	-0.629143941184852	1.95002321451694	-0.629143941184852	-0.629143941184852	0.0961242581292731	10
chr1-133471307-133471713	-0.924737989326636	1.65922447854401	-0.924737989326636	0.231417503466626	0.360314125675945	-0.924737989326636	1.08663600855176	-0.563378148258433	9
chr1-133482620-133483097	-0.637349460297559	-0.465198745995661	2.41632054623418	-0.175191832847716	-0.12366713960543	-0.637349460297559	-0.101336302570279	-0.276227604619977	2
chr1-133530652-133531075	-0.618675147100197	0.567007975101276	-0.618675147100197	-0.618675147100197	-0.618675147100197	-0.618675147100197	2.15015632553871	0.376211434861	6
chr1-133533407-133533640	-0.709976492280491	0.771355279441472	-0.709976492280491	1.27842297460905	1.50010420735193	-0.709976492280491	-0.709976492280491	-0.709976492280491	3
chr1-13353483-13353912	-0.856569659400959	-0.856569659400959	-0.856569659400959	1.20261766506607	1.43219084295998	-0.856569659400959	0.0390269681744598	0.752443161403328	3
chr1-133545835-133546145	-0.900368932815153	0.449071637602173	-0.900368932815153	-0.900368932815153	1.11293599786453	-0.900368932815153	0.675251674354291	1.36421642143962	10
chr1-133547705-133548173	-1.03562709175286	0.23697185314747	1.22175374116723	-0.693983833718568	-0.402740203483983	1.72810071320999	-0.837507153144824	-0.216968025424453	7
chr1-133640366-133640566	-0.456168598719617	-0.456168598719617	-0.456168598719617	-0.33617803640748	-0.189432633115148	2.45582728233385	-0.143045625387089	-0.418665191265278	7
chr1-133655486-133655709	-0.718310447200024	-0.718310447200024	-0.718310447200024	-0.718310447200024	1.46981628469061	-0.718310447200024	0.994126410887484	1.12760954042203	10
chr1-133664632-133665578	1.95038180609848	0.427330457933748	-0.874272670724086	-0.291889750946327	-0.226961467804765	-0.874272670724086	-0.874272670724086	0.763956966891123	8
chr1-133672406-133672869	2.29689074165393	-0.357588322560529	-0.839309556512817	-0.192692597999431	-0.12060303709247	-0.839309556512817	0.285615719583763	-0.233003390559626	8
chr1-133673306-133673628	-0.40457549147981	-0.40457549147981	2.47019137315625	-0.259548313167617	-0.40457549147981	-0.40457549147981	-0.278422955224473	-0.313918138844916	2
chr1-133678759-133679096	-0.624565403526827	-0.323738207217501	1.37650163439694	-0.523614919613287	-0.51236022552762	1.82535555427211	-0.624565403526827	-0.593013029256978	7
chr1-133686863-133687464	-1.08890391193535	0.227119165177551	-1.08890391193535	0.677600820427048	0.874543614486847	-1.08890391193535	1.47209942192317	0.0153487137914366	3
chr1-13369221-13369996	-0.39142754867807	-0.199654453660696	2.19591155033811	-0.0199133149882582	-0.653357713797204	-1.22958855776445	0.123293231386473	0.174736807164104	2
chr1-133708562-133709070	-1.01615184127108	0.393670071096031	-1.01615184127108	1.82246526578789	0.0355437538417787	-1.01615184127108	0.629970638118794	0.166805794968749	5
chr1-133728251-133729177	-0.773399834656791	1.92348311904017	-0.773399834656791	-0.773399834656791	0.232507329240195	-0.773399834656791	0.0138271929948995	0.923781697351899	9
chr1-133745086-133745368	-0.533576293751826	0.704526172137667	-0.533576293751826	-0.533576293751826	2.23721389950334	-0.533576293751826	-0.533576293751826	-0.273858602881882	10
chr1-133751720-133752113	-0.403818039790317	-0.188087671565459	2.46620790354249	-0.259030033025448	-0.403818039790317	-0.403818039790317	-0.403818039790317	-0.403818039790317	2
chr1-133756886-133757294	-0.746937384844981	-0.274642078780533	-0.746937384844981	-0.112972899157	2.07163644280379	-0.746937384844981	0.907433099972458	-0.35064241030377	10
chr1-133757435-133757660	-0.710044887067498	0.804483380768644	-0.710044887067498	-0.710044887067498	1.54956349890631	-0.710044887067498	-0.710044887067498	1.19617755566254	10
chr1-133771458-133771872	-0.909491404939515	-0.440796037179034	2.20821491536494	-0.123076068096039	-0.210218894845142	-0.909491404939515	0.458642353814848	-0.0737834591805436	2
chr1-133776273-133776708	-0.701850532798598	1.25667954070753	-0.701850532798598	-0.701850532798598	-0.701850532798598	-0.701850532798598	1.58494920572045	0.66762391756501	6
chr1-133788194-133788400	-0.383886693369593	-0.383886693369593	2.47183343614645	-0.383886693369593	-0.383886693369593	-0.383886693369593	-0.258569979306424	-0.293829989992057	2
chr1-133812118-133812558	-0.346080954222177	-0.411373174782916	2.22479116646697	0.36649060622307	-0.22463510962006	-1.1789075333622	-0.432090062849153	0.00180506214647004	2
chr1-133818718-133819144	-0.353553390593274	-0.353553390593274	-0.353553390593274	-0.353553390593274	-0.353553390593274	2.47487373415292	-0.353553390593274	-0.353553390593274	7
chr1-133820163-133820574	-0.847968775395416	0.266716220662277	-0.847968775395416	-0.847968775395416	0.815091345898834	-0.847968775395416	1.75506642125342	0.555001113767131	6
chr1-133842512-133842850	-1.0310186107033	0.40502531151909	-1.0310186107033	-0.516989451467719	-0.0311790915895049	2.08766582078879	-0.136757508730042	0.254272140885977	4
chr1-133846062-133846631	-0.75237424009833	1.75576348958249	-0.75237424009833	-0.75237424009833	-0.440538470972381	-0.75237424009833	0.955933326630041	0.738338615153166	9
chr1-133853387-133853599	-0.588790514782985	-0.588790514782985	-0.588790514782985	-0.588790514782985	2.22753918437824	-0.588790514782985	0.513245009732337	0.203168379804348	10
chr1-133858964-133859578	-0.900616386336373	0.685962724758434	-0.900616386336373	-0.190725210728501	-0.111581379952774	-0.900616386336373	0.334387608231271	1.98380541670069	3
chr1-13386171-13386563	-0.717070966653439	0.25677308065359	-0.717070966653439	0.590125045383691	-0.717070966653439	-0.717070966653439	2.12560469973719	-0.104218959160717	6
chr1-133872451-133873408	-0.921507764982875	0.934568601161938	-0.921507764982875	0.324202793381266	1.84767509612062	-0.921507764982875	-0.199116517555672	-0.142806678159528	10
chr1-133923777-133924559	-0.793384013814748	0.848248280757704	2.11860117312938	-0.352669672615943	-0.466818426515749	-0.793384013814748	-0.410026683462172	-0.150566643663722	2
chr1-133943149-133943728	-0.945191556664668	0.97874262678703	-0.945191556664668	0.991688711011087	-0.227585634855048	-0.945191556664668	-0.383590250771899	1.47631921782284	3
chr1-133944973-133945173	-0.541731690749499	0.514236372117907	-0.541731690749499	2.29313133364532	-0.541731690749499	-0.541731690749499	-0.541731690749499	-0.098709252015727	5
chr1-133948074-133948436	-1.1087970205727	0.830610682631355	-1.1087970205727	1.25781862571629	-0.0566117528923844	-1.1087970205727	0.332230783434942	0.9623427228279	3
chr1-133951267-133951655	-0.387170823421981	-0.387170823421981	-0.387170823421981	-0.387170823421981	-0.387170823421981	2.46869069326037	-0.182446209318471	-0.350390366831995	7
chr1-133953628-133953897	-0.711620271314928	-0.711620271314928	-0.711620271314928	-0.711620271314928	1.57874772047185	-0.711620271314928	1.08083101158251	0.898522624520283	10
chr1-133963875-133964094	-0.587846409117571	2.2300441852505	-0.587846409117571	-0.587846409117571	-0.587846409117571	-0.587846409117571	0.508886213908627	0.200301646428725	9
chr1-133965923-133966830	-1.10400629078441	0.363695921917154	-1.10400629078441	1.42898512921362	0.147277142145432	-1.10400629078441	0.36488294622878	1.00717773284826	3
chr1-133971509-133971825	-0.826293111751625	0.371627137268581	-0.826293111751625	-0.0223057707661929	0.067328584818367	-0.826293111751625	-0.126941146396799	2.18917053033092	3
chr1-133997741-133998304	-0.0839214611691076	-0.603885796409657	2.23289655555738	0.0940064391841222	-0.662453743095051	-0.834447948983315	-0.565241222290598	0.423047177206226	2
chr1-134000500-134001591	1.09556494180684	0.897098102385364	-1.43595347690522	0.651824834046498	0.304450788049972	-1.43595347690522	0.380109775035608	-0.457141487513851	1
chr1-134008831-134009205	-0.523387698472193	-0.523387698472193	-0.523387698472193	-0.523387698472193	1.10887814546073	-0.523387698472193	2.03144804537243	-0.523387698472193	6
chr1-134009865-134010920	-0.354422008150898	1.34803038108796	-1.41105521125322	0.549639880856483	0.0418032151991083	-1.41105521125322	0.673468437109189	0.563590516404601	9
chr1-134012846-134013046	-0.462123339372896	-0.462123339372896	-0.462123339372896	2.35451475444798	-0.462123339372896	-0.462123339372896	-0.462123339372896	0.418225281789395	5
chr1-134013391-134013928	0.649802418106584	0.1573569947756	-1.47281982853857	0.715375137836574	0.472900854955132	-1.47281982853857	1.1919557484172	-0.241751497013959	1
chr1-134018886-134019515	2.22395540983539	-0.190569823575794	-0.977315606389798	0.210744044129804	-0.243697172918775	-0.977315606389798	-0.0587031864133924	0.0129019417223652	8
chr1-13403729-13404576	-0.592351735156463	-0.14306238917765	2.39626801651011	-0.140039137257681	0.0779678590448986	-0.592351735156463	-0.461203026642576	-0.545227852164173	2
chr1-134046067-134046300	-0.771606373806984	0.419048937340898	-0.771606373806984	1.6257280023911	-0.771606373806984	-0.771606373806984	1.31372559864903	-0.272077043153082	5
chr1-134053153-134053388	-0.770677588001969	-0.770677588001969	-0.770677588001969	0.710060200604226	0.875143617600251	-0.770677588001969	1.80537511792158	-0.307868584118184	6
chr1-134057138-134057523	-0.684942736294946	-0.684942736294946	-0.684942736294946	-0.684942736294946	0.922519388041932	-0.684942736294946	1.83107002436969	0.671124269063112	6
chr1-134057956-134058255	-0.773917585059509	0.161860448345648	-0.773917585059509	-0.145867684871789	2.01836029657213	-0.773917585059509	0.865018414226863	-0.577618719094326	10
chr1-134059130-134059330	2.13266879782336	-0.753040256462223	-0.753040256462223	-0.158069197717213	0.569565261863704	-0.753040256462223	0.282036188280217	-0.567080280863402	8
chr1-134078193-134079085	-0.859827497686406	0.43922670618564	-0.859827497686406	0.249817163117708	-0.683633795225829	-0.859827497686406	1.89797063035618	0.67610178862552	6
chr1-134088282-134088641	-1.04590469737808	0.408354982857978	-1.04590469737808	-0.0698744696800144	1.12378565349261	-1.04590469737808	1.50110800987322	0.174339915590435	3
chr1-134091783-134092075	-1.16070163944757	0.613350530729392	-1.16070163944757	1.22061796548709	0.603835981944034	-1.16070163944757	0.220232662169506	0.824067778012681	3
chr1-134102626-134102845	-0.539689421727864	-0.539689421727864	-0.539689421727864	1.68852283235176	-0.539689421727864	-0.539689421727864	-0.539689421727864	1.54961369801543	5
chr1-13410289-13410837	-0.693714111637375	1.76740201387492	-0.693714111637375	0.958070480221228	-0.693714111637375	-0.693714111637375	0.74309806409073	-0.693714111637375	9
chr1-134104238-134104636	1.93695855358665	0.0635590600997026	-1.10427780705058	-0.477240367259159	-0.0588616067049585	-1.10427780705058	-0.013415193886292	0.757555168265217	8
chr1-134105236-134105444	-0.378355541079459	-0.378355541079459	-0.378355541079459	-0.378355541079459	-0.378355541079459	2.47285224088775	-0.27616003729147	-0.304914498198989	7
chr1-134108001-134109022	-0.818654671176145	0.798727231722654	1.59095981616064	-0.472659791691198	0.457914044326486	-1.59924230693805	-0.269292775205635	0.312248452801248	2
chr1-134109326-134109781	-0.774254606590965	-0.0190658157768239	2.0962749869479	-0.484627776440832	0.835328070505193	-0.774254606590965	-0.648288013238438	-0.231112238815073	2
chr1-134112330-134112767	2.10871532192118	-0.433004221749673	-0.644447508161283	-0.644447508161283	-0.644447508161283	-0.644447508161283	0.836852550342515	0.0652263821311159	8
chr1-134114294-134114792	1.54061684811013	-0.395501124009151	0.12732702164013	-1.3687494772115	0.324726336985426	0.804561189868046	0.287904008812877	-1.32088480419596	8
chr1-134131443-134131743	1.79335035546255	-0.672744218673819	1.27991250621385	-0.322606793768606	-0.502779648632586	-1.01823209251681	-0.00974415779838598	-0.54715595028619	8
chr1-134136018-134136422	1.86970115449311	0.707549759930794	-1.14418559795476	0.0986114812437922	0.237167537586418	-1.14418559795476	-0.0631330296277003	-0.561525707716898	1
chr1-134136640-134137470	-0.955744872168055	0.545887821302556	-0.955744872168055	0.723963045711133	1.84471608560798	-0.955744872168055	-0.0790840291122005	-0.168248307005308	10
chr1-134137932-134138158	-0.535664368506515	-0.535664368506515	-0.535664368506515	1.36874069367404	-0.535664368506515	-0.535664368506515	-0.535664368506515	1.84524551736505	5
chr1-134142399-134143078	-1.49514012933555	0.511914880736291	0.211410149972995	-1.44461667985145	0.617310053832804	0.961049592555061	0.975782402359956	-0.337710270270101	7
chr1-134143454-134143931	-0.382285907023598	-0.761500664327442	2.14930899252866	-0.695126115672185	-0.356664811301426	0.849365238534881	-0.393440211650258	-0.409656521088633	2
chr1-134149279-134149727	-0.514952359824817	-0.332872226394406	-0.514952359824817	-0.392748797072853	-0.243296950575565	2.45074981313502	-0.089755108936776	-0.362172010505786	7
chr1-134151772-134152559	-0.426031162533864	1.59650089595872	0.883817955090367	0.259783047194083	-0.530648497209812	-1.68132296443712	-0.44310451787492	0.341005243812551	9
chr1-134166797-134167061	-0.705136606299251	-0.705136606299251	-0.705136606299251	1.55585833547118	-0.705136606299251	-0.705136606299251	1.26159990256964	0.708224793455429	5
chr1-134183147-134184416	-0.114329125911458	-0.250753912401587	0.516140592190177	0.896178064663742	1.46869506350323	-1.854478063514	-0.190011649404772	-0.471440969125332	10
chr1-134193856-134194196	0.507028407630246	0.0122588065222898	2.17890434847473	-0.269342958735665	-0.728034395557538	-1.0952112198987	-0.233149002559873	-0.37245398587548	2
chr1-134197389-134198013	-0.8783851217579	0.0762609028493595	-0.8783851217579	0.0186133615281945	-0.308669466091445	2.23144980228917	-0.54398878406848	0.283104427009005	4
chr1-134203262-134203469	2.4704783469979	-0.377245754397765	-0.377245754397765	-0.377245754397765	-0.377245754397765	-0.377245754397765	-0.207003820611309	-0.377245754397765	8
chr1-134212883-134214089	-1.08982663706027	1.44418249205543	-1.08982663706027	-0.0432377608337035	0.364261131968751	-1.08982663706027	0.958528340610729	0.545745707379594	9
chr1-134223892-134224880	0.917358754761015	-0.0176014064601481	1.79584535003034	-0.674137202376022	-0.396027694546561	-1.50733742265246	0.08714099775952	-0.205241376515684	2
chr1-134245694-134245978	1.09320968777189	-0.0873632111526374	1.88648037383914	-0.494381698796487	-0.0927742251576298	-1.09628348209456	-0.441824802147961	-0.767062642261757	2
chr1-134249837-134250418	-1.74931187148921	-0.242122244703001	0.924194175892938	-0.805194523694981	0.1995263289123	1.52388106615452	0.127818814662278	0.0212082542651585	7
chr1-134253643-134254139	-0.897746435344169	1.43612147586995	1.18784164620722	-0.0410849283929809	-0.3347400102039	-1.57336665522039	-0.11933529856573	0.342310205649999	9
chr1-134257696-134258317	-0.975497961471839	1.00522101825088	0.967280977929326	-0.437015705077788	-0.883722712414514	1.54422995144292	-0.589004868408863	-0.631490700250124	7
chr1-134280676-134281365	2.17594999793042	-0.034932470714636	-1.01528013402571	-0.357317208938318	-0.101133362952041	-1.01528013402571	0.129383821072099	0.218609491653896	8
chr1-134291533-134291936	1.70072066724299	-0.675544552610122	1.1253831925679	-0.410504693551028	-0.150235111042756	-1.44982374203314	0.132274779589882	-0.27227054016373	8
chr1-134293400-134293645	-1.15520580531269	0.130498606336256	1.95474115575493	-0.370747701922598	0.588624589778654	-1.15520580531269	-0.0634228114721029	0.0707177721502429	2
chr1-134296169-134297020	-0.107309713641304	0.340380338268636	-2.06397806502175	-0.719235151196378	0.626418274719599	1.19951678880578	0.392456207822551	0.331751320242865	4
chr1-134299180-134299916	-0.596067734414639	-0.73934647295045	1.31036836488883	-0.449656505799478	-0.506009290668394	1.87652456941379	-0.43832630444163	-0.457486626028029	7
chr1-134307769-134308184	1.60403314335929	0.103490557629627	-1.17887653171607	1.11622763107172	-0.541131765349017	-1.17887653171607	-0.180673248457676	0.25580674517819	1
chr1-134325540-134325952	1.0162365416131	1.68553321814262	-1.17385352176145	-0.496529415671617	-0.170070690935814	-1.17385352176145	0.00449325219530143	0.30804413817931	1
chr1-134326800-134327311	-0.978117907118757	0.735942827277232	-0.978117907118757	1.78283343319637	-0.210927338590794	-0.978117907118757	0.0225595121984548	0.60394528727501	5
chr1-134337413-134337788	-0.878038249308278	1.14738095812784	-0.878038249308278	0.481327204526635	-0.878038249308278	-0.878038249308278	1.48686192588522	0.396582908693417	6
chr1-134345328-134345853	-0.57670455796521	-0.487819704561709	-0.57670455796521	0.497090918823669	-0.31148011230523	2.31878983689944	-0.472921694341597	-0.39025012858415	7
chr1-134359669-134359981	-1.07625013915418	0.855493585481589	-1.07625013915418	1.51673967282288	-0.115558414776386	-1.07625013915418	0.427432343315862	0.544643230618612	5
chr1-134362975-134363524	-0.252385050940472	-0.203128275048293	-0.907378491079827	-0.0971052447759437	-0.45707429091676	2.36997975873932	0.0323812263348008	-0.485289632312821	4
chr1-134368935-134369759	0.625039240936072	-0.979817911625472	-1.27105914922698	-0.0982551913872552	0.322176783222993	1.891412065827	0.0891658378743055	-0.578661675620664	4
chr1-134370114-134370424	2.18632612520152	0.119017622348634	-0.797666592600611	-0.797666592600611	0.228072271132451	-0.797666592600611	0.272663269272667	-0.413079510153439	8
chr1-134379294-134379520	-0.489132236991011	-0.379003815153362	2.44111286825915	-0.34130627426504	-0.324825560910314	-0.489132236991011	0.0252160483248401	-0.442928792273248	2
chr1-134398605-134398953	-0.671295730439261	0.317188900715217	-0.671295730439261	-0.671295730439261	-0.671295730439261	-0.671295730439261	1.63703379345466	1.40225595802643	6
chr1-13446957-13447214	-0.89380327000205	1.52262004712576	-0.89380327000205	-0.89380327000205	0.908794445538044	-0.89380327000205	0.51691701571378	0.626881571630615	9
chr1-134475621-134476118	0.142286303662169	-0.427899640953336	-0.427899640953336	-0.427899640953336	-0.427899640953336	2.42511154205785	-0.427899640953336	-0.427899640953336	7
chr1-134477831-134478109	-0.718310447200024	-0.718310447200024	-0.718310447200024	-0.718310447200024	1.46981628469061	-0.718310447200024	0.994126410887484	1.12760954042203	10
chr1-134495785-134496377	0.780762929775886	1.19497588440701	0.839980756361597	0.162638213553397	-0.383072796358393	-1.94428507734219	-0.111568479424531	-0.53943143097278	1
chr1-134533990-134534220	-0.539060764038944	-0.539060764038944	-0.539060764038944	1.50333189868318	1.73103268555048	-0.539060764038944	-0.539060764038944	-0.539060764038944	10
chr1-134560293-134560573	-0.908762000175336	0.762909291838821	-0.908762000175336	1.3351312108584	-0.908762000175336	-0.908762000175336	1.04309849212964	0.493909005874476	5
chr1-134561497-134561902	1.3390333842791	-0.944376270880581	-0.944376270880581	0.938783305531082	0.102177679535107	-0.944376270880581	1.1032171483548	-0.650082705058347	1
chr1-134586345-134586583	-0.531296203094602	-0.419382137705848	2.44646046354941	-0.0806276785862231	-0.364325426760297	-0.531296203094602	-0.269952189102052	-0.24958062520579	2
chr1-134595391-134596310	-0.482076321883909	1.00529541661901	-1.32487297821518	1.10785829610117	0.992798320285856	-1.32487297821518	-0.115660337210167	0.141530582518402	3
chr1-134604828-134605118	-0.369091897378811	-0.369091897378811	-0.369091897378811	-0.310513943885065	-0.369091897378811	2.47411103470836	-0.318137603929237	-0.369091897378811	7
chr1-134605837-134606103	-0.861390949397048	-0.290612697723827	1.308180266047	-0.751939711665797	-0.374776318707937	1.79483090095567	-0.0997377808379575	-0.724553708670102	7
chr1-134654121-134654461	-0.610997501293604	0.321372047397232	-0.610997501293604	-0.610997501293604	2.17110976707514	-0.610997501293604	-0.610997501293604	0.562505691995645	10
chr1-134654853-134655857	-0.577426606081229	-0.577426606081229	-0.577426606081229	0.0535315163012092	2.22778108336784	-0.577426606081229	-0.577426606081229	0.605820430737094	10
chr1-134665233-134665881	-0.576955480541468	-0.576955480541468	-0.576955480541468	1.76121735781866	-0.576955480541468	-0.576955480541468	1.45691456502689	-0.333354520138215	5
chr1-134681913-134682488	-0.461296647252101	-0.135972940094247	2.16486162989933	0.266598640291167	-0.532197908096299	-1.31203301668847	0.0611467531905914	-0.0511065112499645	2
chr1-134695372-134696120	1.1719115698062	-0.0903787401403882	-1.16913489546027	-0.686461532412004	1.51329160299471	-1.16913489546027	0.0904318210697047	0.33947506960232	1
chr1-134703642-134704200	-0.892678092289448	-0.892678092289448	-0.892678092289448	0.507214766627833	0.663285002936132	-0.892678092289448	1.54272797012448	0.85748462946935	6
chr1-134719102-134719614	-0.697316341428577	-0.306897332420195	2.43081355987288	-0.0570847793111471	-0.375622114829713	-0.187633492642747	-0.458470610071243	-0.347788889169262	2
chr1-134730544-134731106	-0.149032342862609	1.02483902065495	1.44919953056152	0.529876103489621	-0.452184308712121	-1.68069529644667	-0.719257613107182	-0.00274509357751776	2
chr1-134732036-134732641	1.93058207558084	-0.60758566855159	-0.60758566855159	-0.0842701431155816	-0.60758566855159	-0.60758566855159	-0.60758566855159	1.19161641029269	8
chr1-134734521-134734721	-0.521864163150375	-0.521864163150375	-0.521864163150375	2.04714574988273	-0.521864163150375	-0.521864163150375	-0.521864163150375	1.08403922901952	5
chr1-134743443-134744300	1.2374243320648	-0.629586855243786	-1.27200086291047	1.14248314756168	-0.121857328595614	-1.27200086291047	0.678230962491335	0.237307467542529	1
chr1-134745253-134745479	-0.880070210676524	0.820865823936606	-0.880070210676524	1.40310521902914	-0.880070210676524	-0.880070210676524	1.10596009429993	0.190349705440412	5
chr1-134746451-134746984	-0.642119262093471	-0.506775448959892	0.55826885250609	-0.521004118266386	-0.372883380408016	2.29716857156306	-0.378737895398422	-0.43391731894296	7
chr1-134748217-134748750	-1.37331653635806	0.167596146761792	0.579058601160594	1.48301117488911	0.597231537317902	-1.37331653635806	-0.430886086833157	0.350621699419882	5
chr1-13475261-13475484	-0.453261105160916	-0.453261105160916	-0.453261105160916	-0.453261105160916	2.37696198542214	-0.453261105160916	-0.453261105160916	0.342604645543361	10
chr1-134755765-134756764	-0.554877313499394	-0.0872179647629173	2.29054883240662	0.0911876858880602	-0.410450311582369	-1.10949959337284	-0.164545295338012	-0.0551460397391444	2
chr1-134757233-134757538	0.433872560292621	0.858166440762337	-1.42054078674887	-0.27352050332674	0.704289956679569	-1.42054078674887	-0.0902198581798368	1.20849297726979	1
chr1-134763096-134763309	-0.778591206098169	-0.778591206098169	1.33864101680378	-0.458158736707653	-0.184996853849833	1.81355163425195	-0.406951727368585	-0.544902920933318	7
chr1-134768210-134768501	-0.870797925044884	0.783154307525741	-0.870797925044884	0.239256486898649	1.59682477575572	-0.870797925044884	-0.870797925044884	0.863956129999423	10
chr1-134769220-134770154	-0.982380088121534	-0.00305699941345077	-0.164081232935308	0.794845872410858	1.76237138005127	0.526083547954531	-1.21563135012913	-0.718151129817236	10
chr1-134783026-134783500	-0.146524278257889	-0.398211907044956	2.45966812021693	-0.360009569597252	-0.426561596870037	-0.509815025828978	-0.249197140706252	-0.36934860191157	2
chr1-134789284-134789489	-0.712807999555891	-0.712807999555891	-0.712807999555891	0.215162655230765	1.35004714411146	-0.712807999555891	1.70879020777861	-0.422768008897278	6
chr1-134793391-134793705	0.115652904036969	-0.283331355607878	2.39984406016575	-0.47174098664718	-0.115587974638724	-0.624304206762725	-0.491596411018214	-0.528936029527996	2
chr1-134794248-134795016	-0.76664811621017	2.25867238342512	-0.76664811621017	-0.0500180519889648	-0.235631319339136	-0.76664811621017	0.272291632996934	0.0546297035365617	9
chr1-134796271-134796603	0.909006099911751	0.363346112284383	-1.44299063712259	0.0118025826442312	1.25198294213203	-1.44299063712259	-0.177532282788579	0.527375820061362	1
chr1-134812525-134813313	1.15570030433958	-0.558096818007138	-1.87864725626841	-0.210334942704537	1.01870884169162	0.651821855112155	0.298136075705144	-0.477288059868413	4
chr1-134820048-134820845	1.05157947096634	-0.472247335981896	1.84848325426229	-0.694447526730754	-0.643888737398073	-1.14794134987401	0.166970715378089	-0.108508490621991	2
chr1-134823445-134823934	-1.03856356542251	0.454222093718679	-1.03856356542251	1.76672014729552	0.297738066771974	-1.03856356542251	0.00723151360159862	0.589778874879769	5
chr1-134833247-134834209	0.441724352172861	0.877321077206883	-1.46208906115378	1.28558820848777	0.283058546564499	-1.46208906115378	-0.0963294629069853	0.132815400782525	1
chr1-134868204-134868679	0.787967228831728	-0.696151551268607	-0.965481808839604	-0.8449739994043	-0.161824430462097	1.95906690522941	0.397233495180646	-0.47583583926718	4
chr1-134872102-134872426	-0.9046800986892	1.18345438049276	-0.9046800986892	0.496776875521432	0.653021490777301	-0.9046800986892	-0.9046800986892	1.2854676479653	3
chr1-134909208-134910249	1.64610152479834	0.0632244744255419	0.490663651662944	-0.109830108647412	-0.316810182796185	-1.9777096668839	0.0803492350100764	0.124011072430599	8
chr1-134951598-134952850	-0.962824561468328	-0.13395505799	2.1877709821326	-0.327055466850968	0.450473952068907	-0.962824561468328	-0.133284698401196	-0.118300588022688	2
chr1-135099893-135100174	-0.503433666659876	0.833060629593516	-0.503433666659876	2.18754137036574	-0.503433666659876	-0.503433666659876	-0.503433666659876	-0.503433666659876	5
chr1-135109820-135110131	-0.496090014844094	-0.496090014844094	-0.496090014844094	0.748853811234795	-0.496090014844094	-0.496090014844094	-0.496090014844094	2.22768627782977	5
chr1-135135743-135136288	-0.774155694962452	1.25739334609478	-0.774155694962452	0.589323812907159	-0.774155694962452	-0.774155694962452	1.59790173664062	-0.347996115792752	6
chr1-135148551-135148763	-0.462123339372896	-0.462123339372896	-0.462123339372896	2.35451475444798	-0.462123339372896	-0.462123339372896	-0.462123339372896	0.418225281789395	5
chr1-135161579-135161910	-1.14018284107465	0.60083253152845	-1.14018284107465	0.262001641084798	0.937830765981459	-1.14018284107465	1.29920997868373	0.320673605945498	3
chr1-135164738-135165088	-0.488361151227141	2.26385790974848	-0.488361151227141	-0.488361151227141	-0.488361151227141	-0.488361151227141	-0.488361151227141	0.666308997614371	9
chr1-135165265-135165790	1.08646895902536	0.230068477672481	-1.13449302373894	0.697165092113397	1.41033782990664	-1.13449302373894	-0.736174033538983	-0.418880277701023	1
chr1-135166596-135166861	-0.539060764038944	-0.539060764038944	-0.539060764038944	1.50333189868318	1.73103268555048	-0.539060764038944	-0.539060764038944	-0.539060764038944	10
chr1-135171807-135172027	-0.686095981994831	-0.686095981994831	-0.686095981994831	1.83070658941323	0.71260103047103	-0.686095981994831	-0.686095981994831	0.887172290089895	5
chr1-135179571-135180736	-0.261128444071132	-0.699564132615673	-0.893974920557846	-0.502536978213136	-0.313870532825893	2.2725676636571	0.354503209928874	0.0440041346977048	7
chr1-135183354-135183832	-0.207519996856322	-0.6506010710674	-0.847071712053756	0.0100299224865123	-0.480664959041562	2.35302154314334	-0.216218606754031	0.0390248801432197	7
chr1-135196746-135196956	-0.595087611314323	-0.595087611314323	-0.595087611314323	1.75456354049198	-0.595087611314323	-0.595087611314323	1.4487668962702	-0.227892380190566	5
chr1-135201899-135202180	-0.440031604643178	-0.331277715867685	2.45364057319935	-0.440031604643178	-0.440031604643178	-0.440031604643178	-0.0590851472275218	-0.303151291531426	2
chr1-135282321-135282530	-0.516794298961774	2.09359908840331	-0.516794298961774	-0.516794298961774	-0.516794298961774	-0.516794298961774	1.00716670536734	-0.516794298961774	9
chr1-135290517-135291350	-0.357275501035254	-0.422263459791623	2.20161635334457	-0.502578181854564	-0.236395594174181	-1.18622110759508	0.300453493312027	0.20266399779411	2
chr1-135293641-135293846	-0.831381874333514	1.68283021808014	-0.831381874333514	0.293564852577228	-0.831381874333514	-0.831381874333514	1.12569795585441	0.223434470822277	9
chr1-135297701-135297927	1.60678352234354	1.40574022157433	-0.957598619980443	-0.428878250205319	-0.369932658386502	-0.957598619980443	-0.497688854147373	0.199173258782208	1
chr1-135298295-135298957	0.552301964324434	-0.433240745124126	2.28711625635398	-0.325904412577996	-0.364038994141038	-0.746809763967163	-0.413967589021761	-0.555456715846334	2
chr1-135301765-135302036	-0.710044887067498	0.804483380768644	-0.710044887067498	-0.710044887067498	1.54956349890631	-0.710044887067498	-0.710044887067498	1.19617755566254	10
chr1-135325350-135325628	-0.863619740643517	0.994828422610082	-0.863619740643517	1.63098505188023	0.522740997471073	-0.863619740643517	-0.863619740643517	0.305924490612688	5
chr1-135370736-135371318	-0.854795965677181	0.0451121708711819	-0.854795965677181	1.96375741352878	0.935367581291793	-0.854795965677181	-0.154301338205219	-0.225547930454988	5
chr1-13541269-13542265	0.429130334713552	1.05312501279917	0.488395427450476	0.372806909336231	-0.110650975021219	-2.29809273587094	-0.0970774254786096	0.162363452071343	1
chr1-13543616-13543949	0.886674114724094	0.697329669027657	-1.52848477609403	-0.200608111906686	0.500902489561821	-1.52848477609403	0.781634071573387	0.391037319207784	1
chr1-13546946-13547212	-0.841438230970889	1.09036706949956	-0.841438230970889	-0.841438230970889	-0.120896470590232	-0.841438230970889	1.41415738930832	0.982124935665903	6
chr1-13547432-13547771	-0.626796969316087	-0.293932369979665	1.29022228471611	-0.607612443793943	-0.251610098438914	1.8595213791157	-0.802306986976295	-0.567484795326907	7
chr1-135478092-135479023	1.85035453057474	0.190512510373045	-1.22799223615149	0.0413853764414148	0.653203843980642	-1.22799223615149	-0.307847433191267	0.0283756441244051	1
chr1-135492540-135493169	-0.0999575350268095	1.27524760242163	-1.29536826582181	-0.309496475205929	-0.199584318464083	-1.29536826582181	1.06293538253237	0.861591875386444	9
chr1-135493464-135493782	-0.817240162097838	1.73797971504483	-0.817240162097838	-0.0257282051153368	-0.817240162097838	-0.817240162097838	0.559760232060324	0.996948906401535	9
chr1-135526056-135526603	0.0605868399629713	0.437327144752057	-2.06067331158031	0.126117481419023	-0.278240546990283	1.47734148960297	0.475579621671837	-0.238038718838264	4
chr1-135526865-135527193	-0.534575466085953	-0.263799592261634	-0.534575466085953	-0.534575466085953	0.0040718458254404	2.40567061222583	-0.00764100144582873	-0.534575466085953	7
chr1-135527482-135527733	-1.14818425467125	0.42441405532837	-1.14818425467125	0.962722768945565	1.19806203502021	-1.14818425467125	0.687997610876898	0.17135629384271	3
chr1-135553324-135553953	1.82251074809422	0.80500773727022	-0.816249450660448	-0.816249450660448	-0.816249450660448	-0.816249450660448	0.603497901033862	0.0339814162434912	8
chr1-13555959-13556307	-0.899814069169448	-0.899814069169448	-0.899814069169448	1.09619785229677	1.31872777683568	-0.899814069169448	0.836425780624851	0.347904866920486	3
chr1-13557036-13557645	1.59533688164479	-0.277568404892283	-1.37112798363139	0.0967628190138088	0.532337617958101	-1.37112798363139	0.33134047646143	0.464046577076924	1
chr1-135571139-135571832	-0.732515659689388	0.074093943269025	2.33346832191688	-0.577841897767121	0.127073928962754	-0.732515659689388	-0.194341019991314	-0.297421957011445	2
chr1-135584276-135584482	-0.353553390593274	2.47487373415292	-0.353553390593274	-0.353553390593274	-0.353553390593274	-0.353553390593274	-0.353553390593274	-0.353553390593274	9
chr1-13559681-13560232	-1.05905745204691	-0.376001661470136	1.97001359905287	0.0106235123349992	-0.379665007876638	-1.05905745204691	0.137256935269544	0.755887526783174	2
chr1-13560691-13561331	-0.61948339123729	-0.61948339123729	2.37114305178075	0.13487710969962	-0.28409855304002	-0.61948339123729	-0.357009856134285	-0.00646157859419406	2
chr1-135622838-135623132	-0.703047611565008	-0.703047611565008	-0.703047611565008	-0.703047611565008	0.821167403883142	-0.703047611565008	1.68266609876344	1.01140455517846	6
chr1-135625561-135626044	-0.642255505300135	-0.642255505300135	-0.642255505300135	0.884736103195681	-0.642255505300135	-0.642255505300135	2.01426538263565	0.312276040669341	6
chr1-135631768-135632766	-1.04332472160774	0.824202742375054	-1.04332472160774	0.210071271333246	0.349808971658021	-1.04332472160774	0.0469473589908843	1.69894382046601	3
chr1-135638919-135639304	-0.766456253223076	-0.766456253223076	-0.766456253223076	1.59358972713429	0.107930769821836	-0.766456253223076	-0.0821574214082656	1.44646193734444	5
chr1-135644199-135644559	0.503435104078475	1.40847325195312	-1.18506018291954	-0.488797455324583	-0.411173023043065	-1.18506018291954	1.2375287416773	0.120653746497821	9
chr1-135644932-135645451	2.16832434969177	0.112233759332555	-0.799476218199565	-0.187579657317929	-0.799476218199565	-0.799476218199565	0.531176146058819	-0.225725943166517	8
chr1-135658750-135659254	2.31496321281048	-0.00164513413609004	-0.695184392227296	0.235757019670238	-0.350274548710157	-0.695184392227296	-0.695184392227296	-0.11324737295258	8
chr1-13566905-13567469	-0.766230073943832	-0.455456710031408	-0.766230073943832	2.15383902905007	0.624749772679495	-0.766230073943832	-0.0405057596254145	0.016063889758751	5
chr1-13567531-13568005	1.01983935439631	1.75758768683209	-0.909406267994255	-0.511637369973085	-0.909406267994255	-0.909406267994255	0.128596868649045	0.333832264078406	9
chr1-135683000-135683415	1.38923858164056	0.0325244342596776	-1.39091861651055	-0.24450153804244	0.732794702536285	-1.39091861651055	0.769716041303048	0.102065011323968	1
chr1-135685679-135686133	1.56524618374637	0.102093332010279	-1.43302352590635	0.524542172849293	0.284720704721704	-1.43302352590635	0.18015279907902	0.209291859406034	1
chr1-135687023-135687365	0.313513969876991	0.374352079812695	2.03848745282451	0.0237439591262573	-0.203097336674083	-1.33961160199954	-0.746651151912036	-0.46073737105479	2
chr1-13569535-13569750	-0.955910774585474	0.814412838821214	-0.955910774585474	0.628299054397398	-0.0754962438272199	-0.955910774585474	-0.266894790779282	1.76741146514431	3
chr1-135697533-135697953	1.15239192877556	-0.67454152818651	-1.00608403349421	-0.116021518952017	1.46714885759728	-1.00608403349421	-0.618971614490946	0.802161942245043	1
chr1-135708039-135708841	0.187058578755916	-0.0510152907560079	1.78772507067373	-0.714383642573938	-0.643861928685192	-1.34693758755834	0.991539330898114	-0.21012453075428	2
chr1-135728269-135728884	0.64407611288196	-0.00883006169519986	-1.4702658831163	-0.162470531357017	0.710130949201468	-1.4702658831163	1.18411452827019	0.573510768931202	1
chr1-13572966-13574002	-0.299488427533173	-0.741008691643802	2.22822202257548	-0.105364327218977	-0.180081504079993	-1.11833290846992	-0.0903418103958164	0.306395646766208	2
chr1-135731693-135732375	0.320450647466909	-0.185101014598488	-0.990631079153347	-0.585155855396803	-0.089269978302417	2.28946628488424	-0.402790367032057	-0.356968637868042	4
chr1-135735256-135735463	-0.678273827803125	0.601102039932652	-0.678273827803125	-0.678273827803125	2.1848834677143	-0.678273827803125	0.0686323441731528	-0.141522540607605	10
chr1-13575251-13575925	-1.65117957559135	0.0379278325770679	0.865293295841028	-0.953685917161529	-0.0377752347085633	1.61261272091943	0.0190670880162817	0.107739790107632	7
chr1-135754726-135755142	2.41755627170131	-0.0617276460601516	-0.511655364188738	-0.511655364188738	-0.511655364188738	-0.511655364188738	0.0136848397158234	-0.32289200860203	8
chr1-135758500-135758792	-0.353553390593274	-0.353553390593274	-0.353553390593274	-0.353553390593274	2.47487373415292	-0.353553390593274	-0.353553390593274	-0.353553390593274	10
chr1-135760208-135760452	-0.530662783612676	-0.530662783612676	-0.530662783612676	-0.530662783612676	-0.530662783612676	-0.530662783612676	1.93949967592162	1.24447702575443	6
chr1-135770735-135770994	-0.58237769043096	0.226275913922818	-0.58237769043096	-0.58237769043096	-0.58237769043096	-0.58237769043096	2.25019895876736	0.435413579464624	6
chr1-135771995-135772634	1.02716047698176	1.52472733713161	-1.14749880748855	0.645972831614426	-0.649143582479353	-1.14749880748855	-0.367469165431329	0.113749717159988	1
chr1-135785357-135785719	1.15040324277681	0.314172035767728	-1.01825238038952	-0.571122296276437	-0.521272982849658	-1.01825238038952	1.70431426969399	-0.0399895083333932	1
chr1-13580755-13581119	-1.00059424057972	0.290009488405903	2.12120351365968	0.101832072975274	-0.475451605095504	-1.00059424057972	-0.315629645331792	0.27922465654587	2
chr1-135816191-135816391	-0.623342342905151	0.404380622184224	-0.623342342905151	2.13569359341095	-0.623342342905151	-0.623342342905151	0.57663749893058	-0.623342342905151	5
chr1-135821018-135821290	1.39811667217656	0.0117842624285038	-1.17297855207685	-0.112769626692303	1.47844108257061	-1.17297855207685	-0.250751101647571	-0.178864184682092	1
chr1-135874957-135875679	0.375801541899246	-0.00790215628557806	2.10158845129148	-0.425604536248203	0.237963355615065	-1.27810357590648	-0.68486351009413	-0.318879570271396	2
chr1-135875938-135876633	2.0489021529636	0.327551765147199	-1.14351817152828	0.172898462782937	-0.0461329209990709	-1.14351817152828	0.00157269433401722	-0.217755811172113	8
chr1-135876908-135877253	-0.51053103543476	-0.51053103543476	2.44982797297392	-0.211840717926216	-0.178540549174291	-0.51053103543476	-0.250713933929125	-0.277139665640008	2
chr1-135882655-135883301	-0.948422520402661	-0.106257504559415	0.369690981201508	-0.349952933995513	-0.504961634981923	2.27912941177886	-0.60136823225435	-0.137857566786501	7
chr1-135904271-135904548	1.95862788562552	0.400857180393147	-0.930417189381206	-0.334758315009909	0.39371732557329	-0.930417189381206	-0.930417189381206	0.372807491561567	8
chr1-135909656-135909913	1.88102783934738	-0.810037505133289	-0.810037505133289	0.29964193034539	1.04005434811504	-0.810037505133289	-0.327407708273148	-0.463203894134797	8
chr1-13592481-13592952	-0.957620671759029	-0.483887925430554	1.1629860476892	0.338336641988382	-0.700016969273378	1.79274471204286	-0.658954632388375	-0.493587202869109	7
chr1-135942317-135942555	-0.674861896917207	-0.0375252297892483	2.40840236375293	-0.285998089197246	-0.242644723990755	-0.674861896917207	-0.133654035905886	-0.35885649103538	2
chr1-135943639-135943878	-0.984268627943177	-0.041354931935485	-0.984268627943177	1.54708744806279	0.422516402086419	-0.984268627943177	1.21764271632976	-0.193085750713952	5
chr1-135946845-135947338	-0.432159104240589	-0.27687470847075	-1.11084307626506	0.00859707183715186	0.133400400416482	2.28505431510606	-0.502249330627836	-0.104925567755455	4
chr1-135949890-135950237	-0.973659653451772	1.37432936153641	-0.973659653451772	-0.185730137122381	0.777887604237207	-0.973659653451772	-0.288275658312449	1.24276779001653	9
chr1-135950298-135950498	-0.839146104419704	0.0837184193597695	-0.839146104419704	1.63838575187912	0.537726458037766	-0.839146104419704	-0.839146104419704	1.09675378840216	5
chr1-135951282-135951719	-0.806465882584494	0.973163044024379	-0.806465882584494	-0.465207980503117	-0.427162067860125	-0.806465882584494	1.86513645631378	0.473468195778567	6
chr1-135953631-135953949	1.03463648475244	1.18023294568264	-0.901436778051767	0.296093053239944	-0.901436778051767	-0.901436778051767	-0.901436778051767	1.09478462853204	1
chr1-135960472-135960944	-0.803791960227242	-0.108573642381288	-0.803791960227242	1.9957937078162	-0.630919524801991	-0.803791960227242	0.549114733224499	0.605960606824306	5
chr1-135966062-135967418	1.70705614785016	-0.018820490957735	-0.473979716285388	-0.26727389236322	0.405624083042538	-1.76338067783577	0.669662416084999	-0.258887869535583	1
chr1-13597322-13597539	-0.353553390593274	-0.353553390593274	-0.353553390593274	-0.353553390593274	-0.353553390593274	-0.353553390593274	2.47487373415292	-0.353553390593274	6
chr1-135973917-135974227	-0.695490430031055	-0.695490430031055	-0.695490430031055	0.699004275917237	-0.695490430031055	-0.695490430031055	1.73052441763185	1.04792345660619	6
chr1-135977637-135977881	2.11849719205852	-0.318653711608088	-0.760935346626236	-0.760935346626236	-0.10107094351604	-0.760935346626236	0.788302330639559	-0.204268827695245	8
chr1-135980838-135981168	2.20282709934253	0.705460431915832	-0.574192510461357	-0.574192510461357	-0.574192510461357	-0.574192510461357	-0.574192510461357	-0.0373249789515757	8
chr1-135992793-135993277	0.0265664799086418	-0.481823056918042	-0.5740829802718	-0.450241997506249	-0.436435304142715	2.43135698742156	-0.25091209085553	-0.264428037635867	7
chr1-13599348-13599566	2.37562023395604	-0.12299268703857	-0.57642813344954	-0.57642813344954	0.100077257018918	-0.57642813344954	-0.0469922701382319	-0.57642813344954	8
chr1-135994619-135995275	1.88730093094981	0.472415075263911	-1.17257973574881	-0.541698241581761	0.405157954172559	-1.17257973574881	0.0621641816113816	0.0598195710817112	1
chr1-136005138-136005493	2.17658862992744	-0.702267962663666	-0.702267962663666	-0.108709733941601	-0.702267962663666	-0.702267962663666	0.330350569116991	0.410842385551839	8
chr1-136005905-136006416	1.09846482219023	-0.121274025667239	-1.16366560519596	0.235542121656255	-0.126864552092335	-1.16366560519596	1.67625088221235	-0.434788037907339	1
chr1-136020002-136020402	-0.00750319551726128	0.418199037044078	-1.12073399862767	0.715459732879703	-0.355394262881818	-1.12073399862767	1.8740559131014	-0.403349227370757	6
chr1-136020636-136021376	0.903812558998629	1.19645207409807	0.959791576385859	-0.875518389683703	-0.34395179764217	-1.6721940013014	0.175784198793803	-0.344176219649083	2
chr1-136029971-136030362	-1.01336379362659	0.095434222698192	-1.01336379362659	0.47498164433394	-0.186225288110868	-1.01336379362659	1.57592400756889	1.07997679438961	6
chr1-136031541-136031869	-1.02879806190522	0.398074780790897	-1.02879806190522	0.503441104983394	-0.177265895871523	-1.02879806190522	0.637233258071449	1.72491093774145	3
chr1-136051592-136052198	2.4221317039225	-0.473522164875863	-0.473522164875863	-0.473522164875863	-0.473522164875863	-0.473522164875863	0.0457996127768953	-0.100320492320081	8
chr1-136052267-136052684	-0.488848601793286	-0.488848601793286	-0.488848601793286	-0.488848601793286	2.26173416941507	-0.488848601793286	-0.488848601793286	0.67135744134465	10
chr1-13605786-13606279	-0.619481873743417	0.319287776602254	-0.619481873743417	0.640633589863725	-0.619481873743417	-0.619481873743417	-0.619481873743417	2.13748800225111	3
chr1-136078916-136079401	-0.999873400732612	1.42840242337398	-0.999873400732612	0.397049802221712	0.0352348395472135	-0.999873400732612	-0.189793492228542	1.32872662928347	9
chr1-136081373-136081602	-0.534785248166814	-0.534785248166814	-0.534785248166814	-0.534785248166814	1.86523284222638	-0.534785248166814	1.3434786467745	-0.534785248166814	10
chr1-136125229-136125831	-0.537489340456081	-0.537489340456081	-0.537489340456081	-0.537489340456081	1.7948481374803	-0.537489340456081	-0.537489340456081	1.43008790525619	10
chr1-136150692-136150892	-0.482293516727971	-0.482293516727971	2.45531839974727	-0.334095910701712	-0.152854010970389	-0.482293516727971	-0.224472822913782	-0.297015104977475	2
chr1-136162151-136162361	-0.401973601697919	-0.225704603690459	-0.401973601697919	-0.401973601697919	-0.270480874046846	2.46907740517083	-0.401973601697919	-0.364997520641844	7
chr1-136185133-136185333	-0.646153727092112	0.41757134525619	-0.646153727092112	0.781690059931847	-0.646153727092112	-0.646153727092112	-0.646153727092112	2.03150723027252	3
chr1-136188993-136189418	-0.692476703087337	0.136313262875975	-0.692476703087337	0.420012448866234	-0.692476703087337	-0.692476703087337	2.21063421120037	0.00294688940676895	6
chr1-136223955-136224167	-0.539555789206324	-0.539555789206324	-0.539555789206324	-0.539555789206324	-0.539555789206324	-0.539555789206324	1.53770685868229	1.69962787655565	6
chr1-136304847-136305272	-0.523387698472193	-0.523387698472193	-0.523387698472193	-0.523387698472193	1.10887814546073	-0.523387698472193	2.03144804537243	-0.523387698472193	6
chr1-13632015-13632584	-0.629228239484007	0.019478715841179	-0.629228239484007	-0.629228239484007	1.30645524351443	-0.629228239484007	-0.629228239484007	1.82020723806442	10
chr1-136327578-136328309	2.37358012200884	-0.583621845199434	-0.583621845199434	0.0260895124787639	-0.583621845199434	-0.583621845199434	-0.0532617082241765	-0.0119205454656906	8
chr1-136338892-136339246	-1.00175531299612	-0.156260004789827	2.21203616924762	-0.191103297893367	-0.10072591597091	-1.00175531299612	0.126483505861071	0.113080169537661	2
chr1-136357549-136357994	-0.711576040620667	-0.711576040620667	-0.711576040620667	1.11293910567227	-0.711576040620667	-0.711576040620667	0.875486576330084	1.56945452110098	5
chr1-136415606-136415850	-0.353553390593274	-0.353553390593274	-0.353553390593274	-0.353553390593274	2.47487373415292	-0.353553390593274	-0.353553390593274	-0.353553390593274	10
chr1-136431788-136432185	-0.825905473764627	-0.825905473764627	-0.825905473764627	0.106958735457658	1.24782791684543	-0.825905473764627	1.60846277385907	0.340372468896352	6
chr1-13648626-13648834	2.46455855894738	-0.302450184209843	-0.451766285333206	-0.251338493572154	-0.228993345781993	-0.451766285333206	-0.451766285333206	-0.326477679383772	8
chr1-136497118-136497373	-0.521864163150375	-0.521864163150375	-0.521864163150375	2.04714574988273	-0.521864163150375	-0.521864163150375	-0.521864163150375	1.08403922901952	5
chr1-13653662-13653977	-0.856037375142084	0.480945785193992	-0.856037375142084	0.0412824062875142	2.13604117349813	-0.856037375142084	-0.0754997712472449	-0.0146574683061386	10
chr1-13655376-13655778	-0.696178050289753	-0.696178050289753	-0.696178050289753	1.33898901405031	1.56588423866349	-0.696178050289753	-0.696178050289753	0.576016998734972	3
chr1-136638276-136639361	-0.340164791182183	0.892557211588989	-1.34466118205194	0.208630235945709	1.53277821999419	-1.34466118205194	0.186627928249868	0.208893559507313	3
chr1-13668993-13669344	-0.618675147100197	0.567007975101275	-0.618675147100197	-0.618675147100197	-0.618675147100197	-0.618675147100197	2.15015632553871	0.376211434861	6
chr1-136709164-136709400	1.88247822842026	-0.117082024864939	-1.00372536740282	-0.4086523448435	-0.342309276758019	-1.00372536740282	1.06678229679204	-0.0737661439402106	8
chr1-136714686-136715108	-0.488848601793286	-0.488848601793286	-0.488848601793286	-0.488848601793286	2.26173416941507	-0.488848601793286	-0.488848601793286	0.67135744134465	10
chr1-136715501-136715850	2.3611667945009	-0.133326840342426	-0.586014739848789	-0.586014739848789	-0.586014739848789	-0.586014739848789	-0.0574517199464805	0.173670725183159	8
chr1-136738778-136739128	-0.353553390593274	-0.353553390593274	-0.353553390593274	-0.353553390593274	2.47487373415292	-0.353553390593274	-0.353553390593274	-0.353553390593274	10
chr1-13675420-13676051	1.86577384682497	-0.112628206029707	-0.989889596950482	0.187663004923399	-0.989889596950482	-0.989889596950482	0.546559457246957	0.482300687885826	8
chr1-136756387-136756891	-0.353553390593274	-0.353553390593274	-0.353553390593274	-0.353553390593274	-0.353553390593274	2.47487373415292	-0.353553390593274	-0.353553390593274	7
chr1-136828326-136828571	-0.539555789206324	-0.539555789206324	-0.539555789206324	-0.539555789206324	-0.539555789206324	-0.539555789206324	1.53770685868229	1.69962787655565	6
chr1-136853752-136854303	-0.73856675428317	-0.73856675428317	-0.73856675428317	1.99842756191924	0.275478027959881	-0.73856675428317	0.848624367287677	-0.168262940034122	5
chr1-136854516-136855169	-0.665018519149583	1.40813334559826	-0.665018519149583	0.262582382808565	-0.665018519149583	-0.665018519149583	-0.665018519149583	1.65437686734109	9
chr1-136918135-136918335	-0.526553847625291	1.16385804768611	-0.526553847625291	-0.526553847625291	1.99546503806564	-0.526553847625291	-0.526553847625291	-0.526553847625291	10
chr1-137007795-137008489	-0.514299633557987	0.352881303572099	2.36989303667942	-0.368796939124296	-0.514299633557987	-0.514299633557987	-0.387733467488876	-0.423345032964387	2
chr1-137072373-137072776	-0.809960962633413	1.4369114337534	-0.809960962633413	-0.809960962633413	1.20137886518338	-0.809960962633413	-0.285266726068048	0.886820277664918	9
chr1-137077184-137077451	-0.570787239880255	0.203131728251804	2.37093717134831	-0.570787239880255	-0.405836888427267	-0.570787239880255	-0.441696425593405	-0.0141738659386745	2
chr1-137080315-137080729	-0.281576746080183	-0.82884049179304	-0.928155107016861	0.00501862363958359	-0.187290303845724	2.3070970275992	-0.116429785879119	0.0301767833761478	4
chr1-13708637-13709082	-0.602821034890496	0.120018849799106	-0.602821034890496	-0.602821034890496	-0.0635986579141435	-0.602821034890496	2.35116230486522	0.00370164281180665	6
chr1-13717212-13717503	-0.528833114642001	-0.528833114642001	-0.528833114642001	-0.528833114642001	-0.528833114642001	-0.528833114642001	1.20699118552031	1.9660075023317	6
chr1-13718271-13718707	-0.81448404919655	-0.00375962933667358	2.26714066202768	-0.503558428073143	-0.468894178695825	-0.81448404919655	0.132126072560549	0.205913599910509	2
chr1-137196775-137197032	-0.43116674178617	2.4200626467671	-0.43116674178617	-0.43116674178617	-0.43116674178617	-0.43116674178617	-0.43116674178617	0.166937803949926	9
chr1-13720776-13721171	-0.764137103957692	-0.288383857480954	-0.764137103957692	-0.125531006577051	-0.196295064572577	2.33547054743499	-0.430840491045859	0.233854080156839	7
chr1-137219141-137219681	-0.781670572175451	1.22362694138065	-0.781670572175451	0.0258458633104669	-0.183307745382175	-0.781670572175451	-0.547529984206652	1.82637664142407	9
chr1-13723712-13724912	0.0595298356112657	0.379863531166615	-1.3405164716495	0.535769604785814	1.70747535671533	-1.3405164716495	0.166033489139622	-0.167638874119656	10
chr1-137262407-137262708	2.23527637002702	-0.366201105901506	-0.582615599155032	-0.582615599155032	-0.582615599155032	-0.582615599155032	0.680823275944648	-0.219436143450037	8
chr1-137280641-137281047	-0.106715028944253	1.86362454481106	-1.05764857578882	-0.665524540746537	0.903635357660803	-1.05764857578882	0.136169351515205	-0.0158925327186339	9
chr1-137283656-137284095	-0.996233419211607	0.480772085242142	-0.996233419211607	-0.335369320722089	1.20739268329852	-0.996233419211607	0.153477733067504	1.48242707674875	3
chr1-137300484-137300807	-0.353553390593274	2.47487373415292	-0.353553390593274	-0.353553390593274	-0.353553390593274	-0.353553390593274	-0.353553390593274	-0.353553390593274	9
chr1-137315055-137315413	2.37401806141461	-0.633980929754066	-0.633980929754066	-0.0137963197284303	0.0553463707459919	-0.633980929754066	-0.364245758692396	-0.149379564477581	8
chr1-13736550-13737126	0.480344135425175	-0.435917753903512	-1.61732989950963	-0.0315141320065034	-0.175191138084507	1.88134600700648	0.389112137404941	-0.490849356332442	4
chr1-13738563-13739019	-0.518051807942846	-0.284884649361797	1.08259104527687	0.320016942623346	-0.821661087450537	1.7857083403306	-0.401360108090937	-1.1623586753847	7
chr1-137396644-137396995	-0.69606580104569	-0.69606580104569	-0.69606580104569	-0.69606580104569	1.67856319598281	-0.69606580104569	1.16232848641929	0.639437322826355	10
chr1-13740780-13741109	-0.919932995478884	-0.360497402856853	2.05710668170828	-0.619559654310187	0.74937273270939	-0.919932995478884	-0.00544919054524942	0.0188928242523932	2
chr1-137427921-137428203	-0.353553390593274	-0.353553390593274	-0.353553390593274	-0.353553390593274	-0.353553390593274	-0.353553390593274	2.47487373415292	-0.353553390593274	6
chr1-13744421-13745289	0.288364219708124	-0.100439289538318	-1.38752297347127	0.685668104851073	-0.235360225203723	-1.38752297347127	0.716413923061211	1.42039921406417	1
chr1-13746155-13746537	-0.785126743331763	-0.00330883301617317	-0.785126743331763	0.26431157005101	-0.785126743331763	-0.785126743331763	1.04059042799418	1.83891380829803	6
chr1-137464902-137465231	-0.62025977651222	2.14793786468893	-0.62025977651222	-0.62025977651222	0.412246967820096	-0.62025977651222	-0.62025977651222	0.541114050052078	9
chr1-137521413-137521649	2.47487373415292	-0.353553390593274	-0.353553390593274	-0.353553390593274	-0.353553390593274	-0.353553390593274	-0.353553390593274	-0.353553390593274	8
chr1-137522105-137522838	2.41488973920393	-0.0377219994610411	-0.482809387447352	-0.482809387447352	-0.482809387447352	-0.482809387447352	0.0368791974938681	-0.482809387447352	8
chr1-137537775-137538028	-0.836931640304574	0.866981415220576	-0.836931640304574	1.4502398603066	-0.836931640304574	-0.836931640304574	1.15257466472686	-0.122069379035738	5
chr1-13755071-13755386	2.45423681600864	-0.403216437711718	-0.403216437711718	-0.403216437711718	-0.403216437711718	-0.403216437711718	-0.403216437711718	-0.0349381897383374	8
chr1-137572296-137572637	-0.574421282092881	0.546112620632979	-0.574421282092881	-0.574421282092881	-0.574421282092881	-0.574421282092881	0.0797521386828332	2.24624165114859	9
chr1-13759040-13759438	-1.01864534244008	0.912292183780828	-1.01864534244008	1.57326230514348	-0.2984272521442	-1.01864534244008	0.672291456204685	0.19651733433544	5
chr1-13759705-13760027	-0.627476655529744	2.27018948347774	-0.627476655529744	0.344911488033915	-0.627476655529744	-0.627476655529744	0.218359497133383	-0.323553846526059	9
chr1-137600965-137601204	2.05465757369329	1.04163572938979	-0.572481309220039	-0.572481309220039	-0.572481309220039	-0.572481309220039	-0.572481309220039	-0.233886756982879	8
chr1-137605754-137606716	0.943929020873545	-0.24218429108295	-1.48663564038884	0.183797983439651	0.927029785281453	-1.48663564038884	0.40230871451056	0.758390067755425	1
chr1-137622994-137623655	-0.753896272190156	-0.309643165505143	2.20122300954032	-0.604815448879782	-0.256791959243959	-0.753896272190156	0.67256851911041	-0.194748410641537	2
chr1-137632655-137633188	-0.785126743331762	-0.00330883301617307	-0.785126743331762	0.26431157005101	-0.785126743331762	-0.785126743331762	1.04059042799418	1.83891380829803	6
chr1-13765902-13766272	-0.850998953208874	-0.024867712368334	2.289188247429	-0.217330192541244	-0.498841572050884	-0.850998953208874	0.113600330249949	0.040248805699264	2
chr1-137660630-137660911	-0.70037406703175	-0.469515773190114	2.37091023109935	-0.235550604964101	0.160701536201238	-0.70037406703175	-0.16126905850163	-0.264528196581245	2
chr1-137666934-137667412	-0.648577874730158	-0.648577874730158	-0.648577874730158	-0.648577874730158	1.01039427940094	-0.648577874730158	1.94805880254336	0.284436291706484	6
chr1-13766815-13767201	0.158746473784345	-0.311071010572074	0.224530435544832	-1.15206087636927	1.81420936453077	0.918310223188422	-0.832527584806061	-0.820137025300964	10
chr1-137681960-137682580	-0.880537142240388	-0.359522745277628	-0.880537142240388	1.21754399448887	0.674123177533201	-0.880537142240388	1.55282980546479	-0.443362805488064	3
chr1-137687131-137687452	-0.664670558150164	-0.362289260281428	-0.664670558150164	0.14710547063323	-0.664670558150164	-0.664670558150164	0.747583422022614	2.12628260022624	6
chr1-137710763-137711240	-0.458609127619511	-0.458609127619511	-0.458609127619511	0.387833447265374	2.36382131845169	-0.458609127619511	-0.458609127619511	-0.458609127619511	10
chr1-13771136-13771852	-0.752091642548725	-0.727858825542909	2.36453777453681	-0.16580195492769	0.0892453415479047	-0.0777810518248608	-0.313145865545245	-0.417103775695285	2
chr1-137718065-137718339	-0.353553390593274	-0.353553390593274	-0.353553390593274	-0.353553390593274	2.47487373415292	-0.353553390593274	-0.353553390593274	-0.353553390593274	10
chr1-137789247-137789654	-0.353553390593274	-0.353553390593274	-0.353553390593274	-0.353553390593274	-0.353553390593274	2.47487373415292	-0.353553390593274	-0.353553390593274	7
chr1-13779716-13779930	-0.944748264974676	0.154710781448895	-0.944748264974676	1.51493455052566	1.24237664962151	-0.944748264974676	-0.516835057022607	0.439057870350574	3
chr1-13780052-13780368	-0.756901506169352	-0.278010658386785	-0.756901506169352	-0.114083789971834	-0.0424177962273536	2.36314811400986	-0.42140679603875	0.00657393895357108	7
chr1-137836467-137836745	-0.538325933667207	-0.538325933667207	-0.538325933667207	1.76485198055219	-0.538325933667207	-0.538325933667207	1.46510362145106	-0.538325933667207	5
chr1-137839952-137840247	-0.820208372760454	0.722333316289298	-0.820208372760454	1.25035348968849	1.4811947837953	-0.820208372760454	-0.820208372760454	-0.173048098731273	3
chr1-137865676-137866008	-1.01848844626051	0.843368994112613	-1.01848844626051	0.231102095350143	1.75931951883322	-1.01848844626051	0.0684734455686373	0.153201284916935	10
chr1-137866321-137867643	-1.05161067848172	0.221507359924867	-1.05161067848172	-0.262881568268512	0.117272477877396	2.13860677966736	-0.251184565472569	0.139900873234905	4
chr1-137872023-137872327	1.88287503804938	-0.116182928322342	-1.00260354721528	0.187243534777527	0.981146284155263	-1.00260354721528	-0.485106658369085	-0.444768175860173	8
chr1-137892547-137892880	1.84470180272173	-0.617026042777957	-1.0637677750356	0.735223590468851	-0.397249106476123	-1.0637677750356	0.50109286764546	0.0607924384892454	8
chr1-137908434-137908883	-0.351014395674933	0.824317168502718	-1.01699821581028	0.218805470587216	-0.253898177780927	-1.01699821581028	1.96902771331939	-0.373241347332912	6
chr1-137915216-137915474	-0.722706518450614	-0.722706518450614	-0.722706518450614	1.33664329251611	-0.722706518450614	-0.722706518450614	1.06862807630486	1.2082612234321	5
chr1-13791637-13791986	-0.586771398698902	-0.586771398698902	-0.586771398698902	-0.586771398698902	2.18342839296152	-0.586771398698902	0.714010359057918	0.0364182414750717	10
chr1-137926031-137926490	0.202286999850338	0.661576762052998	-0.998776729040449	-0.00824283257971322	2.02887927229174	-0.998776729040449	-0.352561491629509	-0.534385251904955	10
chr1-137926982-137927374	-0.756454483652141	2.03110210703505	-0.756454483652141	0.740246294568167	0.075327449040686	-0.756454483652141	-0.756454483652141	0.179142083964663	9
chr1-137962670-137963111	-0.531111013868685	-0.409738353156131	1.15299109918873	-0.64763369768117	-0.850550811531377	1.8927696949856	-0.697790330512795	0.0910634125758343	7
chr1-137964121-137964615	-0.0950489301176535	0.367980640930983	-2.11875998547607	0.245631950942633	0.354643820625341	1.25655428796053	0.542821813494119	-0.553823598359879	4
chr1-13796473-13797082	0.548571901438127	0.953768908455472	-1.2223768974519	0.968412115655295	-0.816537880069651	-1.2223768974519	-0.269543112708241	1.06008186213279	1
chr1-137964921-137965251	1.82375533028177	0.154675215896333	-1.27172442682253	0.642939352957632	-0.0303185140484594	-1.27172442682253	-0.0226153216887312	-0.0249872097534771	1
chr1-137974162-137974406	-0.910260385190402	0.194280269167462	-0.910260385190402	0.0781601204693858	0.188356426499266	-0.910260385190402	2.09897652436124	0.171007815073856	6
chr1-137975856-137976674	-0.961527299609715	1.44114143793394	-0.961527299609715	1.1885493310024	-0.27873221123072	-0.961527299609715	0.775136871238313	-0.241513530114789	9
chr1-13797960-13798210	-0.728457595289697	1.64542739646493	-0.728457595289697	-0.728457595289697	-0.0201115645655655	-0.728457595289697	-0.17410311772984	1.46261766698926	9
chr1-137993457-137993696	-0.537921775457061	1.44738635573643	-0.537921775457061	-0.537921775457061	-0.537921775457061	-0.537921775457061	1.78014429700594	-0.537921775457061	6
chr1-137998461-137998715	-0.524493031657006	-0.413415594645588	2.43100302172574	-0.524493031657006	-0.0273253389296627	-0.524493031657006	-0.265102729359171	-0.151680263820298	2
chr1-137999190-137999541	-0.808669280820624	0.333063663597698	-0.808669280820624	-0.808669280820624	0.894745168773079	-0.808669280820624	1.85752883793523	0.149339452976486	6
chr1-13800573-13800933	-0.722536510446624	0.0981034332686692	-0.722536510446624	-0.722536510446624	0.501821554083586	-0.722536510446624	2.15202625592473	0.138194798509512	6
chr1-13803157-13803474	-0.784744882409171	-0.784744882409171	-0.784744882409171	0.433599185443144	1.92360296691325	-0.784744882409171	0.804928129021395	-0.0231507517410999	10
chr1-138032585-138032924	-0.69606580104569	-0.69606580104569	-0.69606580104569	-0.69606580104569	1.67856319598281	-0.69606580104569	1.16232848641929	0.639437322826355	10
chr1-138038500-138039001	1.62114250763077	0.147454756906746	-1.39871515060319	0.0540872768825245	0.446737886277485	-1.39871515060319	0.0455438834672144	0.482463990041634	1
chr1-138039097-138039768	0.954355139872538	1.00873585209717	-1.31133365243048	-0.844197418602167	0.592458268059434	-1.31133365243048	0.178581628646155	0.732733834787827	1
chr1-13804694-13805115	-0.353553390593274	-0.353553390593274	-0.353553390593274	-0.353553390593274	2.47487373415292	-0.353553390593274	-0.353553390593274	-0.353553390593274	10
chr1-138062151-138062802	-0.649156445930649	0.213978324877848	-0.649156445930649	-0.649156445930649	-0.649156445930649	-0.649156445930649	1.8703560125353	1.16144789224009	6
chr1-138085681-138085899	-0.363880477479497	-0.363880477479497	-0.363880477479497	-0.363880477479497	-0.363880477479497	2.47406393562322	-0.363880477479497	-0.290781070746234	7
chr1-138092466-138093425	0.932945760724312	0.467150953554857	0.384865396501484	0.592502218674212	-0.692761665000931	-2.0683388823652	0.730645127086677	-0.347008909175408	1
chr1-138101434-138101668	-0.534785248166814	-0.534785248166814	-0.534785248166814	-0.534785248166814	1.86523284222638	-0.534785248166814	1.3434786467745	-0.534785248166814	10
chr1-138107952-138108189	-0.816000836871068	-0.140499770509606	-0.816000836871068	0.0907278149252088	2.2074512307461	-0.816000836871068	-0.0272788852293594	0.317602120680863	10
chr1-138109703-138109980	-0.504389114884072	-0.231346223172734	-0.504389114884072	-0.382220142638759	-0.232810599450589	2.46047359694689	-0.291850666852247	-0.31346773506442	7
chr1-138112749-138112949	-0.684942736294946	-0.684942736294946	-0.684942736294946	-0.684942736294946	0.922519388041932	-0.684942736294946	1.83107002436969	0.671124269063112	6
chr1-138123868-138124098	-0.509499927488747	-0.509499927488747	-0.509499927488747	0.908082272504164	-0.509499927488747	-0.509499927488747	-0.509499927488747	2.14891729242832	5
chr1-138125100-138125360	-0.728519995996786	1.95592284406345	-0.728519995996786	0.472593941692402	-0.728519995996786	-0.728519995996786	0.838671457369446	-0.353108259138152	9
chr1-138125528-138126226	-1.22992092860166	-0.0363910482582036	1.65706817300456	0.954735617157966	-0.258633750646043	-1.22992092860166	0.41703452481673	-0.273971658871677	2
chr1-138149024-138149224	-0.353553390593274	-0.353553390593274	-0.353553390593274	-0.353553390593274	-0.353553390593274	2.47487373415292	-0.353553390593274	-0.353553390593274	7
chr1-138158665-138159067	-0.616662851605836	0.309567520796559	-0.616662851605836	0.626621072940609	2.14712566429201	-0.616662851605836	-0.616662851605836	-0.616662851605836	10
chr1-138160907-138161491	0.738518038515051	-0.310285905137246	-1.20659612872326	-0.404514828293471	-0.463676831429953	2.03762769204369	0.188791846272457	-0.579863883247275	4
chr1-138163146-138163961	-1.03259682181116	0.278151290752181	-1.03259682181116	1.6065393575382	0.922980693608249	-1.03259682181116	0.497846075962812	-0.207726952427974	3
chr1-138180567-138180877	-0.840950139598331	-0.536758360860504	-0.840950139598331	-0.0243136747348693	0.520571415550316	-0.840950139598331	2.00046930853712	0.562881730302928	6
chr1-138185741-138186051	1.7014961071024	-0.0142489655022534	-0.775043216947151	-0.775043216947151	-0.775043216947151	-0.775043216947151	0.113267929665194	1.29965779652326	8
chr1-138236293-138236598	-0.834334367821126	1.11419101697892	-0.834334367821126	-0.834334367821126	1.65747648271478	-0.834334367821126	0.46573315314711	0.0999368184436897	10
chr1-138236977-138237428	1.1495013904061	1.32913617943905	-1.23919755113554	-0.254200996364041	0.403019149649157	-1.23919755113554	0.474409719354215	-0.623470340213397	1
chr1-138245783-138246139	-0.905270227675854	0.522212956804859	-0.905270227675854	-0.585917190406813	0.51455711746296	-0.905270227675854	1.87263637446533	0.392321424701227	6
chr1-138263459-138263937	-1.03922320081929	0.607926221851745	-1.03922320081929	1.17175417538272	1.41825001210199	-1.03922320081929	-0.0776089473493806	-0.00265185952919577	3
chr1-13826661-13826964	-0.595087611314323	-0.595087611314323	-0.595087611314323	1.75456354049198	-0.595087611314323	-0.595087611314323	1.4487668962702	-0.227892380190566	5
chr1-138277756-138278127	-0.776441072817323	0.628162149330446	-0.776441072817323	-0.776441072817323	-0.0779060268157226	-0.776441072817323	1.95694073273612	0.598567436018451	6
chr1-138318042-138318588	-0.697215551015395	-0.25190323862855	-0.697215551015395	-0.697215551015395	-0.0328295129229264	-0.697215551015395	1.90254049383955	1.1710544617735	6
chr1-138327538-138327807	-0.530225542050296	-0.530225542050296	-0.530225542050296	0.551283517507527	-0.530225542050296	-0.530225542050296	2.2920408586511	-0.192196665907146	6
chr1-138334999-138336118	-0.164368832095893	0.16984205368093	-1.62506660747976	-0.119244493091696	-0.286104915926005	2.0293439646538	0.208717883994697	-0.213119053736079	4
chr1-138341698-138342128	-0.672781995980322	1.54545611736447	-0.672781995980322	0.319735585430358	-0.672781995980322	-0.672781995980322	-0.672781995980322	1.49871827710678	9
chr1-13841621-13842434	-0.61225671466793	-0.61225671466793	-0.61225671466793	1.74459020762782	-0.61225671466793	-0.61225671466793	1.43785706588956	-0.121163700177727	5
chr1-138570218-138570471	-0.886532767919329	1.11529113767784	-0.886532767919329	-0.886532767919329	0.606783065265101	-0.886532767919329	1.45081729160043	0.373239577133943	6
chr1-138571355-138572461	0.0661519346021953	-0.953867966637172	-1.66152621000313	-0.474159459429441	1.10993415462858	1.22003965679894	0.610713540817281	0.082714349222747	4
chr1-138640759-138641102	-0.520228523834757	-0.462395358435604	2.32609900016476	-0.512420030837614	-0.367519818556504	0.491753731863313	-0.410335949559799	-0.544953050803794	2
chr1-138642755-138642973	-0.539060764038944	-0.539060764038944	-0.539060764038944	1.50333189868318	1.73103268555048	-0.539060764038944	-0.539060764038944	-0.539060764038944	10
chr1-138651436-138652624	-1.82800384084585	-0.42677053603244	0.835092935645558	-0.35016729903878	0.710554396798862	1.43244495058622	-0.308773388405538	-0.0643772187080285	7
chr1-138689500-138689862	-0.685709936180181	-0.313673079601518	-0.685709936180181	-0.186322897161672	-0.546944351728998	2.34413877160916	0.291676648364888	-0.217455219121502	7
chr1-138691400-138691836	0.907054284627589	-0.165162307664625	-1.08148103375884	1.78847106131676	0.285625491539331	-1.08148103375884	-0.72484666264242	0.0718202003410495	5
chr1-138698186-138698573	-0.788297403736881	1.69496560195999	-0.788297403736881	-0.788297403736881	1.06416122361779	-0.788297403736881	0.661444233861688	-0.267381444491944	9
chr1-138703995-138704610	1.67748002139742	0.208850284501629	-1.04624401201499	-1.04624401201499	0.826300500903721	-1.04624401201499	0.419216921118839	0.00688430812334527	1
chr1-13870602-13870959	-0.491621793887004	-0.491621793887004	-0.491621793887004	2.24926588611842	-0.491621793887004	-0.491621793887004	0.700464877203602	-0.491621793887004	5
chr1-138707434-138707796	1.62361019121707	-0.464444207381556	-0.843373600727553	-0.334734673175152	-0.278027906572956	-0.843373600727553	-0.400931766750732	1.54127556411843	8
chr1-138727521-138727784	0.927880309433078	-0.158476130148405	-1.08687880173312	1.82092076244863	-0.625167058033867	-1.08687880173312	-0.00286635007868628	0.211466069845495	5
chr1-138729951-138730240	-0.598362483850028	2.07055158577961	-0.598362483850028	-0.598362483850028	-0.598362483850028	-0.598362483850028	0.959763193953044	-0.0385023604825149	9
chr1-138740236-138740828	-0.975150630647759	0.0762596914836147	-0.975150630647759	-0.26949381428921	1.76999936425342	-0.975150630647759	0.559396171984433	0.789290478511017	10
chr1-138828554-138828989	-0.498358082771418	-0.498358082771418	-0.498358082771418	2.2159561082863	-0.498358082771418	-0.498358082771418	-0.498358082771418	0.77419238834221	5
chr1-138849033-138849312	-0.488361151227141	2.26385790974848	-0.488361151227141	-0.488361151227141	-0.488361151227141	-0.488361151227141	-0.488361151227141	0.666308997614371	9
chr1-13885103-13885752	-0.754360230771955	0.306008717277934	-0.754360230771955	2.09231745650627	-0.754360230771955	-0.754360230771955	0.483737394552368	0.135377354751242	5
chr1-138853385-138853605	1.29780569744588	-0.241534074309767	-0.924106834139601	-0.924106834139601	1.62181318086346	-0.924106834139601	-0.127127900900765	0.221363599319996	1
chr1-138857249-138857449	-0.462123339372896	-0.462123339372896	-0.462123339372896	2.35451475444798	-0.462123339372896	-0.462123339372896	-0.462123339372896	0.418225281789395	5
chr1-13887136-13887427	-0.911501581202593	1.9094554430824	-0.911501581202593	-0.490769856301484	0.491412290598385	-0.911501581202593	0.552399869464891	0.272006996763586	9
chr1-138881423-138881628	2.38878656384499	-0.506494515317049	-0.506494515317049	0.0904500888089901	-0.506494515317049	-0.506494515317049	-0.506494515317049	0.0532359239312616	8
chr1-13892005-13892376	-0.535664368506515	-0.535664368506515	-0.535664368506515	1.36874069367404	-0.535664368506515	-0.535664368506515	-0.535664368506515	1.84524551736505	5
chr1-13893698-13893898	-0.705136606299251	-0.705136606299251	-0.705136606299251	1.55585833547118	-0.705136606299251	-0.705136606299251	1.26159990256964	0.70822479345543	5
chr1-138964296-138964566	-0.513024799844553	-0.513024799844553	-0.513024799844553	-0.513024799844553	-0.513024799844553	-0.513024799844553	0.954551810634416	2.1235969884329	6
chr1-13902165-13902372	0.812203240218721	1.57316145708968	-1.17773729122696	0.0531113520992377	-0.72171309084511	-1.17773729122696	-0.107078122999963	0.745789746891347	1
chr1-13902734-13903470	-1.63548338123275	-0.546724984660574	1.73620801607844	0.76284149669553	-0.600139626349092	0.00488474113250512	0.0147240590571067	0.263689679278833	2
chr1-13911289-13911927	-0.859202407129672	1.60867916377159	-0.859202407129672	0.245014418477719	-0.859202407129672	-0.859202407129672	1.06181342931343	0.521302616955951	9
chr1-13917878-13918309	0.0401080952261904	-0.280384192244122	-0.554277626358954	-0.554277626358954	-0.145640882012629	2.41982078262255	-0.447677368340854	-0.477671182533227	7
chr1-13925012-13925843	-0.564288981956759	-0.231277088517117	-0.564288981956759	-0.117285357229575	2.41674405529511	-0.564288981956759	-0.369874936151931	-0.00543972752620631	10
chr1-139388319-139388624	-0.453261105160916	-0.453261105160916	-0.453261105160916	-0.453261105160916	2.37696198542214	-0.453261105160916	-0.453261105160916	0.342604645543361	10
chr1-139390601-139391024	-0.57370801697984	-0.57370801697984	-0.57370801697984	0.510122575287142	-0.57370801697984	-0.57370801697984	2.25461657038702	0.103800939225043	6
chr1-139418959-139419342	-0.828283168219563	-0.785911332750788	-1.39172390862578	1.28017105158138	0.157725086734699	1.42753663001662	0.22508285167209	-0.0845972104086626	4
chr1-139427049-139427249	-0.366173405623709	-0.366173405623709	2.47365818964594	-0.366173405623709	-0.366173405623709	-0.366173405623709	-0.366173405623709	-0.276617755903687	2
chr1-139459264-139459476	-0.353553390593274	-0.353553390593274	-0.353553390593274	-0.353553390593274	2.47487373415292	-0.353553390593274	-0.353553390593274	-0.353553390593274	10
chr1-139459933-139460264	-0.419864877078464	-0.419864877078464	-0.419864877078464	-0.419864877078464	-0.287952762681076	2.46034314373154	-0.110160009307167	-0.382770863429442	7
chr1-139467768-139468668	-0.628544148526249	-0.628544148526249	-0.628544148526249	-0.628544148526249	1.76081761374884	-0.628544148526249	-0.00523607875257584	1.38713920763499	10
chr1-139470077-139470677	-0.358737607875588	-0.358737607875588	-0.358737607875588	-0.358737607875588	-0.358737607875588	2.47467195579631	-0.358737607875588	-0.322246308542786	7
chr1-139484054-139486187	2.03522786718503	-0.742296486220247	-0.742296486220247	0.975700623829408	-0.424041165951315	-0.742296486220247	-0.244160676472091	-0.115837189930289	8
chr1-139491733-139492054	-0.643260071232371	-0.643260071232371	-0.643260071232371	1.71472336903943	-0.643260071232371	-0.643260071232371	1.40784231454275	0.0937346725796832	5
chr1-13960064-13960398	-0.66985281477733	-0.66985281477733	-0.66985281477733	1.40695521425066	1.63849287643151	-0.66985281477733	-0.66985281477733	0.30381598320448	10
chr1-1402489-1403123	-0.963191787006546	0.273781833432434	-0.963191787006546	1.9425016134744	-0.0404371493642519	-0.963191787006546	0.120035497848562	0.593693565628495	5
chr1-14057017-14057251	-0.453261105160916	-0.453261105160916	-0.453261105160916	-0.453261105160916	2.37696198542214	-0.453261105160916	-0.453261105160916	0.342604645543362	10
chr1-140931383-140931650	-0.766724197175682	1.9788847686112	-0.766724197175682	0.154637159556642	-0.766724197175682	-0.766724197175682	0.83617635308165	0.0971985074532303	9
chr1-141043162-141043558	-0.539710868015775	-0.539710868015775	-0.539710868015775	-0.539710868015775	0.650057528953677	-0.539710868015775	2.25364185584283	-0.205145044717637	6
chr1-1416152-1416561	-0.810882132788348	0.229509184734149	2.26492247468195	0.120133043604121	-0.638413546313568	-0.810882132788348	-0.270983670716219	-0.083403220413743	2
chr1-141680411-141680611	-0.537326180977971	1.80003944484484	-0.537326180977971	-0.537326180977971	-0.537326180977971	-0.537326180977971	-0.537326180977971	1.42391764102299	9
chr1-141853874-141854134	-0.457649371312883	-0.368344988032831	-0.457649371312883	-0.457649371312883	-0.324411228685059	2.45151154106868	-0.0405585273253137	-0.345248683086827	7
chr1-141880268-141880555	-0.643260071232371	-0.643260071232371	-0.643260071232371	1.71472336903943	-0.643260071232371	-0.643260071232371	1.40784231454275	0.0937346725796831	5
chr1-141904383-141904621	2.47487373415292	-0.353553390593274	-0.353553390593274	-0.353553390593274	-0.353553390593274	-0.353553390593274	-0.353553390593274	-0.353553390593274	8
chr1-1419077-1419459	-0.116189143882361	-0.00830951940526875	-1.55072165392454	-0.515527673565589	0.257371813000171	2.03822799679274	-0.264338669336451	0.159486850321297	4
chr1-141923941-141924676	-0.840939251734913	0.0764940858418469	2.21038993964167	-0.687004799459599	-0.156554513864616	-0.840939251734913	-0.171436411039628	0.409990202350155	2
chr1-141938758-141938973	-0.643260071232371	-0.643260071232371	-0.643260071232371	1.71472336903943	-0.643260071232371	-0.643260071232371	1.40784231454275	0.0937346725796831	5
chr1-141945286-141945551	-0.643260071232371	-0.643260071232371	-0.643260071232371	1.71472336903943	-0.643260071232371	-0.643260071232371	1.40784231454275	0.0937346725796831	5
chr1-141946100-141946864	0.0579482736579379	-0.353799414180334	2.41521025675933	-0.390792544757204	-0.180689955361824	-0.705679919951671	-0.431773735760068	-0.41042296040617	2
chr1-141960074-141960289	2.37358012200884	-0.583621845199434	-0.583621845199434	0.0260895124787638	-0.583621845199434	-0.583621845199434	-0.0532617082241765	-0.0119205454656905	8
chr1-141961504-141962568	-0.307967502552833	-0.425913299700251	-0.613844410839282	-0.235453025127197	-0.473652007787656	2.44715787519425	-0.229841408870967	-0.160486220316063	7
chr1-14197483-14197875	2.0049293636684	-0.367980043376973	-0.798603461368466	-0.798603461368466	0.486338268878005	-0.798603461368466	0.709797455703352	-0.437274660767384	8
chr1-14198671-14198980	-0.774155694962452	1.25739334609478	-0.774155694962452	0.589323812907159	-0.774155694962452	-0.774155694962452	1.59790173664062	-0.347996115792752	6
chr1-141987487-141987903	-0.447235920843207	-0.447235920843207	-0.447235920843207	-0.447235920843207	2.39040236692613	-0.447235920843207	0.293013158133116	-0.447235920843207	10
chr1-141992219-141992556	-0.705136606299251	-0.705136606299251	-0.705136606299251	1.55585833547118	-0.705136606299251	-0.705136606299251	1.26159990256964	0.70822479345543	5
chr1-142010991-142011357	2.19532869464583	-0.568130746191297	-0.79802036854983	-0.489438313356498	0.573919738641074	-0.79802036854983	0.00724405206223071	-0.122882688701683	8
chr1-142013102-142013321	-0.396596414232744	-0.396596414232744	-0.396596414232744	-0.160646911412533	-0.396596414232744	2.46647867729704	-0.396596414232744	-0.322849694720787	7
chr1-142018285-142018713	1.88950832626099	-0.332994775355426	-0.998361087374505	0.787888347574247	-0.00566433135368081	-0.998361087374505	-0.739398251091076	0.397382858713957	8
chr1-142022152-142022565	-0.972096312142787	-0.396081848476508	-0.972096312142787	0.445413662971952	0.0305227850910187	2.15525813773054	0.0367442535809424	-0.327664366612369	4
chr1-142022910-142023182	-0.823076934196751	1.89390037417439	-0.823076934196751	0.635728266541268	-0.823076934196751	-0.823076934196751	0.445871259633655	0.316807836437688	9
chr1-142027442-142027674	-0.99485733599389	0.319248468661163	-0.99485733599389	-0.11289175228973	-0.0145638151281986	-0.99485733599389	1.30668772409181	1.48609138264662	6
chr1-142028025-142028950	0.382774936662066	-0.606234000412679	2.05809029992602	-0.560707050443982	0.432933995214938	-1.22276085582845	-0.502897795859794	0.0188004707418814	2
chr1-142038715-142039143	0.142286303662169	-0.427899640953336	-0.427899640953336	-0.427899640953336	-0.427899640953336	2.42511154205785	-0.427899640953336	-0.427899640953336	7
chr1-142074119-142074457	-0.702885914221152	1.06460889093309	-0.702885914221152	1.66963170498398	-0.702885914221152	-0.702885914221152	-0.702885914221152	0.780188975188695	5
chr1-142116948-142117547	-0.873568717296621	0.539775781459665	-0.873568717296621	-0.241188786951588	1.93796025796858	-0.873568717296621	-0.323490221538613	0.707649120951815	10
chr1-142172105-142172930	-1.63010843318006	0.408979205276793	0.953466906393637	-0.457074955376647	-0.616032603884475	1.5329816835016	0.297254079918502	-0.489465882649345	7
chr1-142179487-142179990	-0.97931284746306	0.711353451230436	-0.97931284746306	0.671152831736335	1.54308559668697	-0.97931284746306	-0.620396619042089	0.632743281777528	3
chr1-142180536-142180858	-1.16683431083884	0.525137109141278	-1.16683431083884	0.422965215231532	1.10507675318486	-1.16683431083884	0.413616192580049	1.0337076623788	3
chr1-142182410-142182745	1.73466890557786	0.622600903090095	-1.14933315835402	-0.257404487208852	-0.488421581188108	-1.14933315835402	-0.114868994847589	0.802091571284629	1
chr1-142185872-142186096	-0.526637869961548	1.99443821357948	-0.526637869961548	1.16538900618981	-0.526637869961548	-0.526637869961548	-0.526637869961548	-0.526637869961548	9
chr1-142187633-142188193	0.0738232068144069	-0.147096705837623	-1.34964380267074	-0.028946719196954	-0.0448100259571999	2.2116218993865	-0.328475595018006	-0.386472257520381	4
chr1-142193245-142193560	-0.504757521396041	-0.171689533961914	2.44928111703751	-0.504757521396041	-0.339116678305706	-0.504757521396041	-0.245495129708614	-0.178707210873152	2
chr1-142197075-142197278	-0.722706518450614	-0.722706518450614	-0.722706518450614	1.33664329251611	-0.722706518450614	-0.722706518450614	1.06862807630486	1.2082612234321	5
chr1-14221262-14221654	-0.82323166456844	0.791301455669039	-0.82323166456844	-0.82323166456844	1.58557948501373	-0.82323166456844	1.06191371416953	-0.14586799657854	10
chr1-14224087-14224457	-0.353553390593274	-0.353553390593274	-0.353553390593274	-0.353553390593274	-0.353553390593274	2.47487373415292	-0.353553390593274	-0.353553390593274	7
chr1-142242060-142242643	-0.534719448052876	-0.534719448052876	-0.534719448052876	1.86664899635091	-0.534719448052876	-0.534719448052876	-0.534719448052876	1.34166769196635	5
chr1-14231025-14231414	2.40532237947911	-0.482854875781218	-0.598189957372203	-0.443375067739079	-0.254040398602582	-0.598189957372203	-0.0595242754055626	0.0308521527937426	8
chr1-142332140-142332401	-0.950843589762826	0.0429744813756884	-0.950843589762826	1.05016728493802	-0.209477550129468	-0.950843589762826	0.209548551240442	1.7593180018638	3
chr1-142332945-142333211	-0.635505427142213	1.22575294221937	-0.635505427142213	1.86287151989387	-0.635505427142213	-0.635505427142213	0.0889026735978257	-0.635505427142213	5
chr1-14236164-14236551	-0.909916511171633	1.24147252728976	-0.909916511171633	0.245211839900161	1.65790440893307	-0.909916511171633	-0.40751974360003	-0.00731949900806493	10
chr1-14245055-14245741	2.4000021646703	-0.497094898104876	-0.497094898104876	-0.497094898104876	-0.497094898104876	-0.497094898104876	0.0224857095377545	0.0629866163163291	8
chr1-14247875-14248075	-0.394526795151309	-0.394526795151309	2.46557240694424	-0.394526795151309	-0.394526795151309	-0.394526795151309	-0.143509035955105	-0.349429395232589	2
chr1-142790423-142791239	-0.0872436904990931	-0.735761173696143	1.6676971861083	-0.0352876082190046	0.350718878688323	-1.76908846604534	0.64395855724445	-0.034993683581487	2
chr1-142856020-142856398	1.70449564508724	-0.282703564280262	-1.16386578301682	0.0189229206523509	-0.506538488061429	-1.16386578301682	0.893842248795364	0.499712803840382	1
chr1-14287414-14287905	1.32466937832914	0.318799486016507	-1.28392185798645	0.329584140546596	0.509469523111286	-1.28392185798645	-0.816083400976742	0.901404588946116	1
chr1-14288336-14288975	-1.05951010057974	-0.266011302455398	-1.05951010057974	1.07072516107787	1.30821927968943	-1.05951010057974	0.79348451881613	0.272112644611199	3
chr1-142992589-142992843	-0.58993531247619	0.0621329324118171	-0.58993531247619	0.285339339200065	2.328634592755	-0.58993531247619	-0.58993531247619	-0.316365614462123	10
chr1-143014500-143015078	-0.408586428907337	-0.408586428907337	-0.408586428907337	-0.408586428907337	-0.408586428907337	2.46152069315326	-0.305713518304482	-0.11287503031209	7
chr1-143023151-143023917	-0.560109889524588	-0.560109889524588	-0.560109889524588	2.27792933124471	0.491371601169676	-0.560109889524588	-0.560109889524588	0.031248515208551	5
chr1-143030458-143030824	-0.823917242088692	-0.232024250588295	-0.823917242088692	-0.559083545091172	1.53095702575494	-0.823917242088692	1.47975045323086	0.252152042959746	10
chr1-143034365-143034613	-0.690175231355192	1.80467745775583	-0.690175231355192	-0.690175231355192	-0.690175231355192	-0.690175231355192	0.766332522669039	0.879866176351088	9
chr1-143044316-143044711	-0.790149476850469	-0.790149476850469	-0.790149476850469	0.691662212080686	1.95487524339136	-0.790149476850469	0.0691575164408883	0.444902935488942	10
chr1-143052349-143052729	-0.533576293751826	0.704526172137666	-0.533576293751826	-0.533576293751826	2.23721389950334	-0.533576293751826	-0.533576293751826	-0.273858602881882	10
chr1-14309693-14310460	-0.906383983560233	-0.906383983560233	-0.906383983560233	0.821027656553127	1.01361206839355	-0.906383983560233	1.34751106659573	0.443385142698518	3
chr1-143111122-143111452	-0.428030382173254	-0.428030382173254	2.4691092589817	-0.281874534719413	-0.26558001796075	-0.428030382173254	-0.300896068043803	-0.336667491737975	2
chr1-143119950-143120468	-0.369990341812803	-0.369990341812803	-0.369990341812803	-0.252851693620437	-0.369990341812803	2.47279374449725	-0.369990341812803	-0.369990341812803	7
chr1-143141415-143141644	2.47487373415292	-0.353553390593274	-0.353553390593274	-0.353553390593274	-0.353553390593274	-0.353553390593274	-0.353553390593274	-0.353553390593274	8
chr1-14318399-14318855	-0.508331567952143	-0.508331567952143	2.41941222561193	-0.360631792215585	-0.344165147104104	-0.508331567952143	0.134054967122048	-0.323675549557857	2
chr1-143204793-143204997	-0.9776224644893	1.23675735920937	-0.9776224644893	0.0131687827262757	0.123629396265463	-0.9776224644893	1.60791005825148	-0.0485982029846894	6
chr1-14321477-14321726	2.46976176642404	-0.379049137537841	-0.379049137537841	-0.379049137537841	-0.379049137537841	-0.379049137537841	-0.379049137537841	-0.195466941196998	8
chr1-143219349-143219626	-0.407171193683787	2.45055362450375	-0.407171193683787	-0.407171193683787	-0.407171193683787	-0.407171193683787	-0.407171193683787	-0.00752646240102551	9
chr1-143220466-143221437	-0.979909140818377	-0.236636026257761	-0.979909140818377	0.516640004645154	1.79241640502568	-0.979909140818377	0.755797435269732	0.111509603772322	10
chr1-143252789-143253016	-0.534785248166814	-0.534785248166814	-0.534785248166814	-0.534785248166814	1.86523284222638	-0.534785248166814	1.3434786467745	-0.534785248166814	10
chr1-143267207-143267703	-0.681956114021134	2.23933633396751	-0.681956114021134	-0.681956114021134	0.189731401298488	-0.681956114021134	0.00023007209536991	0.298526648723169	9
chr1-143277664-143277865	-0.353553390593274	-0.353553390593274	-0.353553390593274	-0.353553390593274	2.47487373415292	-0.353553390593274	-0.353553390593274	-0.353553390593274	10
chr1-143279003-143280117	-0.749497989896092	0.467883841244452	-0.749497989896092	-0.422678376592718	2.1565487342182	-0.749497989896092	0.387643988484188	-0.340904217665849	10
chr1-14327941-14328275	0.60189779494824	-0.156268005009177	-1.36430546509369	0.392379191752342	-0.312941737223588	1.91509250554283	-0.894133168496947	-0.181721116420018	4
chr1-143293919-143294357	2.3987211892196	-0.490455045278175	-0.490455045278175	-0.490455045278175	0.171642269329466	-0.490455045278175	-0.490455045278175	-0.118088232158194	8
chr1-143316564-143316828	-0.530092116883598	-0.530092116883598	-0.530092116883598	-0.530092116883598	1.23246610566835	-0.530092116883598	-0.530092116883598	1.94808659563324	10
chr1-14332806-14333588	0.378833866137636	-0.575376786172472	-2.09578592737487	-0.310039354196171	0.881465954001917	0.999747210219777	0.345176303008018	0.375978734376168	4
chr1-143337278-143337623	-0.395215997772722	-0.395215997772722	-0.395215997772722	-0.27708018532273	-0.395215997772722	2.471767810207	-0.29245503574759	-0.321368598045797	7
chr1-143347677-143348388	-0.67167501632626	-0.67167501632626	-0.67167501632626	1.593111077455	-0.67167501632626	-0.67167501632626	0.313342113329582	1.45192189084671	5
chr1-14335556-14336025	2.30962431865319	-0.325669898961462	-0.803909565437165	-0.161965933349725	-0.447153477147788	-0.803909565437165	0.033686720961642	0.199297400718477	8
chr1-143372852-143373107	1.97290244796228	-0.845386548692969	-0.845386548692969	0.897824935880459	-0.199534089367979	-0.845386548692969	0.165506961372567	-0.30054060976842	8
chr1-143377045-143377320	-0.69606580104569	-0.69606580104569	-0.69606580104569	-0.69606580104569	1.67856319598281	-0.69606580104569	1.16232848641929	0.639437322826355	10
chr1-143395119-143396139	0.286259681777193	-0.295503785255015	2.3422440495116	-0.332362196312761	-0.268422168864595	-0.905880824469678	-0.407003094283611	-0.419331662103131	2
chr1-143397003-143397394	2.05506717648133	-0.304471315746208	-0.865154980309301	0.790584041957749	-0.363246021369079	-0.865154980309301	0.182300986680852	-0.629924907386044	8
chr1-143398392-143398639	-0.814294585604573	1.90452126067462	-0.814294585604573	0.402199041394352	-0.814294585604573	-0.814294585604573	0.243877807807196	0.706580232542118	9
chr1-143405672-143406172	1.76105590264731	0.2970466150995	-0.954099034948703	0.165513911116765	-0.331881265239515	-0.954099034948703	-0.954099034948703	0.97056194122205	8
chr1-143416630-143417020	-0.495090506255351	-0.397099680291747	-1.79812642440988	0.216808151173425	0.292142768456332	1.46184173287871	1.0061932630487	-0.286669304600186	4
chr1-143418327-143418597	-0.304315064002866	1.66908399191548	-1.08345044592185	1.16552265604985	-0.547799379097229	-1.08345044592185	0.313891881247372	-0.129483194268919	9
chr1-143421658-143422462	1.23899203409555	1.13219211726912	-1.4311213761049	0.0828082942343529	0.251592183586242	-1.4311213761049	0.125213166293078	0.0314449567314569	1
chr1-143434334-143434622	1.00074434151694	0.997439364852834	-1.06719161119757	-0.85400968258696	1.3022983920851	-1.06719161119757	-0.510879864164732	0.198790670691969	1
chr1-143434722-143435413	-0.631216039470971	1.498925132852	-1.22160857533584	-0.00434631663028861	1.07844298752221	-1.22160857533584	0.0490006140097028	0.45241077238903	9
chr1-143459442-143459848	-0.212376858643164	1.80491844346556	-1.26392490465315	0.0369144574994519	0.663896954410837	-1.26392490465315	0.244796303846284	-0.0102994912726646	9
chr1-143462307-143462913	0.680050611148957	-0.546538373860045	-0.813745243538788	-0.477775128662847	-0.206671196150591	2.2221639351923	-0.426384774036575	-0.431099830092407	4
chr1-143474505-143474798	0.166851883455704	-0.442691582966513	-1.4139189068964	0.86752734133348	1.12187956037495	-1.4139189068964	0.287103523483815	0.827167088111359	3
chr1-14347465-14347795	-0.353553390593274	-0.353553390593274	-0.353553390593274	-0.353553390593274	-0.353553390593274	-0.353553390593274	-0.353553390593274	2.47487373415292	3
chr1-143505623-143505922	2.02073243075153	1.00348238576037	-0.617371734395139	-0.617371734395139	-0.617371734395139	-0.617371734395139	-0.617371734395139	0.0626438554637961	8
chr1-143511241-143511886	0.775747466310959	0.23998111975393	-1.5336040116931	-0.819396202779434	0.980200137953361	1.35519290379905	-0.394633138416944	-0.603488274927818	4
chr1-143516009-143516265	-0.682371504663988	0.267715972383009	-0.682371504663988	0.592935937545695	2.15260447582575	-0.682371504663988	-0.682371504663988	-0.283770367098496	10
chr1-143521697-143521953	-0.855930343339941	1.6346608476787	-0.855930343339941	-0.855930343339941	1.00199494626155	-0.855930343339941	0.598089526312435	0.188976053107085	9
chr1-143534138-143535066	-0.450773258754918	-0.0629637456097387	-0.450773258754918	-0.450773258754918	2.44219891836814	-0.450773258754918	-0.450773258754918	-0.125368878983808	10
chr1-143542095-143542366	2.29281331059419	0.342384502625752	-0.747134899335613	-0.329286998763689	-0.282702276105967	-0.747134899335613	-0.565401471713363	0.0364627320342998	8
chr1-14354232-14354746	-0.861435176707987	0.367513581404576	-0.861435176707987	0.788189237021416	-0.861435176707987	-0.861435176707987	0.57349795846418	1.71653992994178	3
chr1-143575281-143575999	1.55158096662845	0.985390995508111	-1.26138614507082	-0.333428966198847	0.543585893599725	-1.26138614507082	-0.0506046245300749	-0.173751974865712	1
chr1-143576311-143576936	0.469999061107509	1.48502623561007	-1.42369857401126	0.138060100497209	0.456832555815098	-1.42369857401126	0.500846961588474	-0.203367766595846	1
chr1-14358003-14358213	-0.687574950071158	-0.687574950071158	-0.687574950071158	0.91487468566799	-0.687574950071158	-0.687574950071158	0.706322994593874	1.81667707009393	5
chr1-143588377-143588678	-0.641975748161463	1.21757923801409	-0.641975748161463	1.85411473862063	-0.641975748161463	-0.641975748161463	-0.641975748161463	0.138184764172597	5
chr1-143589009-143589279	-0.787597390271287	-0.0473773220200845	-0.787597390271287	-0.787597390271287	0.316777819625741	-0.787597390271287	1.80526816960204	1.07572089387745	6
chr1-143590487-143590909	-0.706184381610633	2.04645115472871	-0.706184381610633	0.217534925819717	0.833868998425094	-0.706184381610633	-0.706184381610633	-0.273117552530988	9
chr1-143594169-143594805	-0.511839170442823	-0.289614016607359	2.44459186899308	-0.36269217115102	-0.0145141962133619	-0.511839170442823	-0.382102989580011	-0.371990154555677	2
chr1-14363036-14363259	-0.97899688107016	1.01485482754602	-0.97899688107016	1.69736080608092	0.012582287364959	-0.97899688107016	-0.202983000798745	0.415175723017323	5
chr1-143631286-143631871	1.9649844919639	0.0625785982357106	-1.20231734160164	0.234347394041878	-0.186149889120781	-1.20231734160164	0.388196200649698	-0.0593221125671322	8
chr1-143635244-143636181	-0.828253410009391	-0.424009746152966	-0.828253410009391	1.88483862328717	-0.225139957309161	-0.828253410009391	1.05974273017745	0.189328580025678	5
chr1-14363743-14364276	-1.33929866957687	-0.361441225310727	1.55163129289651	0.848340023737307	0.119620868787103	-1.33929866957687	0.309904946916581	0.210541432126972	2
chr1-143641755-143642234	-0.829599025769172	0.861306015620453	-0.829599025769172	-0.505354629414589	-0.469205506116796	-0.829599025769172	1.7088098503101	0.893241346908344	6
chr1-143645776-143646565	0.508423033909389	0.0760778159550972	1.37481335351881	-0.732467896895631	0.857132600841257	-1.88288641511068	-0.167406416117173	-0.0336860761010707	2
chr1-143665759-143666550	-0.865142016210698	1.94325603718824	-0.865142016210698	-0.326609508909539	0.930574066492921	-0.865142016210698	0.0717477784144428	-0.0235423245539748	9
chr1-143668674-143669307	-0.123946249983851	0.835068498872358	-1.3752650983815	0.946689878534028	-0.514990630507762	-1.3752650983815	0.644497768258857	0.963210931589367	3
chr1-143669675-143669875	1.81489812033358	0.371099109773462	-0.862774791827181	-0.310696305205273	-0.862774791827181	-0.862774791827181	1.05813691892646	-0.34511346834669	8
chr1-143685886-143686616	1.26326397050152	0.298514744373864	-1.23868622778185	-0.335951794686051	-0.0919687047828199	-1.23868622778185	1.4535911301685	-0.110076890011318	1
chr1-143694525-143695031	-0.447846877959488	-0.447846877959488	2.43742306045822	-0.302289837148566	-0.447846877959488	-0.447846877959488	0.0586068800689982	-0.402352591540699	2
chr1-143696583-143696943	-0.381838695137319	-0.381838695137319	-0.381838695137319	-0.381838695137319	-0.381838695137319	2.46853933945928	-0.177507168635359	-0.381838695137319	7
chr1-14370520-14370972	0.145734190611405	-0.206099080496951	2.28831890289333	0.0133488746205673	-0.527212778647134	-1.09662059751923	-0.428189293626731	-0.189280217835254	2
chr1-143707933-143708455	-0.570374491111615	-0.245747784044822	-0.570374491111615	-0.570374491111615	2.33559660963466	-0.570374491111615	-0.191337028843961	0.382986167700586	10
chr1-143712293-143712876	-1.09832242586142	0.294583268132962	-1.09832242586142	0.771382249510709	-0.0592459510732679	-1.09832242586142	1.34123396892944	0.94701374208443	3
chr1-143721630-143722175	-0.504475504545321	-0.504475504545321	-0.504475504545321	-0.383387519539047	0.0338755120909398	2.43415322415483	-0.293817659631498	-0.277397043439258	7
chr1-143730519-143730819	-0.407441384603827	-0.407441384603827	-0.407441384603827	-0.407441384603827	2.45028922552378	-0.407441384603827	-0.407441384603827	-0.00564091790081865	10
chr1-143735921-143736326	-0.407171193683787	2.45055362450375	-0.407171193683787	-0.407171193683787	-0.407171193683787	-0.407171193683787	-0.407171193683787	-0.00752646240102558	9
chr1-143741226-143741904	-0.0828875859231165	0.327748869000498	2.2820319401106	-0.848996418392052	-0.322301028939927	-0.848996418392052	-0.299404486786844	-0.207194870677103	2
chr1-143742023-143742461	0.0417988468698152	1.10651562872931	-1.22090583458239	-0.960563323583168	1.09403326466526	-1.22090583458239	0.5907748967043	0.569252355779255	9
chr1-1437522-1437973	-0.700340850328879	-0.700340850328879	-0.700340850328879	0.232401873571062	-0.181975017371141	-0.700340850328879	2.13938557764705	0.611550967468539	6
chr1-143809984-143810288	-0.906380209970127	0.409019020722059	-0.906380209970127	0.85928713004435	1.05613656551546	-0.906380209970127	-0.906380209970127	1.30107812359864	3
chr1-14382536-14383056	-0.518940779949766	-0.467887324532745	-1.19782561942432	0.0619172780705823	-0.419943287815575	2.19907684246246	0.141476891839262	0.202125999350097	4
chr1-143848880-143849644	0.635973327640109	-0.4122346904821	-2.08241626807858	0.0193589439497411	-0.213539150208103	1.31805159227727	0.233352522163373	0.501453722738281	4
chr1-143894200-143895528	-1.15498395996055	1.00745020312718	-1.15498395996055	0.41728306041403	1.1302799854091	-1.15498395996055	0.21265950245245	0.697279128478909	3
chr1-143899048-143899537	0.0499131483000639	0.523865602762611	1.66819685784713	0.577460371714931	-1.14555953351673	-1.50096645028497	0.0288194723613767	-0.201729469184411	2
chr1-143916190-143916513	-0.840059561416747	-0.840059561416747	-0.840059561416747	1.80144970520737	0.418227836910819	-0.840059561416747	0.801175143714934	0.339385559833863	5
chr1-143920812-143921402	-0.505911919612491	-0.505911919612491	-0.505911919612491	-0.505911919612491	0.863031585085659	-0.505911919612491	2.17243993258929	-0.505911919612491	6
chr1-14395495-14396115	-0.169428354530777	0.790876142009396	-1.30830491218505	0.805001456151063	-0.00335317284685998	-1.30830491218505	-0.287044386503664	1.48055814009094	3
chr1-143956712-143957340	2.06544274134876	-0.0833585081239893	0.774691554580451	-0.12262469256499	-0.426936332018019	-1.03617816892285	-0.877246457793038	-0.293790136506324	8
chr1-143973996-143974383	-0.606425964102206	1.97284319416923	-0.606425964102206	1.12465734794673	-0.606425964102206	-0.606425964102206	-0.606425964102206	-0.065370721604926	9
chr1-143974939-143975339	-0.669792135901633	0.399013767380728	-0.669792135901633	-0.669792135901633	-0.669792135901633	-0.669792135901633	1.82610526513062	1.12384164699682	6
chr1-143975874-143977084	-0.895166172748888	0.109088799884499	-0.895166172748888	-0.22115779382775	0.60313729639693	-0.895166172748888	2.0362797619991	0.158150453793885	6
chr1-144009613-144010007	-0.440688812693947	-0.440688812693947	-0.440688812693947	-0.440688812693947	-0.440688812693947	-0.440688812693947	2.40351012334557	0.240622752818115	6
chr1-144023367-144024689	1.10296358057331	0.905239929170867	-1.41907519829441	0.660885122349053	0.314811869119027	-1.41907519829441	-0.514443829149248	0.368693724525814	1
chr1-144055517-144056741	-0.975777093349873	0.495953405472967	1.21684242654394	0.364189095105416	1.08108902284234	-1.68606983775106	-0.412193513474239	-0.0840335053894938	2
chr1-144058078-144058458	-0.942519892374827	1.20753355194748	-0.942519892374827	0.500494158928767	-0.407889308465496	-0.942519892374827	1.56790449211081	-0.0404832173970741	6
chr1-144076757-144077004	-0.959482294609542	0.0306379683314613	-0.959482294609542	0.369561367702417	1.99494793528715	-0.959482294609542	0.196592247734633	0.286707364772968	10
chr1-144172789-144172997	2.40924110215023	-0.464722171453292	-0.464722171453292	-0.464722171453292	0.193888868957902	-0.464722171453292	-0.464722171453292	-0.279519113841675	8
chr1-144225488-144225855	-0.523387698472193	-0.523387698472193	-0.523387698472193	-0.523387698472193	1.10887814546073	-0.523387698472193	2.03144804537243	-0.523387698472193	6
chr1-144242388-144243608	-0.707698900915552	1.21222390754419	-0.707698900915552	1.86942363279794	-0.707698900915552	-0.707698900915552	-0.14726852563636	-0.103583411043562	5
chr1-144252109-144252569	-0.403380429397727	-0.403380429397727	-0.403380429397727	-0.28495630742104	-0.271753525091113	2.47060023015122	-0.300368680048161	-0.403380429397727	7
chr1-144252675-144253280	-0.763038700676994	0.795401873869653	-0.763038700676994	-0.763038700676994	0.39952309036791	-0.763038700676994	1.96643802264247	-0.109208184172054	6
chr1-144265175-144265614	-0.703696378585644	1.07733268084031	-0.703696378585644	-0.703696378585644	1.95351925997868	-0.703696378585644	-0.010513798703351	-0.20555262777306	10
chr1-144273368-144273693	-0.52315663023268	-0.299146687454846	2.45701882038708	-0.372811765125377	-0.188943822197412	-0.52315663023268	-0.261600330689641	-0.288202954454442	2
chr1-144278416-144278822	-0.729944576503192	0.014556860634678	-0.729944576503192	0.269403637693682	-0.59109922392273	2.30164581215301	-0.077978958970151	-0.45663897458211	7
chr1-144288769-144288974	-0.809369898495955	-0.12619601639378	2.220224839872	0.566171970884594	-0.469614947320762	-0.809369898495955	-0.144635890370869	-0.427210159679273	2
chr1-144291881-144292092	-0.714404676697714	1.18643353254383	-0.714404676697714	-0.714404676697714	-0.714404676697714	-0.714404676697714	1.50503345124431	0.880556399700425	6
chr1-14429200-14430094	1.16005720017455	-0.485030607822633	-1.21449407382947	-0.235331407766277	-0.126167233020117	-1.21449407382947	1.34069292976456	0.774767266328857	1
chr1-144292820-144293047	1.69027611074269	0.55795906398302	-1.24623918560141	-0.0353467622699045	0.772598089326881	-1.24623918560141	-0.192939024118518	-0.300069106461356	1
chr1-144317182-144317505	-0.850153536927276	-0.62351514094374	-0.850153536927276	0.670936047300407	1.85492120363059	-0.850153536927276	0.737598313354148	-0.0894798125595781	10
chr1-144322948-144323329	-0.539519849624803	2.33471302171716	-0.539519849624803	-0.539519849624803	-0.539519849624803	-0.539519849624803	0.299476072309288	0.0634101540975637	9
chr1-144337654-144338139	1.49204981746405	-0.765682931564962	-0.765682931564962	-0.765682931564962	0.786495269665829	-0.765682931564962	1.25888533145253	-0.474698692322566	8
chr1-144354283-144354849	2.40962662234962	-0.0858814086104415	-0.538753395516722	-0.538753395516722	-0.538753395516722	-0.538753395516722	-0.00997543328409597	-0.158756198388191	8
chr1-144362409-144362780	-1.06768375635974	0.654376271834372	-1.06768375635974	0.0880813826113164	1.5015527270353	-1.06768375635974	0.943011139500937	0.0160297480973064	3
chr1-144380686-144380931	-0.977710677106969	1.77895789531335	-0.977710677106969	0.872434720577961	0.39323136380785	-0.977710677106969	0.095194126325408	-0.206686074703663	9
chr1-144385940-144386381	1.70178644341913	-0.756089647983095	-0.756089647983095	-0.249328532133991	-0.192831117636428	-0.756089647983095	1.44795240758017	-0.439310257279595	8
chr1-144417263-144418867	0.136150892527136	1.41297349631546	-1.37810144824255	-0.441482785605516	0.356964755907196	-1.37810144824255	0.522916343033684	0.76868019430714	9
chr1-144430516-144431011	1.53880380242385	0.865742270627736	-1.36234079769818	-0.166033725962357	-0.0326607137394742	-1.36234079769818	0.198578745066396	0.320251216980216	1
chr1-144451228-144452105	1.80548295416882	-1.16404010225032	0.201787372367478	-0.285999850204805	-1.11105429546706	0.970262049741142	-0.217368779392498	-0.199069348962756	8
chr1-14450999-14451255	-0.0608821824428795	0.350495012438172	2.30830338078274	-0.670132910868936	-0.300727499204614	-0.828372985307164	-0.415435487109885	-0.383247328287435	2
chr1-14454549-14454837	2.24716626844401	-0.20011325152019	-0.93277245343272	-0.277137573925559	-0.204042629605472	-0.93277245343272	0.207841380055029	0.091830713417618	8
chr1-14461744-14462074	-0.974507496758413	-0.182452334852179	-0.974507496758413	1.15185216384713	1.388914202269	-0.974507496758413	0.875115913820453	-0.309907454809164	3
chr1-14471905-14472764	0.338161082560117	-0.552259061681258	2.06130813428633	-0.29178011905717	-0.55634019540473	-1.31321413188365	-0.128548904899836	0.442673196080192	2
chr1-14479485-14479825	-0.819313036478876	-0.507051487695601	-0.819313036478876	1.69558892802434	0.578327725794822	-0.819313036478876	-0.454713259448742	1.14578720276181	5
chr1-14480738-14481033	-0.794340953041095	0.216315625909104	-0.794340953041095	-0.116036119122307	2.22136780543359	-0.794340953041095	-0.204314475597616	0.265690022500517	10
chr1-14498960-14499165	-0.526553847625291	1.16385804768611	-0.526553847625291	-0.526553847625291	1.99546503806564	-0.526553847625291	-0.526553847625291	-0.526553847625291	10
chr1-14505230-14505492	-0.518083726938066	-0.369216794335698	0.274112498727938	-0.438153778745586	-0.518083726938066	2.3915911102859	-0.379028884878971	-0.443136697177453	7
chr1-14505987-14506537	0.842633862192097	-0.342304669059359	0.903364708716913	-0.0793846991882722	-0.671158229113857	1.54385264343281	-1.325525112088	-0.87147850489233	7
chr1-14516353-14516692	0.187768272245461	-0.434909038880006	-1.15885503185213	-0.0482761371714252	0.229838562720964	2.21016114802288	-0.434323537620606	-0.551404237465132	4
chr1-14523839-14525041	-2.21782385373681	0.855013898558179	-0.123688638206239	1.02012497901791	-0.0978816581299286	0.498208757578505	-0.0978982435215835	0.163944758439974	5
chr1-145411927-145412342	1.49519404025163	-0.729798908054066	-0.914894003381915	1.32119311977039	-0.638740405930091	-0.914894003381915	0.597938477088507	-0.215998316362539	1
chr1-145458185-145458443	-0.598362483850028	2.07055158577961	-0.598362483850028	-0.598362483850028	-0.598362483850028	-0.598362483850028	0.959763193953044	-0.0385023604825149	9
chr1-145606759-145607032	2.31087713676512	-0.527852514624647	-0.527852514624647	-0.527852514624647	-0.527852514624647	-0.527852514624647	0.490372864258153	-0.161987427900041	8
chr1-146171129-146171441	-1.08149971599281	0.800931863110534	-1.08149971599281	0.813598677796146	-0.379373801195422	-1.08149971599281	1.11644664240405	0.892895765863129	3
chr1-146213819-146214040	2.40327856314052	-0.0474040042075749	-0.492141296086592	0.104831921500018	-0.492141296086592	-0.492141296086592	-0.492141296086592	-0.492141296086592	8
chr1-146234174-146234478	-0.641975748161463	1.21757923801409	-0.641975748161463	1.85411473862063	-0.641975748161463	-0.641975748161463	-0.641975748161463	0.138184764172597	5
chr1-14624627-14624989	-0.847968775395416	0.266716220662277	-0.847968775395416	-0.847968775395416	0.815091345898834	-0.847968775395416	1.75506642125342	0.555001113767131	6
chr1-146260288-146260612	-0.405433450613232	-0.351366907413089	2.47172071043648	-0.332859643902292	-0.405433450613232	-0.405433450613232	-0.279176153341939	-0.292017653939466	2
chr1-146261995-146262330	-0.990864060306791	-0.00858759329704016	-0.990864060306791	1.64616572684196	-0.258107799054857	-0.990864060306791	0.729510008718926	0.86361183771138	5
chr1-146275943-146276229	1.37515917265193	-0.684504417361695	-1.05828159250833	-0.0548354368465242	-0.500622777296097	-1.05828159250833	0.687422612808366	1.29394403106068	1
chr1-146279898-146280955	-1.17467750942679	0.0274827763748154	2.02397387812267	0.223833115559678	-0.0985359064854303	-1.17467750942679	-0.0985422846545832	0.271143439936423	2
chr1-146287936-146288169	-0.629143941184852	1.09957223327804	-0.629143941184852	-0.629143941184852	1.95002321451695	-0.629143941184852	-0.629143941184852	0.096124258129273	10
chr1-146291376-146291760	-0.235847178278182	1.22769742262178	-1.2399224758746	0.209208438374773	0.140669438729772	-1.2399224758746	-0.339541781096705	1.47765861139777	9
chr1-146292835-146293750	0.264613447083171	0.220290181834029	-1.36502340172882	1.09894742225145	1.24916370790641	-1.36502340172882	-0.488220499587048	0.385252543969624	3
chr1-14629600-14629997	-0.530092116883598	-0.530092116883598	-0.530092116883598	-0.530092116883598	1.23246610566835	-0.530092116883598	-0.530092116883598	1.94808659563323	10
chr1-146304121-146304403	-0.648577874730158	-0.648577874730158	-0.648577874730158	-0.648577874730158	1.01039427940094	-0.648577874730158	1.94805880254336	0.284436291706484	6
chr1-146324315-146324680	-1.10580882375262	0.222457722318679	-1.10580882375262	0.231395580341756	0.380476851819148	-1.10580882375262	1.22053757602602	1.26255874075226	3
chr1-146340422-146340651	-0.353553390593274	-0.353553390593274	-0.353553390593274	-0.353553390593274	2.47487373415292	-0.353553390593274	-0.353553390593274	-0.353553390593274	10
chr1-146375787-146376326	-0.449650625176068	-0.509284281720099	1.89841632287911	-0.26932285711659	-0.33872991021945	-1.2103001138081	1.10882076962351	-0.229949304462308	2
chr1-146379940-146380316	1.42099703382991	-0.945092491473948	-1.37447827233648	-0.106471305280112	-0.34947928685979	1.42303800656881	-0.171225725316971	0.102712040868584	4
chr1-14638515-14639275	-0.85945901078429	-0.85945901078429	-0.85945901078429	1.02847241281247	0.189746863337122	-0.85945901078429	1.60387931105277	0.615737455934793	6
chr1-146386014-146386396	2.41494519678704	-0.073806119865777	-0.525451932944798	-0.525451932944798	-0.525451932944798	-0.525451932944798	0.00189433619029182	-0.241225681332362	8
chr1-146410887-146411480	-0.41915559709045	-0.41915559709045	-0.41915559709045	2.43717142597149	-0.41915559709045	-0.41915559709045	0.0777621565712113	-0.41915559709045	5
chr1-146421305-146422041	-0.363158566547036	-0.36378032156824	2.42771475535135	-0.431350904552779	-0.17269869307443	-0.752192950993103	-0.194021188060904	-0.150512130554857	2
chr1-146430308-146430588	-0.394132937422793	-0.394132937422793	-0.394132937422793	2.46142607220531	-0.394132937422793	-0.394132937422793	-0.394132937422793	-0.0966284476685475	5
chr1-146444860-146445307	-0.598401382020484	-0.598401382020484	-0.598401382020484	0.94079349004598	-0.0281362120730762	-0.598401382020484	2.07934963212952	-0.598401382020484	6
chr1-14646372-14647535	0.194651649812555	1.88107122918403	-1.09861078071974	0.767889244535254	0.0868698031425693	-1.09861078071974	-0.634729823377094	-0.0985305418578386	9
chr1-146494644-146495068	-1.0924474528187	0.798811482590049	-1.0924474528187	0.93847003951072	1.16489149093213	-1.0924474528187	0.674155163079714	-0.29898581765651	3
chr1-146510511-146510842	-0.563646500181339	-0.172082282395753	2.41308379188956	-0.338389906247003	0.104006398891946	-0.563646500181339	-0.433019533274102	-0.446305468501973	2
chr1-146592117-146592405	-0.867649546628613	0.0131423363540724	-0.867649546628613	-0.867649546628613	1.1035035516845	-0.867649546628613	1.18919366955824	1.16475862891764	10
chr1-146632548-146633504	1.46294108581887	0.368344917427885	-1.37575007492808	-0.0588768661006726	0.250569714852513	-1.37575007492808	0.915225963544769	-0.18670466568721	1
chr1-146635614-146635941	-0.867650576824065	1.88773258639074	-0.867650576824065	-0.127937500064234	-0.0454689068752255	-0.867650576824065	1.06267755519572	-0.174052004174802	9
chr1-14666251-14667035	-0.878047196655863	-0.265225694344196	-0.878047196655863	1.58973342836608	0.0362550551647188	-0.878047196655863	-0.162510544856379	1.43588934563736	5
chr1-146682830-146683030	-0.500276333528837	-0.500276333528837	-0.500276333528837	-0.500276333528837	-0.500276333528837	-0.500276333528837	2.20558646335744	0.79607153781558	6
chr1-146690741-146691534	-1.30260033203184	-0.158667146096339	1.23383589009848	1.00066101072662	0.972995816575449	-1.30260033203184	-0.300849269129773	-0.142775638110756	2
chr1-14669275-14669852	1.94151113427014	-0.556341265693876	-0.556341265693876	-0.556341265693876	-0.556341265693876	-0.556341265693876	1.23557062355666	-0.39537542935742	8
chr1-146720069-146720360	-1.02898886892693	0.530100786813553	-1.02898886892693	1.48234027379741	-0.0985520760555642	-1.02898886892693	1.15550195833467	0.0175756638907281	5
chr1-146722541-146723069	0.355691950384905	-0.898362276542729	-1.12594160002759	0.706943972795948	1.25082554997583	-1.12594160002759	-0.328769765174117	1.16555376861535	3
chr1-146723419-146724303	0.491965414284165	0.624071110913038	-0.357223554054589	-0.157917361229842	1.18551000865957	-2.17135431831947	0.296523405822331	0.0884252939247926	1
chr1-146746514-146746714	-0.453261105160916	-0.453261105160916	-0.453261105160916	-0.453261105160916	2.37696198542214	-0.453261105160916	-0.453261105160916	0.342604645543361	10
chr1-146755360-146755872	0.872165122360754	-0.643000727700473	-0.917965248149557	0.189293739293095	-0.0974957337182319	-0.917965248149557	1.97149722053443	-0.456529124470459	6
chr1-14677398-14677708	-0.526553847625291	1.16385804768611	-0.526553847625291	-0.526553847625291	1.99546503806564	-0.526553847625291	-0.526553847625291	-0.526553847625291	10
chr1-146786497-146786976	-0.913442984405006	1.73149645279229	-0.913442984405006	-0.0941392490343935	1.2113969215627	-0.913442984405006	0.0367903477959632	-0.145215519901536	9
chr1-146803223-146804012	-1.17901630383246	0.637196102046962	-1.17901630383246	0.364994320535311	0.537131853399062	-1.17901630383246	0.941611870860271	1.05611476465578	3
chr1-146804966-146805170	-0.41703110265737	-0.239829781550912	-0.41703110265737	-0.41703110265737	-0.284842882839637	2.46920548535361	-0.313580065511422	-0.379859447479534	7
chr1-146810001-146810311	-0.914063762442747	-0.0557177171475281	-0.914063762442747	1.96634232121226	0.686703588030345	-0.914063762442747	0.338703260701605	-0.19384016546844	5
chr1-146810702-146811015	-1.10996392547577	1.2943894362339	-1.10996392547577	0.627854042284476	-0.00621389537042367	-1.10996392547577	1.04953420381501	0.364327989464333	9
chr1-146820087-146820711	1.23462886985078	0.76491251995661	-1.45872180279185	-0.00103068192275938	0.701551700867134	-1.45872180279185	0.352676920779684	-0.135295723947738	1
chr1-146822976-146823656	-1.0807591175038	1.21315015348393	0.652728277659137	-0.00187469545215614	-0.267442562386034	1.41420043607659	-0.954382649195128	-0.975619842682538	7
chr1-146826821-146827572	1.06697754960405	0.549042272777313	0.00291030993937366	0.13797083018244	0.406458699473825	-2.27026702360326	-0.27520377508587	0.38211113671212	1
chr1-146837360-146838345	0.391900461853533	-0.871648088715912	2.10508319482773	0.104111122562565	-0.121179639836047	-1.2499254636892	-0.219337558819643	-0.139004028183031	2
chr1-146840166-146840532	-0.639140550677002	-0.411530433790268	2.3889307672612	0.124665106698032	-0.469348497345256	-0.639140550677002	-0.240500701213966	-0.113935140255742	2
chr1-146843605-146844126	0.189393163569562	-0.787654774142066	1.10742534484896	-0.428896255025285	-0.408892153365515	1.88170661779334	-0.678197329559488	-0.874884614119503	7
chr1-146845323-146845823	0.214513556043233	-0.576817535116313	-1.25309087632613	0.865028111290555	-0.244121320946687	-1.25309087632613	0.852572237408953	1.39500670397252	3
chr1-146846149-146846451	-1.05737044294045	0.621223470669782	-1.05737044294045	-0.306308615409696	1.44701654302015	-1.05737044294045	0.902572973119401	0.507606957421727	3
chr1-146851798-146852229	-0.629858119183684	0.389487479656913	-0.629858119183684	2.10668785114236	-0.629858119183684	-0.629858119183684	-0.629858119183684	0.653115265119144	5
chr1-14685188-14686199	-0.477791853924415	1.48021085737697	-1.13185318605361	0.486387139386631	1.26635151421018	-1.13185318605361	-0.0761280262899589	-0.415323258652177	3
chr1-146852748-146853211	-0.678231236637258	-0.678231236637258	-0.678231236637258	0.797239846546316	-0.678231236637258	-0.678231236637258	1.88865893500126	0.705257401638713	6
chr1-146861074-146861310	-0.517541835695315	2.36514219834278	-0.517541835695315	0.256346567417689	-0.517541835695315	-0.517541835695315	-0.517541835695315	-0.0337795872838962	9
chr1-14686625-14687083	-0.845378988361627	0.0331653711503599	-0.845378988361627	1.51317048642859	-0.845378988361627	-0.845378988361627	1.20621576505753	0.628964330810036	5
chr1-146867479-146868322	-0.808342494068993	1.13657933849751	-1.91040297759183	0.702640099170087	0.362577639397966	0.846759763385234	-0.230383783245841	-0.0994275855441307	4
chr1-146879704-146880078	-0.892678092289448	-0.892678092289448	-0.892678092289448	0.507214766627832	0.663285002936132	-0.892678092289448	1.54272797012448	0.85748462946935	6
chr1-146891120-146891530	0.980767572596398	0.976809535560653	-1.49579063650974	-0.219258221082021	0.490598708830074	-1.49579063650974	0.502924684621726	0.259738992492643	1
chr1-14691025-14691390	-0.862534015954519	0.0106959810445799	-0.862534015954519	2.06781908530682	-0.211123980893845	-0.862534015954519	0.666854393100934	0.0533565693050711	5
chr1-146926530-146926852	1.51625204946782	-0.438733646115427	-1.305611775393	-0.491081208970991	-0.400271417941599	1.51831228842852	-0.293436008384725	-0.105430281090595	4
chr1-146930431-146931712	0.536605373141574	-0.182445861764381	0.0367942067273301	-0.394588522312496	0.935719389688572	-2.20035744494956	0.646638042315803	0.621634817153163	1
chr1-146941139-146941458	2.4221317039225	-0.473522164875863	-0.473522164875863	-0.473522164875863	-0.473522164875863	-0.473522164875863	0.0457996127768954	-0.100320492320081	8
chr1-146943803-146944050	-0.738583131994891	-0.4445742620534	-0.738583131994891	2.02396448892745	-0.299935057753498	-0.738583131994891	-0.0520076068094413	0.988301833673557	5
chr1-146944304-146944701	1.23376657090599	-0.876694260406765	-1.25968985813954	0.796698202632648	0.454547009154757	-1.25968985813954	0.0818788692397952	0.829183324752657	1
chr1-14694862-14695156	0.0586912477863696	-0.352668110295059	2.4137300369276	-0.232331153270278	-0.529385137527253	-0.704216748577447	-0.293744964163268	-0.360075170880668	2
chr1-14697707-14698024	2.17115956522671	-0.646464878781736	-0.646464878781736	0.515402078046697	-0.646464878781736	-0.646464878781736	0.364190262557757	-0.46489239070422	8
chr1-146980474-146980743	-0.757468507552023	1.47551496311432	-0.757468507552023	-0.757468507552023	0.0754093401601705	-0.757468507552023	-0.105654924764423	1.58460465169802	9
chr1-147000632-147000852	-0.453261105160916	-0.453261105160916	-0.453261105160916	-0.453261105160916	2.37696198542213	-0.453261105160916	-0.453261105160916	0.342604645543361	10
chr1-147045577-147045789	-0.634397587660938	0.261948597696706	-0.634397587660938	-0.634397587660938	2.04021918930224	-0.634397587660938	-0.634397587660938	0.869820151305738	10
chr1-147047682-147047952	-0.696948174901066	-0.696948174901066	-0.696948174901066	0.56868223735547	2.11651601433611	-0.696948174901066	0.403966069767974	-0.301371621855285	10
chr1-147102413-147102902	-1.15963156529912	0.229141101242139	-1.15963156529912	0.704525325477208	0.912355092309671	-1.15963156529912	0.461913599449672	1.17095957741868	3
chr1-14721746-14722523	-0.626665664520827	1.15768191004159	-1.33115993536455	0.70236171233474	0.283292514135053	-1.33115993536455	1.06944643525075	0.0762029634878001	3
chr1-14736446-14736957	-0.820208372760454	0.722333316289298	-0.820208372760454	1.25035348968849	1.4811947837953	-0.820208372760454	-0.820208372760454	-0.173048098731273	3
chr1-14737552-14737928	1.36480012415248	-0.503861021282383	-1.33246119041302	0.892007582910754	-0.0962268258594015	-1.33246119041302	0.602502868334029	0.405699652570571	1
chr1-14761232-14761843	2.46976176642404	-0.379049137537841	-0.379049137537841	-0.379049137537841	-0.379049137537841	-0.379049137537841	-0.379049137537841	-0.195466941196998	8
chr1-14763905-14764326	-0.506501488838026	2.3850279145279	-0.506501488838026	-0.506501488838026	-0.506501488838026	-0.506501488838026	0.168734370236636	-0.0212548405744087	9
chr1-14782408-14782608	-0.431344011917818	-0.253304415768812	-0.431344011917818	-0.311852266440574	-0.431344011917818	2.46854631232668	-0.327403585516623	-0.281954008847219	7
chr1-14783906-14784397	-0.666548237363116	-0.666548237363116	-0.666548237363116	1.46161937876876	1.69888298122064	-0.666548237363116	-0.0494828811175418	-0.444826529419394	10
chr1-148085928-148086435	-0.421103270596863	-0.421103270596863	-0.421103270596863	-0.421103270596863	-0.421103270596863	-0.421103270596863	2.43466134993424	0.0919582736469368	6
chr1-14829836-14830108	-0.704011570463121	1.186288019414	-0.704011570463121	1.83334756037085	0.236069222568626	-0.704011570463121	-0.704011570463121	-0.439658520500988	5
chr1-14833340-14834459	-0.770776737652836	0.0664805475058183	-0.295614565130523	0.171072842240992	-0.078619814127043	2.2925517214153	-0.514203911987782	-0.87089008226393	7
chr1-14840824-14841321	-0.53736770242068	-0.0688391912495047	-1.2167853972472	-0.516378915483735	-0.282593929374183	2.18278328658428	0.123568329877355	0.315613519313669	4
chr1-14866135-14866559	-0.194060774941413	0.0522507879270575	-1.27058690633006	-0.160804388221106	1.68983503894297	-1.27058690633006	0.273971910637658	0.87998123831496	10
chr1-14867172-14867905	1.00690829674563	0.201613054057341	-1.08151897280267	-0.65093024736281	-0.602925084894115	-1.08151897280267	1.54032765626034	0.668044270798957	1
chr1-14888389-14888680	-0.693021125483693	1.28921793054317	-0.693021125483693	-0.693021125483693	-0.693021125483693	-0.693021125483693	1.62146146343546	0.554426233439826	6
chr1-14910484-14910748	-0.713335257446582	-0.139715376641623	-0.713335257446582	-0.328348758485598	2.28201789768479	-0.713335257446582	-0.0435708197293551	0.369622829511531	10
chr1-14911128-14912281	-1.11434579538482	-0.149344260664863	-1.11434579538482	1.21724219379174	0.613341120710478	-1.11434579538482	0.913796389826373	0.748001942490749	3
chr1-14919016-14919306	0.527489251591441	-0.291798029600365	-0.655085713630491	-0.533174969014966	-0.519583472637606	2.3035101903797	-0.442996506503827	-0.388360750583891	7
chr1-14919868-14920086	-0.821994834893855	1.3321234389714	-0.821994834893855	-0.821994834893855	1.32057052990217	-0.821994834893855	0.854785512452956	-0.219500141751102	10
chr1-14920405-14920948	-1.08257731048163	-0.0546956124428132	-1.72053578607495	0.647063582169528	0.326230430084646	1.47158545499115	-0.00431341649017205	0.417242658244243	4
chr1-14931330-14932480	-0.34638278122525	1.15210240167049	-1.43160911853188	1.02964416727333	0.433607950332144	-1.43160911853188	0.417377712672393	0.176868786340652	3
chr1-14935274-14935602	-1.15855736643012	0.510620467858594	-1.15855736643012	1.08198886311937	0.916724814463691	-1.15855736643012	0.140742037283728	0.825595916564978	3
chr1-14937179-14937396	-0.540208403136446	-0.540208403136446	-0.540208403136446	-0.540208403136446	2.28090133290603	-0.540208403136446	0.563697559507341	-0.143556876731144	10
chr1-14949819-14950129	-0.526323899144742	0.429878461882716	-0.526323899144742	-0.526323899144742	2.3268983477435	-0.526323899144742	-0.526323899144742	-0.125157313902507	10
chr1-149574536-149574969	-0.836198785099174	1.96717331561	-0.836198785099174	0.668993690199838	0.0003023542051209	-0.836198785099174	0.473099585876959	-0.600972590594398	9
chr1-14964383-14964792	-0.705136606299251	-0.705136606299251	-0.705136606299251	1.55585833547118	-0.705136606299251	-0.705136606299251	1.26159990256964	0.70822479345543	5
chr1-14971212-14971760	-0.96051123840422	0.478550756866553	-0.96051123840422	1.9369795454036	0.112996804167965	-0.96051123840422	-0.120379488829732	0.473386097604273	5
chr1-149717638-149717847	-0.482042143079754	-0.482042143079754	-0.482042143079754	-0.482042143079754	2.2897047999559	-0.482042143079754	0.602548058522624	-0.482042143079754	10
chr1-14981335-14981694	-0.60058637214155	0.641820254673358	-0.60058637214155	-0.60058637214155	2.1798362442861	-0.60058637214155	-0.60058637214155	0.181275361748295	10
chr1-14983766-14984281	-0.774016532470868	-0.0726800628750129	-0.774016532470868	0.167391117642192	1.31870870976213	-0.774016532470868	1.68264636535416	-0.774016532470868	6
chr1-14984545-14984860	-0.915666099546106	0.548851710283042	-0.915666099546106	1.05016389742306	1.26932892152798	-0.915666099546106	0.794319868950339	-0.915666099546106	3
chr1-149876704-149877447	-0.598401382020484	-0.598401382020484	-0.598401382020484	0.94079349004598	-0.0281362120730762	-0.598401382020484	2.07934963212952	-0.598401382020484	6
chr1-14993335-14993629	-0.63395964354141	-0.63395964354141	-0.63395964354141	-0.63395964354141	1.82347861824051	-0.63395964354141	1.28924151049494	0.0570780889716018	10
chr1-14996707-14997068	-0.754360230771955	0.306008717277934	-0.754360230771955	2.09231745650627	-0.754360230771955	-0.754360230771955	0.483737394552368	0.135377354751242	5
chr1-15000391-15000621	-0.535664368506515	-0.535664368506515	-0.535664368506515	1.36874069367404	-0.535664368506515	-0.535664368506515	-0.535664368506515	1.84524551736505	5
chr1-150039494-150039903	-0.359894895949351	-0.359894895949351	2.47457105111757	-0.359894895949351	-0.359894895949351	-0.359894895949351	-0.359894895949351	-0.31520167542147	2
chr1-150221994-150222494	-0.932281807651403	0.130299654452538	-0.932281807651403	1.9203356182452	0.653042173115752	-0.932281807651403	-0.311941317973729	0.405109295114446	5
chr1-150267270-150267760	-0.685083243678278	-0.685083243678278	1.36577760186112	-0.478158247291003	-0.340091493980405	1.82580063566911	-0.415091300657555	-0.588070708244714	7
chr1-150277943-150278437	-0.913641872241374	0.930961951873748	-0.913641872241374	-0.913641872241374	0.462391298709263	-0.913641872241374	1.2401364126671	1.02107782571538	6
chr1-150306660-150307049	-0.375262243066437	-0.375262243066437	-0.375262243066437	-0.257906122672613	-0.375262243066437	2.47279957628102	-0.375262243066437	-0.338582238276219	7
chr1-150307831-150308135	-0.353553390593274	-0.353553390593274	-0.353553390593274	-0.353553390593274	2.47487373415292	-0.353553390593274	-0.353553390593274	-0.353553390593274	10
chr1-150323912-150324609	-0.787438349290629	0.392283760790667	-0.787438349290629	-0.787438349290629	0.0926079429013958	-0.787438349290629	1.96747284595032	0.697388847520136	6
chr1-150333865-150334545	-0.864154172186321	1.42857869575442	-0.864154172186321	-0.864154172186321	1.1882387181485	-0.864154172186321	0.742056830797656	0.0977424440447014	9
chr1-150364747-150365114	-0.714404676697714	1.18643353254383	-0.714404676697714	-0.714404676697714	-0.714404676697714	-0.714404676697714	1.50503345124431	0.880556399700424	6
chr1-15042172-15042670	-0.138905126467943	-0.188367144275167	-0.769811576485717	-0.639732254047211	-0.480648553934398	2.38702379333102	-0.0909111125463856	-0.0786480255742005	7
chr1-15042786-15043453	-0.538012938115408	-0.179865713235368	-0.538012938115408	-0.297641481628109	-0.538012938115408	2.37871933534871	-0.538012938115408	0.250839611976401	7
chr1-150464914-150465478	-0.383978657366996	-0.383978657366996	-0.383978657366996	-0.383978657366996	-0.383978657366996	2.46750607218675	-0.383978657366996	-0.163634127984777	7
chr1-150483957-150484471	-0.855435512460537	-0.488349203347434	-0.855435512460537	1.11553205949523	-0.307759169890032	-0.855435512460537	1.71624685397153	0.530635997152325	6
chr1-150494008-150494498	-0.455786820783095	-0.455786820783095	-0.455786820783095	2.37090442651093	-0.455786820783095	-0.455786820783095	0.363816498187644	-0.455786820783095	5
chr1-150511132-150511332	1.79252777317201	-0.678809748146542	-0.678809748146542	1.35933654299325	-0.678809748146542	-0.678809748146542	-0.235587093470724	-0.201038230108364	8
chr1-150512733-150513147	2.14842224371202	-0.441973121040856	-0.912064774184981	-0.281058263459548	0.490646636594283	-0.912064774184981	-0.363180953593186	0.271273006157252	8
chr1-150518906-150519682	-1.07330307288391	-0.233187323121555	-1.07330307288391	0.618234644231748	1.43352711796345	-1.07330307288391	0.888552405232938	0.512782374345165	3
chr1-150530423-150531339	-0.444174857743419	-0.862299108348975	1.94959304740236	-0.420219281202513	0.735145257592644	-1.21962903909077	0.0320372027084217	0.229546778682256	2
chr1-150537939-150538315	-0.943059520124039	1.84823475798778	-0.943059520124039	0.55564810513065	0.722734930197718	-0.943059520124039	-0.29123077246648	-0.00620846047755121	9
chr1-150561913-150562192	-0.887508067086492	0.245933956566328	-0.887508067086492	-0.126795457458999	0.803536699823151	-0.887508067086492	-0.225798819325058	1.96564782165405	3
chr1-150563007-150563428	-0.0953447431640987	-0.241631293432694	-0.725893980244516	-0.335876961772632	-0.292395028245059	2.42915402088203	-0.499721954487804	-0.238290059535226	7
chr1-150564855-150565217	2.40335540242434	-0.413854788237718	-0.64821588551502	-0.333631745903856	-0.298559618279796	-0.64821588551502	-0.100931058774169	0.0400535798012377	8
chr1-15056747-15057170	-0.836931640304574	0.866981415220577	-0.836931640304574	1.4502398603066	-0.836931640304574	-0.836931640304574	1.15257466472686	-0.122069379035738	5
chr1-150579313-150579660	0.596066815074586	-0.215910005888208	1.47581166314786	-0.163315025708682	0.764667811048615	-1.8321022448853	-0.67082065549139	0.0456016427025172	2
chr1-150579891-150580500	1.70182996996433	0.798443248057766	-1.22365696694703	0.284274036712106	-0.218029296131661	-1.22365696694703	0.350359623517073	-0.469563648225558	1
chr1-150581846-150582311	-0.660589218561429	-0.660589218561429	-0.660589218561429	-0.660589218561429	0.451087005797602	-0.660589218561429	1.94941775193124	0.902441335078305	6
chr1-150587566-150587787	-0.513857328725236	-0.513857328725236	-0.513857328725236	-0.513857328725236	2.11725223473769	-0.513857328725236	-0.513857328725236	0.965891737613727	10
chr1-150589060-150589461	-1.08982030758963	0.699271459492227	-1.08982030758963	0.511184582645828	-0.20007202842177	-1.08982030758963	1.34730183854252	0.911775070510093	6
chr1-150592403-150592688	0.991611183084184	-0.435366199539556	-1.06811532234131	1.47991215361965	-0.124081952701291	-1.06811532234131	-0.698713149725991	0.922868609945623	1
chr1-150595363-150596123	-0.375587745361951	-0.0546282327210689	-1.42583984436416	0.956093159591896	0.980967625901761	-1.42583984436416	0.740274040487906	0.604560840829784	3
chr1-150618248-150618882	1.44000138818096	-0.224544835002559	-0.962636535268881	-0.467264340011392	-0.412036645204667	-0.962636535268881	1.62277371194348	-0.0336562093680542	1
chr1-150720721-150720966	-0.380344775985691	-0.29276675791185	-0.380344775985691	-0.380344775985691	-0.380344775985691	2.47257842449483	-0.278087786654529	-0.380344775985691	7
chr1-150731562-150731964	0.715015745292183	-0.158624779889897	-0.905239949673573	2.1013165164254	-0.162629006245927	-0.905239949673573	-0.614654781042627	-0.0699437951919839	5
chr1-150768119-150768859	0.378670520988358	0.255592072332451	2.01681322091524	-0.867558982779423	0.0679482859468884	-1.19124090918891	0.0757618274224135	-0.73598603563702	2
chr1-150778614-150779024	2.13751657222085	-0.2420935314742	-0.954494066522894	0.639270939561239	-0.245914258823363	-0.954494066522894	-0.12268791796896	-0.257103670469781	8
chr1-150779295-150779567	-0.70653293278478	-0.70653293278478	-0.70653293278478	-0.70653293278478	0.716773439915831	-0.70653293278478	1.52123775109825	1.29465347290982	6
chr1-150787009-150787389	-0.727288206977877	-0.252697956566776	-0.727288206977877	0.0371657949596659	-0.0192207958212073	2.36474234109436	-0.5056336354755	-0.169779334234786	7
chr1-150788608-150788923	-0.96880811751046	-0.28722929610348	-0.96880811751046	1.77585244604467	0.0480769768521244	-0.96880811751046	0.622828683637418	0.746895542100651	5
chr1-150792998-150793523	-0.981432915675699	-0.508657779533911	2.16341154283685	-0.188172210504478	0.0766060971901915	-0.981432915675699	0.260605520571946	0.159072660790797	2
chr1-150805263-150805651	-0.543763592176257	0.149028521833758	-1.2387772487958	-0.235699314258563	-0.123868891464673	2.2388281769538	0.00769675673989936	-0.253444408832172	4
chr1-150805817-150806089	1.63326639826977	0.272863496646926	-1.30878756379948	-0.0956112332905479	-0.29746502601627	-1.30878756379948	0.801786092804278	0.302735399184806	1
chr1-15081363-15081729	-0.79683765735287	-0.296588570410345	-0.79683765735287	-0.125350663840121	2.18855932977914	-0.79683765735287	0.371354239916949	0.252538636612986	10
chr1-150822573-150823041	-0.574813364236762	0.378641561098017	-0.574813364236762	-0.574813364236762	2.27021078049262	-0.574813364236762	-0.574813364236762	0.22521447959317	10
chr1-15083552-15084235	-0.0464669086333864	-0.742486680265198	1.82127709983114	-0.531310109146583	-0.536349442320536	1.31177195461676	-0.748110957282465	-0.528324956799729	2
chr1-150870636-150871634	-0.585257627688354	-0.0215173204342279	1.65696943626136	0.169730659494329	0.49816509315803	-1.88538896578944	-0.0977340168696423	0.265032741867944	2
chr1-15087943-15089477	-0.362984436664046	0.953176325726107	-1.43547177172682	0.00183286848084148	1.02229101898505	-1.43547177172682	0.58415611655148	0.672471650374207	3
chr1-150898265-150898804	-0.91273808925598	0.501343651717653	-0.91273808925598	-0.280028290869246	1.90025746252874	-0.91273808925598	0.73835820956884	-0.121716765178049	10
chr1-150899029-150899385	-0.935319259772867	1.06978848236832	-0.935319259772867	-0.397025915683579	1.45790554303467	-0.935319259772867	0.93762818074205	-0.262338511142859	10
chr1-150900536-150900794	2.36238157722666	0.135920812955417	-0.630175069174779	-0.218841248435027	-0.401578915971954	-0.630175069174779	-0.630175069174779	0.0126429817492427	8
chr1-150908912-150909185	-0.751866744394973	-0.751866744394973	-0.751866744394973	0.523041456426925	2.08222173265259	-0.751866744394973	0.357117825932901	0.0450859625674789	10
chr1-150911744-150912203	1.18856040335687	0.0471367928734889	-1.42459496025514	0.820306529733472	0.870970118673483	-1.42459496025514	-0.252952431311422	0.175168507184389	1
chr1-150914841-150915085	-0.632319221997308	-0.559044289879574	2.29217802756908	-0.288068571608128	-0.522996303032281	0.561175209882055	-0.418427822174605	-0.432497028759234	2
chr1-150915703-150916711	0.525783989549588	1.27250060384048	-1.64488855869797	-0.749796697443571	-0.774365748814809	1.07043313297481	0.301610535349071	-0.00127725675759825	4
chr1-150919337-150919594	2.0525662732537	0.222389393558716	-1.04733069147128	0.443977292210886	-0.573739307787125	-1.04733069147128	0.0645729235346211	-0.115105191828229	8
chr1-150923443-150924171	-0.476633400009171	-0.234719380814412	1.18405478727323	-0.919672786333531	-0.244552393264654	1.91354830534374	-0.640995388554303	-0.5810297436409	7
chr1-150934199-150934425	2.46976176642404	-0.379049137537841	-0.379049137537841	-0.379049137537841	-0.379049137537841	-0.379049137537841	-0.379049137537841	-0.195466941196998	8
chr1-150956312-150956575	-0.539555789206324	-0.539555789206324	-0.539555789206324	-0.539555789206324	-0.539555789206324	-0.539555789206324	1.53770685868229	1.69962787655565	6
chr1-150968591-150969198	0.0889058217203034	-0.0270010899089068	2.39431371241768	-0.503944083550199	-0.401203664597958	-0.657924388806555	-0.523983935247947	-0.369162372026414	2
chr1-150974038-150974550	2.18779208596161	-0.374405092895235	-0.839379484016775	0.408895681712796	-0.14565850451838	-0.839379484016775	0.246438222250337	-0.644303424477575	8
chr1-151005315-151005734	-0.616690258100454	0.0426459507500258	-0.616690258100454	-0.616690258100454	2.33441007789389	-0.616690258100454	0.153157440636301	-0.0634524368783978	10
chr1-151015396-151015641	2.40951532628456	-0.437418894409914	-0.437418894409914	-0.437418894409914	0.214998040174925	-0.437418894409914	-0.437418894409914	-0.437418894409914	8
chr1-15102101-15102396	-0.67223100702603	1.16565182211266	-0.67223100702603	1.79476882881542	-0.67223100702603	-0.67223100702603	0.400734384202071	-0.67223100702603	5
chr1-151062064-151062410	-0.394132937422793	-0.394132937422793	-0.394132937422793	2.46142607220531	-0.394132937422793	-0.394132937422793	-0.394132937422793	-0.0966284476685475	5
chr1-151095639-151095864	-0.537489340456081	-0.537489340456081	-0.537489340456081	-0.537489340456081	1.7948481374803	-0.537489340456081	-0.537489340456081	1.43008790525619	10
chr1-151178429-151178791	-0.775175807019257	0.695146341311023	-0.775175807019257	-0.775175807019257	0.321651610139778	-0.775175807019257	0.0832057797187154	2.00069949690751	9
chr1-15118892-15119549	0.343881537640519	0.982453524630789	-1.32601340663502	0.051172088227043	-0.560651332089295	-1.32601340663502	0.470912987708657	1.36425800715232	1
chr1-151216877-151217546	-0.358737607875588	-0.358737607875588	-0.358737607875588	-0.358737607875588	-0.358737607875588	2.47467195579631	-0.358737607875588	-0.322246308542786	7
chr1-15122980-15123384	-0.793121328632564	0.341309270912195	-0.793121328632564	-0.412433281157579	-0.0879047961774878	2.28645983411946	-0.461978136922104	-0.079210233509356	7
chr1-151243999-151244229	1.8851640510939	0.0695721457464727	-0.735496105133764	-0.735496105133764	-0.134933207232454	-0.735496105133764	-0.735496105133764	1.12218143092713	8
chr1-151266559-151266856	-0.695055650494618	-0.695055650494618	-0.695055650494618	1.68412502580608	0.627158869572615	-0.695055650494618	-0.695055650494618	1.1639943570944	5
chr1-151268084-151268561	-0.521560089066776	-0.299124600638572	2.4376691921879	-0.521560089066776	-0.0237644001404913	-0.521560089066776	-0.261842138520135	-0.288257785688368	2
chr1-151271925-151272398	1.98931070649267	0.447565352180752	-0.870013716433177	-0.280482600440325	-0.214757384401105	-0.870013716433177	0.668405075467535	-0.870013716433177	8
chr1-151293997-151295060	-0.735777362295308	2.10624373099773	-0.735777362295308	0.0271946247597792	-0.735777362295308	-0.735777362295308	0.591571792241493	0.218099301182232	9
chr1-151300118-151301005	-0.271406707421071	-1.29154313161362	1.1117456110372	0.0428405235052023	-0.0781113103639589	1.71932544363097	-1.00262443528588	-0.23022599348884	7
chr1-151339923-151340327	-1.15518389283739	1.25143768482092	-1.15518389283739	0.460026539211194	0.640101944419293	-1.15518389283739	0.24981408726795	0.864171422792799	3
chr1-151384680-151384941	-0.541731690749499	0.514236372117907	-0.541731690749499	2.29313133364532	-0.541731690749499	-0.541731690749499	-0.541731690749499	-0.098709252015727	5
chr1-151400217-151401017	-0.582912567962098	-0.103276592578546	-0.582912567962098	-0.582912567962098	2.2794690599222	-0.582912567962098	0.537143169683949	-0.38168536517921	10
chr1-151423114-151423416	-0.512898526145949	-0.512898526145949	-0.512898526145949	2.1245464319217	0.952844724954	-0.512898526145949	-0.512898526145949	-0.512898526145949	5
chr1-151429591-151429871	-0.721685024178577	-0.721685024178577	-0.721685024178577	1.17178934829652	1.38288764119334	-0.721685024178577	-0.721685024178577	1.05374813140302	3
chr1-151430272-151431322	-0.495633866374924	-0.387459545069817	2.38261745357349	-0.495633866374924	0.311322361379323	-0.495633866374924	-0.369328422807161	-0.450250247951062	2
chr1-151439581-151439919	-0.82323166456844	0.791301455669039	-0.82323166456844	-0.82323166456844	1.58557948501373	-0.82323166456844	1.06191371416953	-0.14586799657854	10
chr1-151495576-151495790	-0.353553390593274	-0.353553390593274	-0.353553390593274	-0.353553390593274	-0.353553390593274	2.47487373415292	-0.353553390593274	-0.353553390593274	7
chr1-151524803-151525156	-0.618675147100197	0.567007975101275	-0.618675147100197	-0.618675147100197	-0.618675147100197	-0.618675147100197	2.15015632553871	0.376211434861	6
chr1-151528449-151528839	1.14912637546987	-0.029676610622216	-1.03708431005238	1.21666348942362	0.9669252851635	-1.03708431005238	-1.03708431005238	-0.191785609277619	1
chr1-151552203-151552657	-0.533558487402858	-0.533558487402858	-0.533558487402858	2.3924968478758	0.116896165220029	-0.533558487402858	-0.0245100372230481	-0.350649026261348	5
chr1-151614123-151614514	-0.453261105160916	-0.453261105160916	-0.453261105160916	-0.453261105160916	2.37696198542213	-0.453261105160916	-0.453261105160916	0.342604645543361	10
chr1-151630797-151631169	-0.158420180688394	-0.411472554779052	2.4619039764796	-0.373063069841147	-0.356271106852379	-0.523680827789211	-0.32715753755455	-0.311838698974864	2
chr1-151632749-151633103	-0.599773473993608	-0.599773473993608	-0.599773473993608	0.0773756776649104	0.152869189501986	-0.599773473993608	2.34533253644617	-0.176483507638632	6
chr1-151649669-151651002	-1.01134953913693	0.000437648961649952	-1.01134953913693	1.25219594498537	-0.256578940396359	-1.01134953913693	1.35139659223976	0.686597371620363	3
chr1-151662854-151663081	2.36754827931222	-0.518435193685325	-0.518435193685325	-0.518435193685325	-0.518435193685325	-0.518435193685325	-0.000847755620595041	0.225475444734996	8
chr1-151684081-151684981	-0.487698438948134	-0.192142049248349	2.46131094184529	-0.338925849917058	-0.267219986720912	-0.487698438948134	-0.401424773326912	-0.286201404735786	2
chr1-151711814-151712601	-0.090720173308232	-0.616154555107817	1.32164478228992	-0.740816102583926	-0.721991615231993	1.82214379619716	-0.469043332101533	-0.505062800153583	7
chr1-15171503-15171873	-0.715857020916938	-0.436183096067298	-0.715857020916938	0.034958554215823	2.20496982361561	-0.715857020916938	0.590343515635104	-0.246517734648425	10
chr1-151727908-151728127	0.0861604712704107	-0.32017326248123	2.41242748215065	-0.356679980829496	-0.322035644318077	-0.667426990838884	-0.261969987165478	-0.570302087787897	2
chr1-151734931-151735349	-1.07022549373076	0.694382151024088	-1.07022549373076	0.621661769512594	0.434183433635258	-1.07022549373076	1.57882669938462	-0.118377572364297	6
chr1-151737764-151738037	-0.465494769679183	0.49624725008137	-1.30149857694487	-0.26730269447702	1.38065773064371	-1.30149857694487	0.49770120169658	0.961188435624279	3
chr1-151742043-151742330	-0.719523072865057	0.960509085086841	-0.719523072865057	-0.719523072865057	-0.719523072865057	-0.719523072865057	1.24209965199323	1.39500662724521	6
chr1-151750747-151751045	-0.974299769813627	1.74008790521835	-0.974299769813627	0.483114999516835	-0.164350786550438	-0.974299769813627	0.927308311513508	-0.0632611202573778	9
chr1-151761467-151762584	0.239710724030354	0.613201446322297	-1.39266299686233	0.626698836330161	0.477749482885554	-1.39266299686233	-0.514387559667803	1.3423530638241	1
chr1-151768113-151768437	-0.986465273100292	1.61610675750214	-0.986465273100292	-0.0337072205192603	1.13149162488925	-0.986465273100292	-0.157704442409235	0.40320909983798	9
chr1-151781626-151781877	1.69235719304006	-0.595635192521442	-1.01084830537087	0.103837206674318	-0.391368925760925	-1.01084830537087	-0.0412341536780546	1.25374048298779	8
chr1-151789875-151790468	-1.05024414515435	0.13287998251066	-1.05024414515435	0.273183996570323	0.420729390134066	-1.05024414515435	0.561421654336052	1.76251741191196	3
chr1-151802655-151803083	-0.490371622122595	0.931176659202073	-1.29587041391743	-0.299411394751381	0.36545686179232	-1.29587041391743	1.30445251876148	0.780437804952969	3
chr1-151810159-151810546	-0.53985713705418	1.56808103478046	-0.53985713705418	-0.53985713705418	-0.53985713705418	-0.53985713705418	-0.53985713705418	1.67106178754462	9
chr1-151829692-151829899	-0.716175834782454	0.874915066052944	-0.716175834782454	1.41955389125741	-0.716175834782454	-0.716175834782454	-0.716175834782454	1.28641021660191	5
chr1-151891737-151892536	-0.193055739518804	0.450671839582965	-1.39403382643865	0.71070061453563	-0.155535597978338	-1.39403382643865	0.544473650465139	1.43081288579071	3
chr1-151893024-151893795	-0.906589852821616	1.21758009784075	-0.906589852821616	-0.589780458126281	-0.202330632943955	-0.906589852821616	1.02245657701451	1.27184397467982	9
chr1-151978124-151978414	-0.539060764038944	-0.539060764038944	-0.539060764038944	1.50333189868318	1.73103268555048	-0.539060764038944	-0.539060764038944	-0.539060764038944	10
chr1-152018988-152020154	1.1967129551399	0.00512772651336875	-1.3802501186979	1.01066417236684	0.391397083703696	-1.3802501186979	-0.455917926324152	0.612516225996162	1
chr1-152045027-152045245	-0.537489340456081	-0.537489340456081	-0.537489340456081	-0.537489340456081	1.7948481374803	-0.537489340456081	-0.537489340456081	1.43008790525619	10
chr1-152056329-152057166	0.111323316618625	-0.175554997628735	2.40793642758963	-0.479264956621949	-0.291669352117723	-0.632657850482519	-0.499228359339825	-0.440884228017503	2
chr1-152058498-152058714	-0.696178050289753	-0.696178050289753	-0.696178050289753	1.33898901405031	1.56588423866349	-0.696178050289753	-0.696178050289753	0.576016998734972	3
chr1-152067135-152067381	-0.537921775457061	1.44738635573643	-0.537921775457061	-0.537921775457061	-0.537921775457061	-0.537921775457061	1.78014429700594	-0.537921775457061	6
chr1-152070097-152070311	-0.403958822700272	-0.227718719048529	-0.403958822700272	-0.403958822700272	-0.403958822700272	2.46662155592407	-0.403958822700272	-0.219108723374181	7
chr1-152076305-152076722	2.3100493559686	-0.125128849934893	-0.567052489889725	-0.567052489889725	-0.567052489889725	-0.567052489889725	0.464936630895084	-0.381647177369891	8
chr1-152092997-152093216	-0.353553390593274	-0.353553390593274	-0.353553390593274	-0.353553390593274	2.47487373415292	-0.353553390593274	-0.353553390593274	-0.353553390593274	10
chr1-152110847-152111690	-1.15016658940439	1.05467225483057	-1.15016658940439	0.822877966917557	0.494593844572909	-1.15016658940439	0.995160391902827	0.0831953099893129	3
chr1-152112836-152113208	-0.740399497449399	0.421679732091538	-0.740399497449399	0.819465594633635	-0.740399497449399	-0.740399497449399	1.97331168237979	-0.252859019307369	6
chr1-152159562-152159935	1.03153448647372	-0.715057680038038	-1.03202026038238	0.0316311069409437	1.8053436362027	-1.03202026038238	0.0782459882550739	-0.167657017069638	10
chr1-152160535-152161053	0.171223538380389	1.6662373114467	-1.32858422227835	0.217556075455216	0.733634092207679	-1.32858422227835	-0.252650609085941	0.121168036152648	9
chr1-152188996-152189418	-0.358737607875588	-0.358737607875588	-0.358737607875588	-0.358737607875588	-0.358737607875588	2.47467195579631	-0.358737607875588	-0.322246308542786	7
chr1-152203643-152204082	-1.16929215130919	0.380086945692904	-1.16929215130919	0.563824308093376	0.75704473467514	-1.16929215130919	1.2428023487587	0.564118116707442	3
chr1-152272901-152273420	-0.827378113137136	-0.827378113137136	-0.827378113137136	1.18210473677531	1.4061364983816	-0.827378113137136	0.920579483695907	-0.199308266304272	3
chr1-15237472-15237672	-0.468179156699963	0.471960756482969	-0.468179156699963	-0.468179156699963	2.33711418371681	-0.468179156699963	-0.468179156699963	-0.468179156699963	10
chr1-152400668-152401020	-0.900368932815153	0.449071637602173	-0.900368932815153	-0.900368932815153	1.11293599786453	-0.900368932815153	0.675251674354291	1.36421642143962	10
chr1-152412012-152412420	-0.483411269442055	0.616109995623851	-0.483411269442055	-0.483411269442055	-0.483411269442055	-0.483411269442055	-0.483411269442055	2.28435762102848	9
chr1-152439499-152439892	-1.01002524409904	0.562002072843563	-1.01002524409904	-0.306645051892923	1.72626821511005	-1.01002524409904	0.519570729414913	0.528879766821509	10
chr1-152450529-152450796	-0.946046883865071	-0.0557042052245196	-0.946046883865071	0.249064799657343	1.71065596648309	-0.946046883865071	1.13309954564335	-0.198975454964053	10
chr1-152453339-152453945	-1.39599914462852	0.2358477411576	1.49862833954124	0.648408442092751	0.551714865630677	-1.39599914462852	-0.252782479579802	0.110181380414578	2
chr1-152454326-152454742	-0.853761266609141	0.153666024230376	-0.853761266609141	-0.730827177760239	0.512635484225184	2.12966970888562	-0.426022210219484	0.0684007038568275	4
chr1-152467865-152468209	-1.05412311723218	0.501372854713784	-1.05412311723218	1.03382734761933	1.26660724957656	-1.05412311723218	0.762089883544261	-0.401527983757398	3
chr1-152472698-152473984	1.10745751010305	0.435727540623529	-1.26448116779621	0.202646848147177	1.45334235971887	-1.26448116779621	-0.271890632057903	-0.398321290942291	1
chr1-152489367-152489814	-0.678231236637258	-0.678231236637258	-0.678231236637258	0.797239846546316	-0.678231236637258	-0.678231236637258	1.88865893500126	0.705257401638713	6
chr1-15255897-15256252	-0.559779304084084	2.09211839895445	-0.559779304084084	-0.559779304084084	-0.559779304084084	-0.559779304084084	0.988412131912476	-0.281634010446509	9
chr1-152602011-152602256	0.291400015255253	0.585867820564039	-0.995597166589803	1.92326494884666	-0.700662794697693	-0.995597166589803	0.389303849747256	-0.497979506535904	5
chr1-152604365-152604620	-0.796081504104788	0.226926172192821	-0.796081504104788	1.95029571807481	0.730200159545052	-0.796081504104788	-0.796081504104788	0.276903966606472	5
chr1-152606319-152607270	-0.779242367338564	-0.542710140743034	0.479465217225275	-0.398244217773709	-0.496925971339204	2.3028473705075	-0.282122964249179	-0.28306692628908	7
chr1-152631843-152632223	-1.09371180360463	0.506768056384282	-1.09371180360463	1.05462077193316	1.2941325107046	-1.09371180360463	-0.15934347941147	0.584957551203327	3
chr1-152634083-152634845	-0.68900897151719	-0.68900897151719	-0.68900897151719	-0.0412847835115598	0.750865410299725	-0.68900897151719	2.12811986122275	-0.0816646019421573	6
chr1-152646332-152646534	0.211572978328984	-0.494393091684979	2.39083638443389	-0.494393091684979	-0.494393091684979	-0.494393091684979	-0.494393091684979	-0.130443904337975	2
chr1-152649101-152649394	2.25218536751192	-0.559401023716246	-0.559401023716246	0.599976100223384	-0.559401023716246	-0.559401023716246	-0.0551563491540769	-0.559401023716246	8
chr1-152658717-152658947	2.41488973920393	-0.0377219994610411	-0.482809387447352	-0.482809387447352	-0.482809387447352	-0.482809387447352	0.0368791974938679	-0.482809387447352	8
chr1-152670185-152670687	-1.05842520822954	0.867239711770354	-1.05842520822954	1.00943895207788	-0.483824034489269	-1.05842520822954	0.740315631178782	1.04210536415088	3
chr1-152671444-152672033	0.093294593028542	0.430600694809899	-1.38093109339761	1.65860477450092	-0.0295689210889598	-1.38093109339761	0.469836564539788	0.139094481005041	5
chr1-152672498-152672798	-0.87693871792624	0.0613049020750487	-0.87693871792624	-0.247234032778491	0.522878767732407	-0.87693871792624	0.218564125716667	2.07530239103309	3
chr1-152691045-152691291	-0.535402063034391	1.36098063826842	-0.535402063034391	-0.535402063034391	-0.535402063034391	-0.535402063034391	-0.535402063034391	1.85143173993793	9
chr1-152694203-152694606	-0.618675147100197	0.567007975101276	-0.618675147100197	-0.618675147100197	-0.618675147100197	-0.618675147100197	2.15015632553871	0.376211434861	6
chr1-152697383-152698008	-0.841175893607778	0.16150034577438	-0.841175893607778	-0.168227085680468	0.654772176190632	-0.841175893607778	2.08566167842608	-0.210179433887288	6
chr1-152699837-152700446	-1.04607509664728	1.52427658232791	-1.04607509664728	1.11029780616798	0.391993524798523	-1.04607509664728	0.0793632410558997	0.0322941355915353	9
chr1-152709263-152709789	-0.032725340240944	0.411465011644936	-1.19430342074247	0.721635649676631	-0.66191794793946	-1.19430342074247	1.72222579639909	0.22792367194468	6
chr1-152717229-152717548	-0.76106404961195	0.646011312507005	-0.76106404961195	-0.76106404961195	2.03799389730789	-0.76106404961195	0.334213003213678	0.0260379854192229	10
chr1-15271926-15272375	-0.696135133104795	0.360263228383936	-0.696135133104795	2.13988307551759	-0.696135133104795	-0.696135133104795	0.53732639475406	-0.252932166236407	5
chr1-152730474-152730757	-0.730463708574435	0.187688995300114	-0.730463708574435	-0.730463708574435	2.0092217675423	-0.730463708574435	0.877603018260772	-0.152658946805444	10
chr1-152766490-152766840	-0.908762000175336	0.762909291838821	-0.908762000175336	1.3351312108584	-0.908762000175336	-0.908762000175336	1.04309849212964	0.493909005874476	5
chr1-152777994-152778422	-0.767979445478258	1.33410991775417	-0.767979445478258	-0.0625680297177715	-0.767979445478258	-0.767979445478258	1.68644158752537	0.113934306351268	6
chr1-152787753-152788525	-0.52141001148896	-0.247516794408059	-0.52141001148896	-0.39886057383097	-0.385197871308489	2.45268604080856	-0.201609490845698	-0.17668128743742	7
chr1-152801598-152801824	2.33104832004556	0.343258054007201	-0.538166250586197	-0.538166250586197	-0.538166250586197	-0.538166250586197	-0.538166250586197	0.0165248788782255	8
chr1-152810765-152811166	2.28022077559041	0.0232390297232472	-0.753358720975408	-0.753358720975408	-0.0581692706599391	-0.753358720975408	-0.209300636622502	0.224086264895007	8
chr1-152839047-152839911	-0.74431098258864	-0.10193335525725	-0.74431098258864	1.84248967093959	1.17248635227234	-0.74431098258864	-0.74431098258864	0.0642012623998761	5
chr1-152846255-152846616	-0.477592112720966	0.559352451152302	-0.477592112720966	2.30620022517349	-0.477592112720966	-0.477592112720966	-0.477592112720966	-0.477592112720966	5
chr1-152857550-152858049	2.41606305106016	-0.491782764024751	-0.491782764024751	0.107752418047384	-0.158594901949689	-0.491782764024751	-0.491782764024751	-0.398089511058853	8
chr1-152874888-152875893	2.2505904517362	-0.651132080957826	-0.651132080957826	-0.651132080957826	0.0138404027879299	-0.651132080957826	-0.130721917239235	0.470819386546408	8
chr1-152883256-152883577	-0.513857328725235	-0.513857328725235	-0.513857328725235	-0.513857328725235	2.11725223473769	-0.513857328725235	-0.513857328725235	0.965891737613727	10
chr1-152884219-152884469	-0.813708523754773	0.19786500173534	-0.813708523754773	1.90197245629463	0.695513898677983	-0.813708523754773	-0.813708523754773	0.459482738311139	5
chr1-152895510-152895843	-0.353553390593274	2.47487373415292	-0.353553390593274	-0.353553390593274	-0.353553390593274	-0.353553390593274	-0.353553390593274	-0.353553390593274	9
chr1-15292270-15292663	-0.523387698472193	-0.523387698472193	-0.523387698472193	-0.523387698472193	1.10887814546073	-0.523387698472193	2.03144804537243	-0.523387698472193	6
chr1-15294893-15295329	-0.353553390593274	-0.353553390593274	-0.353553390593274	-0.353553390593274	2.47487373415292	-0.353553390593274	-0.353553390593274	-0.353553390593274	10
chr1-152952604-152952992	-1.00796699374751	0.210044378022085	-1.00796699374751	0.0819950744063138	1.4149909382685	-1.00796699374751	-0.0598586397138619	1.37672923025949	3
chr1-152953165-152954229	1.23861759363241	-0.159891822818412	-2.192955444416	0.738184159691979	-0.0584532754182969	0.259957716213105	0.0929509501957473	0.081590122919466	1
chr1-152974472-152975196	-0.853099610882996	-0.491940103678005	-0.853099610882996	2.05561828188336	0.224568027926449	-0.853099610882996	0.411980988816246	0.359071637700939	5
chr1-152984319-152984886	2.03214495105494	-0.790031599235046	-0.790031599235046	0.664648462496843	-0.466659924467608	-0.790031599235046	0.475328324078858	-0.335367015457892	8
chr1-152998317-152998864	-0.587120929883217	0.603624690666722	1.5845913279655	0.40375307515264	-0.403493311491777	-1.84636501321603	0.0356303998110431	0.209379760995119	2
chr1-153003109-153004453	-1.14149894421775	-0.601428258776697	1.25349206733014	-0.295735919283621	-0.604324751321027	1.79070600530718	-0.0905121872316215	-0.310698011806613	7
chr1-153022725-153023254	-0.598499094806051	-0.598499094806051	-0.598499094806051	-0.598499094806051	2.02024211580498	-0.598499094806051	-0.0861397207481906	1.05839307897347	10
chr1-153030482-153030780	-1.3224437278386	0.145484803698181	1.11867814754669	-0.829841671152352	-0.364282124313847	1.66623957447249	0.177278588941748	-0.591113591354311	7
chr1-153036660-153037442	-0.365841438294011	-0.278673528570581	-0.365841438294011	-0.365841438294011	-0.365841438294011	2.47372215833465	-0.365841438294011	-0.365841438294011	7
chr1-153045653-153045907	1.85782320652348	0.765449606788732	-0.975104014808359	-0.975104014808359	0.323310033685116	-0.975104014808359	0.0410400874931068	-0.0623108900653574	8
chr1-153058969-153059229	-0.698911766843944	1.73159439085286	-0.698911766843944	0.932328864219481	-0.698911766843944	-0.698911766843944	-0.698911766843944	0.830635579147376	9
chr1-153065386-153066071	-0.841275374314611	-0.257371996419394	-0.841275374314611	-0.0574987838940763	-0.115310620519508	2.32891034556104	-0.273132412596389	0.0569542164975471	7
chr1-153070746-153071325	2.20543979935036	-0.204972537978286	-0.990378180046063	-0.00201491941137567	-0.0382987534162443	-0.990378180046063	-0.245276957970589	0.265879729518263	8
chr1-153088759-153089317	-0.635699267615184	-0.877378627198657	0.989208385906391	0.696674314744791	-0.230187754313183	1.70298452388622	-0.656879283993937	-0.988722291416438	7
chr1-153093733-153094407	2.39800646201272	-0.530840925196113	-0.530840925196113	0.0730243287463384	-0.530840925196113	-0.530840925196113	-0.00556604756368452	-0.342101042410923	8
chr1-153099883-153100125	-0.381896313807556	-0.250469901573227	-0.381896313807556	-0.381896313807556	-0.381896313807556	2.47231656491656	-0.330744706249491	-0.363516701863619	7
chr1-153101328-153101871	-0.894963854327056	0.696560989061275	-0.894963854327056	-0.894963854327056	1.47951997603682	-0.894963854327056	0.963316825117218	0.440457627092914	10
chr1-153114102-153115734	-1.03605893795226	0.155194578507985	1.24627596429193	0.511173867587024	0.766099392092437	-1.77541472068112	0.478784436273659	-0.346054580119657	2
chr1-153136062-153136324	-0.701197230763388	0.643986147116738	-0.701197230763388	-0.701197230763388	1.30575615920091	-0.701197230763388	-0.701197230763388	1.55624384749929	10
chr1-153137349-153137683	1.04030191808164	-0.60813732126763	-1.33908687617397	1.11380675144565	0.296729152222093	-1.33908687617397	0.79457355830443	0.0408996935617619	1
chr1-153138188-153138459	-0.755054636856226	-0.127216461705597	-0.755054636856226	0.0876958641414173	-0.755054636856226	-0.755054636856226	1.44415618076962	1.61558296421947	6
chr1-15316053-15316516	-0.718912918465361	-0.718912918465361	-0.718912918465361	1.21018608653396	1.42525607253647	-0.718912918465361	0.959122433256376	-0.718912918465361	3
chr1-153215197-153215580	2.46976176642404	-0.379049137537841	-0.379049137537841	-0.379049137537841	-0.379049137537841	-0.379049137537841	-0.379049137537841	-0.195466941196998	8
chr1-153259202-153259651	-0.390203920961574	-0.390203920961574	2.47056527344102	-0.390203920961574	-0.390203920961574	-0.390203920961574	-0.264665640291042	-0.254880028342113	2
chr1-15327944-15328198	-0.521864163150375	-0.521864163150375	-0.521864163150375	2.04714574988273	-0.521864163150375	-0.521864163150375	-0.521864163150375	1.08403922901952	5
chr1-153298864-153299131	-0.705136606299251	-0.705136606299251	-0.705136606299251	1.55585833547118	-0.705136606299251	-0.705136606299251	1.26159990256964	0.70822479345543	5
chr1-153324356-153325080	-0.903579960845502	0.955821399525941	-0.903579960845502	0.344362176181114	-0.903579960845502	-0.903579960845502	1.26747607869102	1.04666018898393	6
chr1-153358325-153358722	-0.534785248166814	-0.534785248166814	-0.534785248166814	-0.534785248166814	1.86523284222638	-0.534785248166814	1.3434786467745	-0.534785248166814	10
chr1-153376283-153376517	-0.353553390593274	-0.353553390593274	-0.353553390593274	2.47487373415292	-0.353553390593274	-0.353553390593274	-0.353553390593274	-0.353553390593274	5
chr1-153383305-153384054	-0.692498979302851	-0.231999914223866	2.37068650202824	-0.38343381477128	0.166306012392879	-0.692498979302851	-0.423657270958362	-0.112903555861912	2
chr1-153384846-153385329	-1.11464444739269	0.791310528087759	-1.11464444739269	0.590937844392115	-0.166777942830342	-1.11464444739269	1.11076806912547	1.01769484340306	3
chr1-153442010-153443032	0.313199733343376	-0.204149268705586	-1.60008250699639	-0.120791535351473	0.208551888664513	1.98994085259398	-0.527775979670245	-0.0588931838781807	4
chr1-153446916-153447386	-0.827935542960618	-0.827935542960618	-0.827935542960618	1.32428335011805	0.607362801114527	-0.827935542960618	-0.0790886713650981	1.459184691975	3
chr1-153452205-153452506	-0.705136606299251	-0.705136606299251	-0.705136606299251	1.55585833547118	-0.705136606299251	-0.705136606299251	1.26159990256964	0.70822479345543	5
chr1-153458447-153458653	-0.353553390593274	-0.353553390593274	-0.353553390593274	2.47487373415292	-0.353553390593274	-0.353553390593274	-0.353553390593274	-0.353553390593274	5
chr1-153464656-153464996	-0.421103270596863	-0.421103270596863	-0.421103270596863	-0.421103270596863	-0.421103270596863	-0.421103270596863	2.43466134993424	0.0919582736469368	6
chr1-153465167-153465391	2.46976176642404	-0.379049137537841	-0.379049137537841	-0.379049137537841	-0.379049137537841	-0.379049137537841	-0.379049137537841	-0.195466941196998	8
chr1-153467931-153468256	-0.530662783612676	-0.530662783612676	-0.530662783612676	-0.530662783612676	-0.530662783612676	-0.530662783612676	1.93949967592162	1.24447702575443	6
chr1-153474941-153475271	-0.510389313806842	-0.510389313806842	-0.510389313806842	-0.510389313806842	-0.510389313806842	-0.510389313806842	2.14275029909721	0.919585583743846	6
chr1-153475592-153476269	-0.109497694472073	-0.534719120621405	-0.723270451335415	-0.596723727424528	-0.441960305387058	2.34783390627821	0.267424625667141	-0.209087232704873	7
chr1-153483514-153483954	-0.719780884987693	-0.719780884987693	-0.719780884987693	0.993116900206711	1.18408320195213	-0.719780884987693	-0.719780884987693	1.42170432277962	3
chr1-153484361-153485037	1.3263683753491	-0.630650746069125	0.760317430664563	-1.26205136103497	-0.494711100587411	1.32863145586783	-0.772676151615366	-0.255227902574626	7
chr1-153494017-153494248	-0.440688812693947	-0.440688812693947	-0.440688812693947	-0.440688812693947	-0.440688812693947	-0.440688812693947	2.40351012334557	0.240622752818115	6
chr1-153496563-153496766	-0.719523072865057	0.960509085086841	-0.719523072865057	-0.719523072865057	-0.719523072865057	-0.719523072865057	1.24209965199323	1.39500662724521	6
chr1-153498627-153498902	-0.714404676697714	1.18643353254383	-0.714404676697714	-0.714404676697714	-0.714404676697714	-0.714404676697714	1.50503345124431	0.880556399700425	6
chr1-153502881-153503479	-0.669719246071312	1.76789673307125	-0.669719246071312	-0.669719246071312	-0.669719246071312	-0.669719246071312	1.22773764744951	0.352961849835801	9
chr1-153518351-153518951	-1.18171942238575	0.698049254957633	-1.18171942238575	0.668644427218029	0.874936445513882	-1.18171942238575	1.01311770468975	0.290410434777968	3
chr1-153521813-153522128	-0.693863228150567	1.41461570796999	-0.693863228150567	-0.693863228150567	-0.693863228150567	-0.693863228150567	0.537077553667948	1.5176228791149	9
chr1-153531067-153531531	0.505894649527878	1.8480360298839	-1.0858227282958	-0.757644885106744	0.00847375893932183	-1.0858227282958	0.626979013126163	-0.06009310977891	9
chr1-153545685-153546168	-0.839146104419704	0.0837184193597695	-0.839146104419704	1.63838575187912	0.537726458037767	-0.839146104419704	-0.839146104419704	1.09675378840216	5
chr1-153554218-153554492	-0.453261105160916	-0.453261105160916	-0.453261105160916	-0.453261105160916	2.37696198542214	-0.453261105160916	-0.453261105160916	0.342604645543362	10
chr1-153558890-153559401	-0.115813615174465	-0.402085431498981	-0.402085431498981	-0.402085431498981	-0.336482025734686	2.46272279840405	-0.402085431498981	-0.402085431498981	7
chr1-153571158-153571358	-0.491266591653595	-0.38155537922946	2.42787760230214	0.097797169646462	-0.491266591653595	-0.491266591653595	-0.363166658301545	-0.307152959456814	2
chr1-153571873-153572120	-0.79556736622293	-0.0178398817602693	-0.79556736622293	-0.79556736622293	0.364767229845681	-0.79556736622293	1.02059775900738	1.81474435779893	6
chr1-153572670-153573189	1.88073484506926	0.18749980793454	-1.25954268642609	0.0353725060062302	0.385350747922643	-1.25954268642609	-0.213611212651709	0.24373867857122	1
chr1-153577363-153577725	-0.0811212940240115	-0.412404727842816	-0.695520300046378	-0.442168614045928	-0.554721712847794	2.37871758948069	0.185996064692426	-0.378777005366189	7
chr1-153598217-153598453	-0.353553390593274	-0.353553390593274	-0.353553390593274	-0.353553390593274	-0.353553390593274	-0.353553390593274	2.47487373415292	-0.353553390593274	6
chr1-153617452-153617977	-0.692570940108151	-0.692570940108151	-0.692570940108151	-0.692570940108151	1.04503770591634	-0.692570940108151	0.667288636129864	1.75052835849455	10
chr1-153619345-153619590	-0.372383396328621	-0.372383396328621	2.47212888758785	-0.372383396328621	-0.372383396328621	-0.372383396328621	-0.372383396328621	-0.237828509616122	2
chr1-153630294-153630520	1.79504152793968	-0.876664847496655	-0.876664847496655	-0.325816532248642	0.960117826548846	-0.876664847496655	0.560808725441378	-0.360157005191304	8
chr1-153634322-153634797	-0.384959134962785	-0.120070377922195	2.37064286634577	-0.610683258941106	-0.0648669525648636	-0.769076866120938	-0.493518098379437	0.0725318225455523	2
chr1-15364297-15364686	1.49334934915894	0.64872940196426	-1.24182990713787	0.168007733596833	0.95199332395971	-1.24182990713787	-0.506017780789808	-0.272402213614199	1
chr1-153647618-153648112	-0.853821405344625	1.70014124653089	-0.853821405344625	0.860277378056829	-0.853821405344625	-0.853821405344625	0.637195047121937	0.217671949668839	9
chr1-153648830-153649517	-1.13700544942079	0.990235938044565	-1.13700544942079	1.14732043706962	0.132494124852542	-1.13700544942079	0.850025585508053	0.290940262787593	3
chr1-153649834-153650173	-0.990893202650699	-0.381719405148082	-0.990893202650699	0.644501213806371	1.73568691589486	-0.990893202650699	0.431661906087368	0.542548977311576	10
chr1-153650805-153651184	-1.09917851498217	-0.128066226135931	-1.09917851498217	0.856115222342234	1.07410558759946	-1.09917851498217	1.1685827599118	0.326798201228958	3
chr1-153654483-153655049	0.395223758682003	-0.0571071512951047	1.10162049414723	-0.750512068056132	-0.363008314264622	1.69740545102915	-0.971703535558121	-1.0519186346844	7
chr1-153673275-153673477	-0.532532746773436	1.28630017838082	-0.532532746773436	1.90889630225979	-0.532532746773436	-0.532532746773436	-0.532532746773436	-0.532532746773436	5
chr1-153679251-153679973	-0.627849340133374	-0.349684768081341	2.26585917359666	0.0499398662522179	0.0780372805087766	-1.03121845816972	0.126258930608317	-0.511342684581542	2
chr1-153681361-153682022	2.24775133952432	-0.564434530608407	-0.564434530608407	0.595189792610033	-0.564434530608407	-0.564434530608407	-0.564434530608407	-0.0207684790923136	8
chr1-153692454-153692789	-0.808669280820624	0.333063663597698	-0.808669280820624	-0.808669280820624	0.894745168773079	-0.808669280820624	1.85752883793523	0.149339452976486	6
chr1-153693550-153693970	-0.397239659300901	-0.309173840606483	-0.397239659300901	-0.279028445387885	-0.397239659300901	2.47157403217568	-0.294413108977709	-0.397239659300901	7
chr1-153713815-153714766	1.70449065223513	0.344496113924945	-0.817758296049578	1.26237535422371	-0.817758296049578	-0.817758296049578	-0.365404918589592	-0.492682313645459	8
chr1-153739454-153739739	-0.659460596882259	-0.659460596882259	-0.659460596882259	0.302398844540652	-0.659460596882259	-0.659460596882259	1.85057254591469	1.14433159395596	6
chr1-153749906-153750106	2.31912188005724	-0.501822010605645	-0.501822010605645	-0.501822010605645	-0.501822010605645	-0.501822010605645	0.510023784738447	-0.320035611767463	8
chr1-153759956-153760443	1.31681267174443	1.1928162917846	-1.28387615866085	0.00301830598624546	-0.449495514706455	-1.28387615866085	0.581808633407497	-0.0772080708946177	1
chr1-153767473-153768848	0.845702964610636	1.81396044009027	-0.960738219981729	-0.588288952249299	-0.546765599331554	-0.960738219981729	0.659145042510835	-0.262277455667431	9
chr1-153783344-153783994	0.745460932186033	0.911873826902635	-1.46741947705087	-0.098674629397762	1.06815131819744	-1.46741947705087	-0.0783758828412893	0.386403389054674	1
chr1-153788516-153788831	-0.855930343339941	1.6346608476787	-0.855930343339941	-0.855930343339941	1.00199494626155	-0.855930343339941	0.598089526312435	0.188976053107085	9
chr1-153803575-153804077	-0.440522158859568	-0.440522158859568	-0.440522158859568	-0.320805915438631	-0.307459078013445	2.46481640293579	-0.336386451923299	-0.178598480981706	7
chr1-153821763-153822273	-1.08727050763581	1.57906400404727	-1.08727050763581	0.105741128422119	0.503950191339566	-1.08727050763581	0.780673154788261	0.2923830443102	9
chr1-153823167-153823461	-0.748882741630611	-0.338979501149724	-0.748882741630611	-0.198667455354101	-0.137325453926913	-0.748882741630611	2.12276054584287	0.798860089479696	6
chr1-153831238-153831616	0.983244054655856	0.0470568786426463	-1.4446342241982	0.557670627607354	0.224518044288725	-1.4446342241982	-0.138348886763616	1.21512772996543	1
chr1-153837908-153838931	-1.09096218503635	1.07998322741136	-1.09096218503635	0.73033250361879	-0.281223838840467	-1.09096218503635	1.12700361752981	0.616791045389556	3
chr1-153842217-153842468	2.37086610061822	-0.128173194898658	-0.581686017569159	-0.581686017569159	0.0949348148151906	-0.581686017569159	-0.581686017569159	-0.0108836502581201	8
chr1-153855440-153855673	-0.877854831717401	0.751059140276249	-0.877854831717401	-0.877854831717401	0.742322992763665	-0.877854831717401	0.39010290713814	1.62793428669155	3
chr1-153868707-153869125	-0.504347662841045	0.11547973932542	-0.504347662841045	-0.504347662841045	-0.504347662841045	-0.504347662841045	2.39051958556178	0.0157389893180291	6
chr1-153893189-153893876	0.964918699099548	-0.743794452369161	-1.05388294351332	-0.637649522850988	0.796669653921874	-1.05388294351332	1.48055450547489	0.24706700375047	1
chr1-153902642-153902952	-0.664775478732902	-0.317841317361887	2.41224469837197	-0.0438534006544786	-0.319701985305684	-0.664775478732902	-0.12466364674298	-0.276633390841133	2
chr1-153906748-153907092	-0.722153055426656	-0.10330308498749	-0.722153055426656	0.108532530878858	2.04773631387881	-0.722153055426656	-0.722153055426656	0.835646461936446	10
chr1-153909386-153909817	-0.635669337655569	-0.406564199274109	2.41229139367868	-0.174375780348894	-0.293854725838468	-0.635669337655569	0.0330944174066466	-0.299252430312717	2
chr1-15391509-15391922	-0.5457798769111	-0.227108184267994	-0.5457798769111	-0.118025179509477	-0.00241541769418284	2.4202150978663	-0.492624973119612	-0.48848158945283	7
chr1-153925480-153925952	-0.778785075031593	0.129562887730242	-0.778785075031593	1.6597754681022	-0.778785075031593	-0.778785075031593	1.34240766214143	-0.0166057178475073	5
chr1-153941748-153942026	2.40061297844158	0.144775300251363	-0.530570617313147	-0.228397152397788	-0.19470865704257	-0.530570617313147	-0.530570617313147	-0.530570617313147	8
chr1-153955876-153956211	-0.79560944178805	1.67524165471169	-0.79560944178805	-0.242836693999937	-0.18120956816489	-0.79560944178805	-0.31477760793557	1.45041054075286	9
chr1-153965600-153966464	-0.325385522626421	0.103908277658242	-0.947908586300047	-0.17780349395813	-0.519927582076596	2.16697924830081	-0.836262029527366	0.536399688529505	4
chr1-153966726-153967420	-0.364679336773502	-0.425987866854763	2.04933552430359	-0.340521139292825	0.286986200248317	-1.14669246086661	-0.725941434515161	0.667500513750964	2
chr1-153969697-153970025	-0.883043707761733	-0.493616980196122	0.412166628568325	-0.490996541691766	-0.302036460807664	2.28842720010468	-0.485182407614197	-0.0457177306015226	7
chr1-153972356-153973600	-0.0510551012681389	0.898167818862856	-2.00901236371823	0.143993608822893	-0.0646683910459173	1.25663224361242	-0.604410996047631	0.430353180781744	4
chr1-153980958-153981602	-0.408164473195118	-0.320099824327889	-0.408164473195118	-0.408164473195118	-0.408164473195118	2.46061111023558	-0.0996889199321056	-0.408164473195118	7
chr1-153982602-153982816	-0.629858119183684	0.389487479656913	-0.629858119183684	2.10668785114236	-0.629858119183684	-0.629858119183684	-0.629858119183684	0.653115265119144	5
chr1-153984031-153984492	1.71360717713284	-0.124754595379288	-0.939919441797909	-0.939919441797909	-0.331824709584615	-0.939919441797909	0.963670176617201	0.599060276607591	8
chr1-153994338-153994754	1.23650641184117	-0.584223368638356	1.9317686996992	-0.550591173761909	-0.389300103590808	-0.682475415254658	-0.567755321062334	-0.393929729232306	2
chr1-154002393-154002732	-0.490217159243535	0.685638330453191	-0.490217159243535	-0.490217159243535	-0.490217159243535	-0.490217159243535	2.25566462500802	-0.490217159243535	6
chr1-154007300-154007567	-0.388533871307248	-0.388533871307248	-0.388533871307248	-0.27070719809793	-0.257571023701396	2.47094757833557	-0.388533871307248	-0.388533871307248	7
chr1-154093099-154093369	-0.427921639608051	-0.427921639608051	-0.427921639608051	-0.0717074815753207	-0.427921639608051	2.45367766002652	-0.427921639608051	-0.242361980410941	7
chr1-154115406-154116295	-0.293533344487079	0.150529281887601	2.26389272741549	-0.267939962655251	-0.362578966981089	-1.1220041150578	-0.527674913018636	0.159309292896765	2
chr1-154117605-154117835	-1.15963156529912	0.229141101242139	-1.15963156529912	0.704525325477208	0.91235509230967	-1.15963156529912	0.461913599449672	1.17095957741868	3
chr1-154123166-154123526	2.40111475953145	-0.300067363195006	-0.524776193344181	-0.524776193344181	0.145734840078635	-0.524776193344181	-0.524776193344181	-0.147677463038354	8
chr1-154148552-154149103	1.94047987319588	-0.333769550945193	-1.11630888275405	0.354260471018798	-0.182297957207726	-1.11630888275405	-0.202607957979474	0.656552887425806	8
chr1-154154185-154154521	-0.598362483850028	2.07055158577961	-0.598362483850028	-0.598362483850028	-0.598362483850028	-0.598362483850028	0.959763193953044	-0.0385023604825148	9
chr1-154155018-154155309	1.99743839632943	0.427454338573064	-0.914257589905914	-0.313928585462004	0.420258505319673	-0.914257589905914	-0.914257589905914	0.211550114957576	8
chr1-154163931-154164141	-0.66985281477733	-0.66985281477733	-0.66985281477733	1.40695521425066	1.63849287643151	-0.66985281477733	-0.66985281477733	0.30381598320448	10
chr1-154182820-154183645	0.0762331843608895	0.452545060101242	0.843908514185544	1.30665142419449	-0.26220888811119	-2.04261467028374	-0.0159197050112303	-0.358594919436012	5
chr1-154197107-154197594	2.23594812168849	0.087458775209061	-0.865222581824212	-0.0126964344739195	-0.628329591310307	-0.865222581824212	0.24713791119369	-0.199073618658589	8
chr1-154198621-154198856	-0.421103270596863	-0.421103270596863	-0.421103270596863	-0.421103270596863	-0.421103270596863	-0.421103270596863	2.43466134993424	0.0919582736469368	6
chr1-154203521-154203757	-0.546773052428178	-0.546773052428178	-0.546773052428178	-0.546773052428178	2.16091194533054	-0.546773052428178	0.865923790850266	-0.292970474039913	10
chr1-154208386-154208738	2.36823357316978	-0.199724133191318	-0.66574391527298	-0.66574391527298	0.0295367407466661	-0.66574391527298	-0.121614452965943	-0.0791999819402445	8
chr1-154226913-154227298	2.06803220954309	0.407801110536986	-1.01103614361424	-0.376198561736186	0.400191640815608	-1.01103614361424	-0.458819848736574	-0.0189342631944382	8
chr1-154238581-154238821	0.831640263207888	0.288619208903754	-1.50898169336566	0.421361660627311	0.100182358437237	-1.50898169336566	0.170136060864094	1.20602383469104	1
chr1-154243300-154243930	0.856739658848218	0.765155254205235	-1.43296949326557	0.573407544232177	0.797093047284181	-1.43296949326557	-0.611672555812909	0.485216037774238	1
chr1-154257322-154258044	2.36376380323903	-0.319489282277773	-0.713362108860778	-0.396143562678031	-0.243249606714754	-0.713362108860778	0.206417769961652	-0.184574903808565	8
chr1-154271298-154271608	-1.04436241330368	1.15154218334924	-1.04436241330368	0.134667325388645	0.26611413487844	-1.04436241330368	1.51959824544133	0.0611653508533716	6
chr1-154273095-154273546	2.09134349442416	0.366644499137485	-1.10728716505967	-0.00813924092351389	-0.129936022645865	-1.10728716505967	0.0400312890117	-0.145369688884633	8
chr1-154311522-154312062	0.136209350682867	0.970824105502368	-1.4208996875175	0.184312056999228	-0.350396233522115	-1.4208996875175	0.813181236119853	1.08766885925279	1
chr1-154351009-154351383	-0.367876841091562	-0.367876841091562	-0.367876841091562	-0.367876841091562	-0.367876841091562	2.47330185518681	-0.266040808637437	-0.367876841091562	7
chr1-154369704-154370036	0.137991956881612	-0.433430575248111	-0.433430575248111	-0.433430575248111	-0.433430575248111	2.42576805948852	-0.433430575248111	-0.396607140129574	7
chr1-154379826-154380386	-1.05817358502484	1.24793843493854	-1.05817358502484	-0.439072314314582	0.662134371573834	-1.05817358502484	0.826674396076113	0.876845866800622	9
chr1-15438071-15438380	2.46474605601926	-0.402026706373982	-0.402026706373982	-0.402026706373982	-0.402026706373982	-0.402026706373982	-0.144955662224914	-0.309656861924436	8
chr1-154381407-154381650	-0.600457280406687	2.16741595347809	-0.600457280406687	0.142608893928675	-0.600457280406687	-0.600457280406687	0.692261554626669	-0.600457280406687	9
chr1-154455927-154456330	2.40157440437899	-0.0979121722471952	-0.551506165197321	-0.551506165197321	-0.551506165197321	-0.551506165197321	-0.0218851813258602	-0.0757523900166527	8
chr1-154456589-154456925	-0.602849528182738	-0.153409838927959	2.38677028922789	0.000435742256285811	-0.435213553272788	-0.602849528182738	-0.602849528182738	0.00996594526478564	2
chr1-154461944-154462249	-0.503433666659876	0.833060629593516	-0.503433666659876	2.18754137036574	-0.503433666659876	-0.503433666659876	-0.503433666659876	-0.503433666659876	5
chr1-154474126-154474385	-0.488361151227141	2.26385790974848	-0.488361151227141	-0.488361151227141	-0.488361151227141	-0.488361151227141	-0.488361151227141	0.666308997614371	9
chr1-154481944-154482193	-0.705136606299251	-0.705136606299251	-0.705136606299251	1.55585833547118	-0.705136606299251	-0.705136606299251	1.26159990256964	0.70822479345543	5
chr1-15448865-15449065	1.4545566433396	-0.292933768757316	-0.610059358099358	-0.610059358099358	1.75562656636333	-0.610059358099358	-0.610059358099358	-0.477012008548184	8
chr1-154493184-154493634	-1.08560396327687	0.394603958527148	-1.08560396327687	1.2986651373685	-0.202242376933714	-1.08560396327687	0.988363121114495	0.77742204975419	3
chr1-154497000-154497468	-1.14472444877458	0.453773504109726	-1.14472444877458	0.694423195073189	0.218068349864544	-1.14472444877458	0.721698104612692	1.34621019266359	3
chr1-154502971-154503345	-0.609810466795732	0.266215450915009	-0.609810466795732	2.3299250823389	-0.609810466795732	-0.609810466795732	-0.0983820576392239	-0.0585166084317562	5
chr1-154503825-154504142	-1.0035918849924	0.681571536209394	-1.0035918849924	0.504410626578347	-0.584560485452593	-1.0035918849924	1.29195782868241	1.11739614895965	6
chr1-154504406-154504712	-0.0810754760657899	-0.321963558370287	-0.705787026967917	-0.576984959310236	-0.133139591594599	2.42005123283328	-0.25763082068856	-0.343469799835887	7
chr1-154504944-154505718	-0.886019881660005	-0.51343636331042	-0.886019881660005	0.614342596349132	0.0867665005625481	2.14828081100916	-0.342229474849286	-0.221684306441129	4
chr1-154523663-154524387	0.305810991546633	-0.228885583750846	2.11260416940142	-0.443960653346437	0.161502854040919	-1.42572635376959	-0.338825838221364	-0.14251958590074	2
chr1-154525286-154525559	0.927439670767215	-0.623410223819875	-0.800334631192165	-0.562848064027089	-0.404389686084222	2.08139161487392	-0.0773090167459962	-0.540539663771787	4
chr1-154532862-154533292	-1.04332472160774	0.824202742375053	-1.04332472160774	0.210071271333246	0.349808971658021	-1.04332472160774	0.0469473589908839	1.69894382046601	3
chr1-154536355-154536944	-0.680318944955165	-0.680318944955165	-0.680318944955165	0.0696973098803607	1.82058161877649	-0.680318944955165	1.27689598292314	-0.445899131759331	10
chr1-154546177-154546408	-0.510389313806842	-0.510389313806842	-0.510389313806842	-0.510389313806842	-0.510389313806842	-0.510389313806842	2.14275029909721	0.919585583743846	6
chr1-154569220-154569448	-0.606425964102206	1.97284319416923	-0.606425964102206	1.12465734794673	-0.606425964102206	-0.606425964102206	-0.606425964102206	-0.0653707216049261	9
chr1-154571369-154572130	1.39823430529024	-0.601533736173129	-1.20021829399191	0.139144116606657	-0.307007730591122	-1.20021829399191	1.12988240890326	0.641717223947924	1
chr1-154624510-154624905	-0.707733428682733	-0.0439986016559843	-0.707733428682733	-0.262266045409825	-0.707733428682733	-0.707733428682733	1.61721728219438	1.51998107960237	6
chr1-154655963-154656320	-0.540208403136446	-0.540208403136446	-0.540208403136446	-0.540208403136446	2.28090133290603	-0.540208403136446	0.563697559507341	-0.143556876731145	10
chr1-154770920-154771126	-0.733779509744259	2.05350464374493	-0.733779509744259	0.762774990919704	-0.733779509744259	-0.733779509744259	-0.082887214588758	0.201725618901158	9
chr1-154771469-154772212	-0.0735049220953037	0.361580667483385	-1.49720335041361	-0.469827510183765	-0.355288180162378	2.06464132112296	-0.0928687936097421	0.0624707678584477	4
chr1-154778971-154779258	-0.0139973519935468	-0.526336508572751	-0.619313188644043	-0.120100832260141	-0.203162053434282	2.40947569597533	-0.619313188644043	-0.30725257242652	7
chr1-154783307-154783717	-0.684942736294946	-0.684942736294946	-0.684942736294946	-0.684942736294946	0.922519388041932	-0.684942736294946	1.83107002436969	0.671124269063112	6
chr1-154792867-154793241	-0.827378113137136	-0.827378113137136	-0.827378113137136	1.18210473677531	1.4061364983816	-0.827378113137136	0.920579483695907	-0.199308266304272	3
chr1-154804090-154804719	-0.126990758449009	0.299096765525095	-1.52124548151484	-0.0839189992924709	-0.0834323995391811	1.96693618486713	-0.771086580530131	0.320641268933409	4
chr1-154806474-154807033	1.06624409861528	-0.702301396076758	0.499561357249977	-0.373419415126065	0.380944538114592	-2.03690704524156	0.523155928548781	0.642721933915759	1
chr1-154808363-154808643	1.66567323293173	0.642971407234818	-0.986569408254456	-0.986569408254456	0.836832061115411	-0.986569408254456	0.202598414969211	-0.388366891487799	1
chr1-154817237-154817917	0.0277981144335608	0.230414208067	-1.30518429471767	-0.068439102621765	0.222178527563866	-1.30518429471767	0.368264183471054	1.83015265852162	3
chr1-154838448-154838728	1.29293605790223	-0.948338127282164	-0.948338127282164	-0.486235659635041	0.0789038952647671	-0.948338127282164	1.46343319649185	0.495976891822694	1
chr1-154838824-154839414	-1.06709108492288	0.567758536100341	-1.06709108492288	0.0301425587963619	1.6769216818983	-1.06709108492288	0.364559264660906	0.56189121331272	10
chr1-154841256-154841842	-0.792088230397789	0.0342119484464585	-0.792088230397789	-0.792088230397789	1.67351753358802	-0.792088230397789	0.172708306801444	1.28791513275523	10
chr1-154847123-154847749	-0.835685626745673	1.21614386309333	-0.835685626745673	0.541405157920853	-0.835685626745673	-0.835685626745673	1.56005146420936	0.0251420217591544	6
chr1-154867959-154868301	-0.815950996502362	-0.134888562595201	-0.815950996502362	-0.815950996502362	1.21627833814991	-0.815950996502362	1.56969538724591	0.612718823208823	6
chr1-154881848-154882506	-0.555332430387554	-0.712143891905618	-1.23124793488289	0.16234426643249	0.00792006071242885	2.15079701257055	0.102196678894681	0.075466238565909	4
chr1-154905639-154905862	-0.353553390593274	-0.353553390593274	2.47487373415292	-0.353553390593274	-0.353553390593274	-0.353553390593274	-0.353553390593274	-0.353553390593274	2
chr1-15491295-15491526	-0.394473887881193	-0.306595797338187	-0.394473887881193	-0.394473887881193	-0.394473887881193	2.46822441059694	-0.189259173852783	-0.394473887881193	7
chr1-15493108-15493788	-1.1032217791242	0.835368752955629	-1.1032217791242	1.06526181904131	-0.139125011330949	-1.1032217791242	1.16029634695669	0.387863429749921	3
chr1-154938847-154939746	-0.900785094154933	0.316176178734795	-0.900785094154933	-0.900785094154933	0.914866654330291	-0.900785094154933	1.23061954313771	1.14147800041694	6
chr1-154945453-154946782	-0.679605662269722	-0.119169977670117	-1.12690948916033	0.608111772940371	0.238903350187976	1.77340394869921	-1.19614424883494	0.501410306107548	4
chr1-154957198-154958483	-0.132460496349207	-0.26257782655809	-0.0963937813656488	-0.252285353295427	-0.080609433104815	2.36011133336048	-0.97359483140413	-0.562189611283158	7
chr1-155007765-155008080	-0.593551278132067	-0.0256163350841754	2.42871774052318	-0.288614447763096	-0.424084575231621	-0.593551278132067	-0.195675290371692	-0.307624535808463	2
chr1-155032245-155032578	-0.802021882000436	-0.179027358329997	-0.802021882000436	1.7067246440423	-0.802021882000436	-0.802021882000436	0.65280766910056	1.02758257318888	5
chr1-155056612-155057604	1.51417945854151	-0.490576764779983	0.0833642563150505	0.405169372020604	-0.460744909733934	-1.92400940035952	0.454393032948789	0.41822495504749	1
chr1-155201817-155202223	-0.535402063034391	1.36098063826842	-0.535402063034391	-0.535402063034391	-0.535402063034391	-0.535402063034391	-0.535402063034391	1.85143173993793	9
chr1-155212899-155213270	2.18223939765216	-0.228142834099738	-0.665566627954301	-0.665566627954301	0.639666815103737	-0.665566627954301	-0.665566627954301	0.0685031331610426	8
chr1-155216185-155216386	-0.413003952641966	-0.413003952641966	-0.413003952641966	2.44447144713881	-0.413003952641966	-0.413003952641966	-0.413003952641966	0.0335522687129922	5
chr1-155223837-155224912	-0.646855587010236	-0.183864300755072	-0.646855587010236	0.223210323998853	-0.370550676689961	2.36960587496071	-0.214380899317739	-0.530309148176316	7
chr1-155259976-155260490	-0.891651430976263	-0.318134293435481	-0.891651430976263	0.391407044182745	-0.463820481561771	2.22214428996923	0.00120786719905722	-0.0495015644012569	4
chr1-155270853-155271053	-0.537921775457061	1.44738635573643	-0.537921775457061	-0.537921775457061	-0.537921775457061	-0.537921775457061	1.78014429700594	-0.537921775457061	6
chr1-155271936-155272141	1.84139470032056	0.223775070874236	-1.15864632496562	0.696985221578023	0.216360905702684	-1.15864632496562	-0.0825600875388001	-0.578663161005461	1
chr1-155275045-155275279	-0.643260071232371	-0.643260071232371	-0.643260071232371	1.71472336903943	-0.643260071232371	-0.643260071232371	1.40784231454275	0.093734672579683	5
chr1-155281172-155281504	-0.514273193094777	-0.244140804671569	-0.514273193094777	0.090060361552831	-0.245589571416632	2.41898553660154	-0.514273193094777	-0.47649594278184	7
chr1-155290217-155291254	0.91097513735234	0.368726501343718	-1.42631741015354	-0.462518638048518	0.716182726291196	-1.42631741015354	1.08877653890813	0.230492554460209	1
chr1-155301546-155301842	1.0912616923008	0.00381380250452277	-0.925521624903601	-0.0938870540418202	1.84753209716947	-0.925521624903601	-0.202120593643157	-0.795556694482615	10
chr1-155301947-155302495	-0.658861069251374	0.216726391030118	-0.658861069251374	1.69175028260676	-0.658861069251374	-0.658861069251374	1.38582867261999	-0.658861069251374	5
chr1-155304513-155304910	-1.00628975065996	1.55633035124225	-1.00628975065996	0.369637652433411	-0.241626852608361	-1.00628975065996	0.190566822180465	1.14396127873213	9
chr1-155309482-155309728	-0.423753937750718	-0.423753937750718	-0.423753937750718	-0.423753937750718	2.43108559421594	-0.423753937750718	-0.423753937750718	0.11143803228837	10
chr1-155314503-155314953	1.94185053148685	-0.172879217331187	-1.11059092168005	-0.48124323312817	-0.0613230031948908	-1.11059092168005	0.531731738552918	0.463045026974581	8
chr1-155318959-155319172	-0.353553390593274	-0.353553390593274	-0.353553390593274	-0.353553390593274	-0.353553390593274	-0.353553390593274	2.47487373415292	-0.353553390593274	6
chr1-155320102-155320361	2.31791670300495	-0.474203381830437	-0.474203381830437	-0.474203381830437	-0.474203381830437	-0.474203381830437	0.527303587977669	-0.474203381830437	8
chr1-155336267-155336705	-0.908762000175336	0.762909291838821	-0.908762000175336	1.3351312108584	-0.908762000175336	-0.908762000175336	1.04309849212964	0.493909005874476	5
chr1-155343556-155344100	-0.233117781223943	-0.548501110498165	2.43998315031667	-0.375258161598321	-0.0933905394879481	-0.605735258091987	-0.338426554442403	-0.245553744973905	2
chr1-155346661-155346934	-0.899010690103186	-0.899010690103186	-0.899010690103186	1.23941806724088	0.289407483116837	-0.899010690103186	0.961111077966974	1.10610613208805	3
chr1-155367072-155367708	-0.186870358999587	-0.376454182489639	2.3356912481092	0.00685831844686513	-0.0677066625750138	-1.0040468871558	-0.124706496722391	-0.582764978613627	2
chr1-155381738-155382169	-0.658712497340764	0.252634795354572	-0.658712497340764	1.78790007863895	-0.658712497340764	-0.658712497340764	-0.658712497340764	1.2530276127103	5
chr1-155393892-155394298	-0.707981326072442	-0.450838746571966	-1.38042092914629	0.421932404379774	-0.301724811268628	1.98423182244508	0.428561838763093	0.00623974747137528	4
chr1-155398662-155399214	-0.0292667829319482	1.32840592887268	0.741242744725492	0.036430996006232	0.118399525151623	-2.15593725967257	-0.121759893630971	0.082484741479464	9
chr1-155405023-155406299	-1.23406693984742	0.421921396801906	0.390201468378086	1.06040176667288	0.711671129226401	-1.76024398737208	-0.203182612284232	0.613297778424461	3
chr1-155413229-155413577	-0.498358082771418	-0.498358082771418	-0.498358082771418	2.2159561082863	-0.498358082771418	-0.498358082771418	-0.498358082771418	0.77419238834221	5
chr1-155452188-155452713	-1.0252209939229	0.0323443856078576	-1.0252209939229	0.0394607051751354	1.73599937372704	-1.0252209939229	0.518309193648007	0.749549323610673	10
chr1-155458311-155459272	-1.13471299395586	0.904752975380631	-1.13471299395586	1.1466086313892	0.893814966460975	-1.13471299395586	0.452821218049047	0.00614119058771605	3
chr1-155484964-155485408	-0.439602748936775	-0.439602748936775	-0.439602748936775	-0.141019504994866	-0.439602748936775	2.45886913003856	-0.231823578466899	-0.327615050829697	7
chr1-155562676-155563046	0.635587653609269	-0.0245612704447891	-1.07642173360018	-0.370462803903732	-0.68408955104937	-1.07642173360018	1.68694508697736	0.909424352011623	6
chr1-155569151-155569388	1.79252777317201	-0.678809748146542	-0.678809748146542	1.35933654299325	-0.678809748146542	-0.678809748146542	-0.235587093470724	-0.201038230108363	8
chr1-155681437-155681670	-0.634840780019644	0.449231528804229	-0.634840780019644	-0.634840780019644	-0.634840780019644	-0.634840780019644	0.630933131695795	2.0940392395982	9
chr1-155697632-155698211	-1.10558875254224	0.105072986086981	-1.10558875254224	1.33202772368669	0.700664372790767	-1.10558875254224	1.0147827838336	0.164218391228674	3
chr1-155698703-155699025	0.346753964088062	-0.0442698231599007	-0.919519885057398	-0.527902290292437	-0.194056598094888	2.2484759998664	-0.805969782709303	-0.103511584640533	4
chr1-155702724-155703695	-1.64662635669795	0.502222496513249	0.822594938819431	-0.302543260897317	0.119791448361392	1.55588201689831	-0.151199504871204	-0.900121778125907	7
chr1-15570349-15570560	-0.528833114642001	-0.528833114642001	-0.528833114642001	-0.528833114642001	-0.528833114642001	-0.528833114642001	1.20699118552031	1.9660075023317	6
chr1-155711683-155712348	-0.653867338064767	-0.424621803567716	2.39596119008178	-0.0384323527598021	0.0301808150102154	-0.653867338064767	-0.386197908099859	-0.269155264535085	2
chr1-155714912-155715307	2.32503868282461	-0.570275447712037	-0.570275447712037	-0.271799738408202	0.424980408205194	-0.570275447712037	-0.570275447712037	-0.197117561773457	8
chr1-155715558-155715780	-0.709520216714152	-0.200716762958417	-0.709520216714152	-0.0265506514131854	2.32692769999989	-0.709520216714152	-0.115436101925314	0.144336466439479	10
chr1-155722703-155723146	-0.696594115995327	0.500597554332067	-1.32064978118041	-0.677315590438662	0.681511960327801	1.80190665572919	-0.537199830123668	0.247743147349007	4
chr1-155729804-155730388	2.1735368040567	0.138681487836525	-0.99799898886098	-0.344096612334984	-0.0289267637749573	-0.99799898886098	-0.239599133770172	0.296402195708845	8
chr1-155748032-155748837	2.03822236344201	-0.108388457524112	-1.06023684033847	-0.101983503841996	0.359878342493909	-1.06023684033847	-0.504542888436829	0.437287824543951	8
chr1-15575912-15576112	-0.874404433327462	0.580305404467024	-0.874404433327462	-0.874404433327462	1.29595753247155	-0.874404433327462	0.25795162005164	1.36340317631964	10
chr1-155770802-155771144	-0.65382278693291	0.484783829007765	-0.65382278693291	-0.65382278693291	-0.65382278693291	-0.65382278693291	2.00507466563261	0.779255440024181	6
chr1-155778609-155778999	2.36863974004367	-0.090199300078536	-0.723463103750095	-0.0859380906209077	-0.0148621659044408	-0.723463103750095	-0.53861178078097	-0.192102195158626	8
chr1-155779467-155780536	-0.777865470449055	0.626520466841061	-1.4556561001833	-0.337689455606878	-0.0577246918829426	1.93577131859671	0.124604821377927	-0.0579608886935189	4
chr1-155783461-155783700	-0.69041567242558	1.61084087905803	-0.69041567242558	-0.69041567242558	-0.69041567242558	-0.69041567242558	1.32481233634471	0.516425146725164	9
chr1-155795312-155796010	0.21810300654107	-0.490279256062621	2.40482501486009	-0.344226089631452	-0.490279256062621	-0.490279256062621	-0.363234259477552	-0.444629904104292	2
chr1-155798768-155798985	-0.421103270596863	-0.421103270596863	-0.421103270596863	-0.421103270596863	-0.421103270596863	-0.421103270596863	2.43466134993424	0.0919582736469369	6
chr1-155813525-155813964	-0.231582764262305	-0.318337198661927	2.45103270929562	-0.374229074138062	-0.348442352509448	-0.605526522752645	-0.136071255167913	-0.436843541803316	2
chr1-155815073-155815320	2.09847995035729	-0.391233797872039	-0.843054268092976	-0.843054268092976	0.505137568464168	-0.843054268092976	0.212046133106518	0.10473295022299	8
chr1-155821339-155821727	-0.864690084028653	1.57391445627594	-0.864690084028653	0.771985797924341	0.95445432759029	-0.864690084028653	-0.864690084028653	0.158405754324035	9
chr1-155833670-155833906	-0.847968775395416	0.266716220662278	-0.847968775395416	-0.847968775395416	0.815091345898834	-0.847968775395416	1.75506642125342	0.555001113767131	6
chr1-155853274-155853486	-0.353553390593274	-0.353553390593274	-0.353553390593274	-0.353553390593274	-0.353553390593274	-0.353553390593274	2.47487373415292	-0.353553390593274	6
chr1-155853707-155854164	-0.576955480541468	-0.576955480541468	-0.576955480541468	1.76121735781866	-0.576955480541468	-0.576955480541468	1.45691456502689	-0.333354520138215	5
chr1-155907040-155907299	0.0763195647428624	-0.437120887344921	2.36406895309823	-0.359188469671133	-0.494953994321557	-0.664790225083223	0.132696914458202	-0.617031855878457	2
chr1-15591396-15591783	-0.896333910801849	0.386104837986851	-0.896333910801849	-0.0356217553318737	0.0603366950894831	-0.896333910801849	2.09844327956997	0.179738675091116	6
chr1-155943978-155944296	2.4000021646703	-0.497094898104876	-0.497094898104876	-0.497094898104876	-0.497094898104876	-0.497094898104876	0.0224857095377545	0.0629866163163292	8
chr1-156028699-156029643	-0.527988425517771	1.1617660577554	-1.4088004827635	0.225639806110812	0.609710159865408	-1.4088004827635	0.486833059390444	0.861640307922698	3
chr1-156044169-156044814	-0.963730754271452	0.402931546222325	-0.963730754271452	1.32936678268422	-0.453981008992334	-0.963730754271452	1.42986255866006	0.183012384240089	5
chr1-156061650-156062180	-0.886968873881721	-0.153036729464113	-0.886968873881721	0.0981921228318347	1.30301894408245	-0.886968873881721	1.68387115351752	-0.271138869322533	6
chr1-156116634-156117201	-0.695055650494618	-0.695055650494618	-0.695055650494618	1.68412502580608	0.627158869572616	-0.695055650494618	-0.695055650494618	1.1639943570944	5
chr1-156128969-156129504	0.96228674596415	1.87570150999308	-0.741836475536632	-0.741836475536632	-0.351311524083707	-0.741836475536632	0.480669170273008	-0.741836475536632	9
chr1-156154551-156154769	-0.722706518450614	-0.722706518450614	-0.722706518450614	1.33664329251611	-0.722706518450614	-0.722706518450614	1.06862807630486	1.2082612234321	5
chr1-156182101-156182341	-0.516794298961774	2.09359908840331	-0.516794298961774	-0.516794298961774	-0.516794298961774	-0.516794298961774	1.00716670536734	-0.516794298961774	9
chr1-156197416-156198428	0.615010700686993	0.157548631391894	-1.35682032723477	1.08247422175638	0.450676235776333	-1.35682032723477	-0.6495432554236	1.05747412028154	1
chr1-156203909-156204377	0.805085304930998	1.26945460793104	-1.22448116556889	-0.38757537289837	1.10104417603297	-1.22448116556889	0.231491288434146	-0.570537673292988	1
chr1-156204731-156205118	0.299846716489605	0.297799064628774	-0.981376521073767	-0.585135563408766	-0.247348552413806	2.22402012121545	-0.521813907965214	-0.48599135747228	4
chr1-156215333-156215838	0.69958114758433	-0.439261000466845	-1.22935444176323	0.361465461775762	-0.492614410407239	1.98788539592276	-0.652778704108193	-0.234923448537344	4
chr1-156237904-156238922	-0.64523094451892	0.423797568875917	-1.30872733916472	0.4696553337265	-0.244377497396628	2.01117672316454	-0.59475776390611	-0.111536080780582	4
chr1-156254837-156255415	-0.903188898903756	1.21051675089237	1.27640504069382	-0.590222510952344	0.332422763550855	-1.60926204428556	0.163570098910492	0.119758800094115	2
chr1-156255955-156256174	1.74149257636706	0.564763540630519	-1.31019937067294	-0.0518130576123387	0.438151092531129	-1.31019937067294	0.0580667952717214	-0.130262205842224	1
chr1-156262103-156263031	-0.577545964990197	-0.848654719115714	2.13260759532701	-0.278903707333139	-0.047131869381451	0.740976100998493	-0.825670285198593	-0.295677150306407	2
chr1-15627891-15628185	-0.474359297670596	-0.474359297670596	-0.474359297670596	-0.474359297670596	-0.474359297670596	-0.474359297670596	2.31739275957809	0.528763026445483	6
chr1-156283489-156283796	-0.961152521682407	-0.02502188447887	-0.961152521682407	0.923707131794178	1.83217749811881	-0.961152521682407	0.131883181641974	0.0207116379711297	10
chr1-156297150-156298210	-0.314220085592494	0.173083481219822	-1.78553662244021	-0.167649780840979	0.237506589018345	1.89544023521142	-0.0703579784547726	0.0317341618788638	4
[truncated: 91,574 more rows]
